# Supplementary material for: Diverse mechanisms of translation arrest by a Clostridia ribosome stalling peptide CliM
Source: Nat Commun. 2026 May 18;17:4202. doi: 10.1038/s41467-026-72673-5 (PMC13183943; doi:10.1038/s41467-026-72673-5)
Supplement: Supplementary file 6 — Source Data 1 [file 41467_2026_72673_MOESM6_ESM.xlsx]

## Sheet: Fig 1
b-gal activity
Fig. 1b
order_subgroup	Background	rep1	rep2	rep3	mean	x_order
1: WT	spoIIIJ+	267.57	240.511	270.837	259.64	1
2: dTM	spoIIIJ+	483.499	465.182	451.868	466.85	2
3: KWm	spoIIIJ+	102.325	93.1991	87.4048	94.3097	3
4: dTM / KWm	spoIIIJ+	142.565	131.009	132.903	135.492	4
1: WT	spoIIIJ–	369.944	349.823	324.492	348.087	5
2: dTM	spoIIIJ–	484.285	506.677	472.179	487.714	6
3: KWm	spoIIIJ–	98.7661	96.2664	87.5663	94.1996	7
4: dTM / KWm	spoIIIJ–	136.245	125.489	128.412	130.049	8
Fig. 1c
order_subgroup	Background	rep1	rep2	rep3	mean	x_order
1: WT	spoIIIJ+	8.96787	9.87309	10.0828	9.64124	1
2: dTM	spoIIIJ+	4.41223	4.25	4.61616	4.42613	3
3: KWm	spoIIIJ+	19.1634	19.575	18.9256	19.2213	2
4: dTM / KWm	spoIIIJ+	20.0981	21.6921	20.8902	20.8935	4
1: WT	spoIIIJ–	5.60063	5.23984	5.12795	5.3228	5
2: dTM	spoIIIJ–	2.80579	2.57273	2.96936	2.78262	7
3: KWm	spoIIIJ–	20.3973	16.6472	18.1317	18.3921	6
4: dTM / KWm	spoIIIJ–	16.9352	14.7389	18.1634	16.6125	8
Fig. 1d
order_subgroup	Background	rep1	rep2	rep3	mean	x_order
1: WT_dStem	spoIIIJ+	393.978	374.367	450.268	406.204	1
2: dTM_dStem	spoIIIJ+	504.867	484.043	527.802	505.571	2
3: KWm_dStem	spoIIIJ+	291.119	252.109	359.726	300.985	3
4: dTM / KWm_dStem	spoIIIJ+	371.957	354.582	424.094	383.544	4
1: WT_dStem	spoIIIJ–	425.799	403.064	448.013	425.625	5
2: dTM_dStem	spoIIIJ–	513.362	485.732	531.531	510.208	6
3: KWm_dStem	spoIIIJ–	347.52	319.828	365.027	344.125	7
4: dTM / KWm_dStem	spoIIIJ–	428.338	353.672	355.719	379.243	8

## Sheet: Fig 2
Fig. 2a toeprinting (replicate)
Fig. 2c toeprinting (replicate)
Fig. 2d, Western blotting										Fig. 2d upper: Bs PURE
										sample ID	CliM	variant	RNase
										1	Ck_CliM	WT	–
										2			+
										3		76*	–
										4			+
										5		75*	–
										6			+
										7		74*	–
										8			+
										9	Cd_CliM	WT	–
										10			+
										11		76*	–
										12			+
										13		75*	–
										14			+
										15		77A	–
										16			+
										17		77K	–
										18			+
										Fig. 2d lower: Cd PURE
										sample ID	CliM	variant	RNase
										1	Ck_CliM	WT	–
										2			+
										3		76*	–
										4			+
										5		75*	–
										6			+
										7		74*	–
										8			+
										9	Cd_CliM	WT	–
										10			+
										11		76*	–
										12			+
										13		75*	–
										14			+
										15		77A	–
										16			+
										17		77K	–
										18			+
Fig. 2d, Western blotting
									sample ID	CliM	F76	S74	RNase
									1	Cd_CliM	WT	WT	–
									2				+
									3		stop	WT	–
									4				+
									5		stop	L	–
									6				+
									7		stop	V	–
									8				+
									9		stop	G	–
									10				+
Fig. 2f, toeprinting (replicate)

## Sheet: Fig 6
Fig. 6h b-gal activity
subgroup	rep1	rep2	rep3	rep4	rep5	rep6	mean	x_order
1: Ck_wt	4.9176	4.98858	5.50339	5.13469	4.20776	4.25471	4.83445	1
2: Ck_KWm	42.9423	41.0606	40.2585	44.4924	42.9055	46.244	42.9839	2
3: Cd_wt	0.980226	0.72	0.878019	1.51967	1.0966	0.869603	1.01069	3
4: Cd_KWm	51.139	47.5551	52.3899	53.9959	44.1381	46.0308	49.2081	4
Fig. 6i b-gal activity
AP	subgroup	genotype	rep1	rep2	rep3	rep4	rep5	rep6	mean	x_order
Cd_CliM	1: rplD+	WT	2.72621	2.39743	2.09163	2.37539	2.15084	1.98354	2.28751	1
Cd_CliM	2: d66-70	WT	2.48188	2.19984	1.64317	1.64742	1.71224	1.84907	1.92227	2
Cd_CliM	1: rplD+	KWm	75.1919	71.4297	62.005	70.2504	59.2315	69.6424	67.9585	3
Cd_CliM	2: d66-70	KWn	66.2878	62.3824	67.8142	59.1643	67.7248	65.7544	64.8547	4
Fig. 6j b-gal activity
AP	subgroup	genotype	rep1	rep2	rep3	rep4	rep5	rep6	mean	x_order
Cd_CliM	1: rplV+	wt	4.25412	5.64333	4.77499	5.71717	5.15821	5.60833	5.19269	1
Cd_CliM	2: d86-90	wt	57.5153	54.0266	53.4006	55.7872	63.4995	55.4881	56.6195	2
Cd_CliM	1: rplV+	KWm	72.1781	87.698	72.9784	76.1827	72.5324	69.0874	75.1095	3
Cd_CliM	2: d86-90	KWm	67.8667	68.4619	63.1779	76.569	78.9456	68.6893	70.6184	4
Fig. 6k b-gal activity
AP	subgroup	genotype	rep1	rep2	rep3	rep4	rep5	rep6	mean	x_order
Cd_CliM	1: rplW+	wt	2.37539	2.15084	1.98354	2.72621	2.39743	2.09163	2.28751	1
Cd_CliM	2: d65-69	wt	1.24568	1.17495	0.942094	1.4897	1.32946	1.42442	1.26772	2
Cd_CliM	1: rplW+	KWm	70.2504	59.2315	69.6424	75.1919	71.4297	62.005	67.9585	3
Cd_CliM	2: d65-69	KWm	55.7357	60.7181	70.3478	72.8941	52.7683	58.4078	61.812	4

## Sheet: Fig 7
Fig. 7e teoprinting (replicate)
Fig. 7f, Western blotting
										sample ID	CliM	L75	RNase
										1	Cd_CliM	WT	–
										2			+
										3		A	–
										4			+
										5		G	–
										6			+
										7		S	–
										8			+
										9		I	–
										10			+
										11		V	–
										12			+
										13		W	–
										14			+

## Sheet: Supplementary Fig 1
Supplementary Fig. 1a								Bs PURE
								sample ID	CliM	variant	RNase
								1	Ck_CliM	WT	–
								2			+
								3		KWm	–
								4			+
								5	Cd CliM	WT	–
								6			+
								7		KWm	–
								8			+
Supplementary Fig. 1b
								Cd PURE
								sample ID	CliM	variant	RNase
								1	Ck_CliM	WT	–
								2			+
								3		KWm	–
								4			+
								5	Cd CliM	WT	–
								6			+
								7		KWm	–
								8			+
Supplementary Fig. 1c
								Ec PURE
								sample ID	CliM	variant	RNase
								1	Ck_CliM	WT	–
								2			+
								3		KWm	–
								4			+
								5	Cd CliM	WT	–
								6			+
								7		KWm	–
								8			+

## Sheet: Supplementary Fig 10
Supplementary Fig. 10b
AP	subgroup	genotype	rep1	rep2	rep3	rep4	rep5	rep6	mean	x_order
Ck_CliM	1: rplV+	wt	10.0056	9.1016	9.00239	9.12795	9.93042	10.0162	9.53069	1
Ck_CliM	2: d86-90	wt	66.805	57.0423	60.6779	56.5147	50.9219	54.3071	57.7115	2
Ck_CliM	1: rplV+	KWm	76.8559	71.1902	77.0969	67.4126	69.0931	68.1212	71.6283	3
Ck_CliM	2: d86-90	KWm	71.1251	65.9818	67.1034	54.8004	49.8475	56.3838	60.8736	4
Supplementary Fig. 10c
AP	subgroup	genotype	rep1	rep2	rep3	rep4	rep5	rep6	mean	x_order
Ck_CliM	1: rplD+	wt	5.15072	6.82991	5.99394	8.06548	8.33134	7.88706	7.04308	1
Ck_CliM	2: d66-70	wt	5.99773	6.6214	6.92031	7.83724	8.20209	6.91186	7.08177	2
Ck_CliM	1: rplD+	KWm	50.0813	48.8074	49.539	63.4648	59.7822	63.9471	55.937	3
Ck_CliM	2: d66-70	KWm	50.6144	52.0992	54.4091	63.691	60.3769	59.7999	56.8317	4
Supplementary Fig. 10d
AP	subgroup	genotype	rep1	rep2	rep3	rep4	rep5	rep6	mean	x_order
Ck_CliM	1: rplW+	wt	8.7989	7.8332	7.835	8.5171	8.55281	8.29373	8.30513	1
Ck_CliM	2: d65-69	wt	7.71353	5.75747	7.61567	7.57601	7.29583	6.44093	7.06657	2
Ck_CliM	1: rplW+	KWm	64.664	66.8097	60.4102	63.8659	59.1827	61.6561	62.7648	3
Ck_CliM	2: d65-69	KWm	61.6206	61.0077	73.7076	57.7598	57.8207	39.3417	58.543	4

## Sheet: Supplementary Fig 11
replicate
