# Supplementary material for: Diverse mechanisms of translation arrest by a Clostridia ribosome stalling peptide CliM
Source: Nat Commun. 2026 May 18;17:4202. doi: 10.1038/s41467-026-72673-5 (PMC13183943; doi:10.1038/s41467-026-72673-5)
Supplement: Supplementary file 7 — Source Data 2 [file 41467_2026_72673_MOESM7_ESM.xlsx]

## Sheet: growth_rate
target	organism	pattern_number	wtmt	mt_res	codon	seq	seq_aa	HasStopCodon	antibiotic	conc_antibiotic	rep_cell_lib	rep_selection	rep_DNA_lib	t1_reads	t2_reads	t1_cfu	t2_cfu	t2_culture_min	t1_RPM	t2_RPM	Growth_Rate
CliM	bs	1	wt	wt	wt	AAGTATGTTTTAATAAGAGACATATTTGTAAATAGAATTACATATTCTGAAGAACGACTGCCTAAACAGTATATAGTTTTTCAGAAATATGATATTTGGCGGTATTGTAGTTTATTTAAA	KYVLIRDIFVNRITYSEERLPKQYIVFQKYDIWRYCSLFK	FALSE	spec	0	1	1	1	39504	48984	0.3335	6.355	96	25199.6	26501.3	2.703
CliM	bs	1	wt	wt	wt	AAGTATGTTTTAATAAGAGACATATTTGTAAATAGAATTACATATTCTGAAGAACGACTGCCTAAACAGTATATAGTTTTTCAGAAATATGATATTTGGCGGTATTGTAGTTTATTTAAA	KYVLIRDIFVNRITYSEERLPKQYIVFQKYDIWRYCSLFK	FALSE	spec	0	1	2	1	40617	49774	0.2465	6.505	95	26549.1	29008.7	3.06297
CliM	bs	3	mt	r1	AAT	AATTATGTTTTAATAAGAGACATATTTGTAAATAGAATTACATATTCTGAAGAACGACTGCCTAAACAGTATATAGTTTTTCAGAAATATGATATTTGGCGGTATTGTAGTTTATTTAAA	NYVLIRDIFVNRITYSEERLPKQYIVFQKYDIWRYCSLFK	FALSE	spec	0	1	1	1	505	458	0.3335	6.355	96	322.139	247.787	2.42097
CliM	bs	3	mt	r1	AAT	AATTATGTTTTAATAAGAGACATATTTGTAAATAGAATTACATATTCTGAAGAACGACTGCCTAAACAGTATATAGTTTTTCAGAAATATGATATTTGGCGGTATTGTAGTTTATTTAAA	NYVLIRDIFVNRITYSEERLPKQYIVFQKYDIWRYCSLFK	FALSE	spec	0	1	2	1	355	452	0.2465	6.505	95	232.044	263.429	3.09784
CliM	bs	4	mt	r1	ACG	ACGTATGTTTTAATAAGAGACATATTTGTAAATAGAATTACATATTCTGAAGAACGACTGCCTAAACAGTATATAGTTTTTCAGAAATATGATATTTGGCGGTATTGTAGTTTATTTAAA	TYVLIRDIFVNRITYSEERLPKQYIVFQKYDIWRYCSLFK	FALSE	spec	0	1	1	1	1621	2039	0.3335	6.355	96	1034.04	1103.14	2.71591
CliM	bs	4	mt	r1	ACG	ACGTATGTTTTAATAAGAGACATATTTGTAAATAGAATTACATATTCTGAAGAACGACTGCCTAAACAGTATATAGTTTTTCAGAAATATGATATTTGGCGGTATTGTAGTTTATTTAAA	TYVLIRDIFVNRITYSEERLPKQYIVFQKYDIWRYCSLFK	FALSE	spec	0	1	2	1	1506	1639	0.2465	6.505	95	984.389	955.221	2.95484
CliM	bs	5	mt	r1	ACT	ACTTATGTTTTAATAAGAGACATATTTGTAAATAGAATTACATATTCTGAAGAACGACTGCCTAAACAGTATATAGTTTTTCAGAAATATGATATTTGGCGGTATTGTAGTTTATTTAAA	TYVLIRDIFVNRITYSEERLPKQYIVFQKYDIWRYCSLFK	FALSE	spec	0	1	1	1	268	272	0.3335	6.355	96	170.957	147.157	2.52241
CliM	bs	5	mt	r1	ACT	ACTTATGTTTTAATAAGAGACATATTTGTAAATAGAATTACATATTCTGAAGAACGACTGCCTAAACAGTATATAGTTTTTCAGAAATATGATATTTGGCGGTATTGTAGTTTATTTAAA	TYVLIRDIFVNRITYSEERLPKQYIVFQKYDIWRYCSLFK	FALSE	spec	0	1	2	1	245	302	0.2465	6.505	95	160.143	176.008	3.06832
CliM	bs	6	mt	r1	AGG	AGGTATGTTTTAATAAGAGACATATTTGTAAATAGAATTACATATTCTGAAGAACGACTGCCTAAACAGTATATAGTTTTTCAGAAATATGATATTTGGCGGTATTGTAGTTTATTTAAA	RYVLIRDIFVNRITYSEERLPKQYIVFQKYDIWRYCSLFK	FALSE	spec	0	1	1	1	3688	4442	0.3335	6.355	96	2352.57	2403.21	2.67679
CliM	bs	6	mt	r1	AGG	AGGTATGTTTTAATAAGAGACATATTTGTAAATAGAATTACATATTCTGAAGAACGACTGCCTAAACAGTATATAGTTTTTCAGAAATATGATATTTGGCGGTATTGTAGTTTATTTAAA	RYVLIRDIFVNRITYSEERLPKQYIVFQKYDIWRYCSLFK	FALSE	spec	0	1	2	1	3356	3345	0.2465	6.505	95	2193.63	1949.49	2.87474
CliM	bs	7	mt	r1	AGT	AGTTATGTTTTAATAAGAGACATATTTGTAAATAGAATTACATATTCTGAAGAACGACTGCCTAAACAGTATATAGTTTTTCAGAAATATGATATTTGGCGGTATTGTAGTTTATTTAAA	SYVLIRDIFVNRITYSEERLPKQYIVFQKYDIWRYCSLFK	FALSE	spec	0	1	1	1	825	836	0.3335	6.355	96	526.267	452.293	2.521
CliM	bs	7	mt	r1	AGT	AGTTATGTTTTAATAAGAGACATATTTGTAAATAGAATTACATATTCTGAAGAACGACTGCCTAAACAGTATATAGTTTTTCAGAAATATGATATTTGGCGGTATTGTAGTTTATTTAAA	SYVLIRDIFVNRITYSEERLPKQYIVFQKYDIWRYCSLFK	FALSE	spec	0	1	2	1	604	835	0.2465	6.505	95	394.801	486.644	3.17282
CliM	bs	8	mt	r1	ATG	ATGTATGTTTTAATAAGAGACATATTTGTAAATAGAATTACATATTCTGAAGAACGACTGCCTAAACAGTATATAGTTTTTCAGAAATATGATATTTGGCGGTATTGTAGTTTATTTAAA	MYVLIRDIFVNRITYSEERLPKQYIVFQKYDIWRYCSLFK	FALSE	spec	0	1	1	1	831	1041	0.3335	6.355	96	530.095	563.202	2.71221
CliM	bs	8	mt	r1	ATG	ATGTATGTTTTAATAAGAGACATATTTGTAAATAGAATTACATATTCTGAAGAACGACTGCCTAAACAGTATATAGTTTTTCAGAAATATGATATTTGGCGGTATTGTAGTTTATTTAAA	MYVLIRDIFVNRITYSEERLPKQYIVFQKYDIWRYCSLFK	FALSE	spec	0	1	2	1	807	822	0.2465	6.505	95	527.491	479.068	2.89451
CliM	bs	9	mt	r1	ATT	ATTTATGTTTTAATAAGAGACATATTTGTAAATAGAATTACATATTCTGAAGAACGACTGCCTAAACAGTATATAGTTTTTCAGAAATATGATATTTGGCGGTATTGTAGTTTATTTAAA	IYVLIRDIFVNRITYSEERLPKQYIVFQKYDIWRYCSLFK	FALSE	spec	0	1	1	1	272	252	0.3335	6.355	96	173.509	136.337	2.44019
CliM	bs	9	mt	r1	ATT	ATTTATGTTTTAATAAGAGACATATTTGTAAATAGAATTACATATTCTGAAGAACGACTGCCTAAACAGTATATAGTTTTTCAGAAATATGATATTTGGCGGTATTGTAGTTTATTTAAA	IYVLIRDIFVNRITYSEERLPKQYIVFQKYDIWRYCSLFK	FALSE	spec	0	1	2	1	186	220	0.2465	6.505	95	121.578	128.218	3.0307
CliM	bs	10	mt	r1	CAG	CAGTATGTTTTAATAAGAGACATATTTGTAAATAGAATTACATATTCTGAAGAACGACTGCCTAAACAGTATATAGTTTTTCAGAAATATGATATTTGGCGGTATTGTAGTTTATTTAAA	QYVLIRDIFVNRITYSEERLPKQYIVFQKYDIWRYCSLFK	FALSE	spec	0	1	1	1	1575	1943	0.3335	6.355	96	1004.69	1051.2	2.69839
CliM	bs	10	mt	r1	CAG	CAGTATGTTTTAATAAGAGACATATTTGTAAATAGAATTACATATTCTGAAGAACGACTGCCTAAACAGTATATAGTTTTTCAGAAATATGATATTTGGCGGTATTGTAGTTTATTTAAA	QYVLIRDIFVNRITYSEERLPKQYIVFQKYDIWRYCSLFK	FALSE	spec	0	1	2	1	1479	1609	0.2465	6.505	95	966.741	937.737	2.95449
CliM	bs	11	mt	r1	CAT	CATTATGTTTTAATAAGAGACATATTTGTAAATAGAATTACATATTCTGAAGAACGACTGCCTAAACAGTATATAGTTTTTCAGAAATATGATATTTGGCGGTATTGTAGTTTATTTAAA	HYVLIRDIFVNRITYSEERLPKQYIVFQKYDIWRYCSLFK	FALSE	spec	0	1	1	1	43	30	0.3335	6.355	96	27.4297	16.2306	2.18444
CliM	bs	11	mt	r1	CAT	CATTATGTTTTAATAAGAGACATATTTGTAAATAGAATTACATATTCTGAAGAACGACTGCCTAAACAGTATATAGTTTTTCAGAAATATGATATTTGGCGGTATTGTAGTTTATTTAAA	HYVLIRDIFVNRITYSEERLPKQYIVFQKYDIWRYCSLFK	FALSE	spec	0	1	2	1	18	39	0.2465	6.505	95	11.7656	22.7295	3.58224
CliM	bs	12	mt	r1	CCG	CCGTATGTTTTAATAAGAGACATATTTGTAAATAGAATTACATATTCTGAAGAACGACTGCCTAAACAGTATATAGTTTTTCAGAAATATGATATTTGGCGGTATTGTAGTTTATTTAAA	PYVLIRDIFVNRITYSEERLPKQYIVFQKYDIWRYCSLFK	FALSE	spec	0	1	1	1	1203	1603	0.3335	6.355	96	767.393	867.255	2.76789
CliM	bs	12	mt	r1	CCG	CCGTATGTTTTAATAAGAGACATATTTGTAAATAGAATTACATATTCTGAAGAACGACTGCCTAAACAGTATATAGTTTTTCAGAAATATGATATTTGGCGGTATTGTAGTTTATTTAAA	PYVLIRDIFVNRITYSEERLPKQYIVFQKYDIWRYCSLFK	FALSE	spec	0	1	2	1	1293	1244	0.2465	6.505	95	845.163	725.012	2.84253
CliM	bs	13	mt	r1	CCT	CCTTATGTTTTAATAAGAGACATATTTGTAAATAGAATTACATATTCTGAAGAACGACTGCCTAAACAGTATATAGTTTTTCAGAAATATGATATTTGGCGGTATTGTAGTTTATTTAAA	PYVLIRDIFVNRITYSEERLPKQYIVFQKYDIWRYCSLFK	FALSE	spec	0	1	1	1	36	95	0.3335	6.355	96	22.9644	51.3969	3.38401
CliM	bs	13	mt	r1	CCT	CCTTATGTTTTAATAAGAGACATATTTGTAAATAGAATTACATATTCTGAAGAACGACTGCCTAAACAGTATATAGTTTTTCAGAAATATGATATTTGGCGGTATTGTAGTTTATTTAAA	PYVLIRDIFVNRITYSEERLPKQYIVFQKYDIWRYCSLFK	FALSE	spec	0	1	2	1	57	50	0.2465	6.505	95	37.2578	29.1404	2.75834
CliM	bs	14	mt	r1	CGG	CGGTATGTTTTAATAAGAGACATATTTGTAAATAGAATTACATATTCTGAAGAACGACTGCCTAAACAGTATATAGTTTTTCAGAAATATGATATTTGGCGGTATTGTAGTTTATTTAAA	RYVLIRDIFVNRITYSEERLPKQYIVFQKYDIWRYCSLFK	FALSE	spec	0	1	1	1	2506	3303	0.3335	6.355	96	1598.58	1786.99	2.75805
CliM	bs	14	mt	r1	CGG	CGGTATGTTTTAATAAGAGACATATTTGTAAATAGAATTACATATTCTGAAGAACGACTGCCTAAACAGTATATAGTTTTTCAGAAATATGATATTTGGCGGTATTGTAGTTTATTTAAA	RYVLIRDIFVNRITYSEERLPKQYIVFQKYDIWRYCSLFK	FALSE	spec	0	1	2	1	2260	2428	0.2465	6.505	95	1477.24	1415.06	2.94306
CliM	bs	15	mt	r1	CGT	CGTTATGTTTTAATAAGAGACATATTTGTAAATAGAATTACATATTCTGAAGAACGACTGCCTAAACAGTATATAGTTTTTCAGAAATATGATATTTGGCGGTATTGTAGTTTATTTAAA	RYVLIRDIFVNRITYSEERLPKQYIVFQKYDIWRYCSLFK	FALSE	spec	0	1	1	1	727	837	0.3335	6.355	96	463.753	452.834	2.6361
CliM	bs	15	mt	r1	CGT	CGTTATGTTTTAATAAGAGACATATTTGTAAATAGAATTACATATTCTGAAGAACGACTGCCTAAACAGTATATAGTTTTTCAGAAATATGATATTTGGCGGTATTGTAGTTTATTTAAA	RYVLIRDIFVNRITYSEERLPKQYIVFQKYDIWRYCSLFK	FALSE	spec	0	1	2	1	742	610	0.2465	6.505	95	485.004	355.512	2.69924
CliM	bs	16	mt	r1	CTG	CTGTATGTTTTAATAAGAGACATATTTGTAAATAGAATTACATATTCTGAAGAACGACTGCCTAAACAGTATATAGTTTTTCAGAAATATGATATTTGGCGGTATTGTAGTTTATTTAAA	MYVLIRDIFVNRITYSEERLPKQYIVFQKYDIWRYCSLFK	FALSE	spec	0	1	1	1	1102	1356	0.3335	6.355	96	702.965	733.623	2.69607
CliM	bs	16	mt	r1	CTG	CTGTATGTTTTAATAAGAGACATATTTGTAAATAGAATTACATATTCTGAAGAACGACTGCCTAAACAGTATATAGTTTTTCAGAAATATGATATTTGGCGGTATTGTAGTTTATTTAAA	MYVLIRDIFVNRITYSEERLPKQYIVFQKYDIWRYCSLFK	FALSE	spec	0	1	2	1	996	1056	0.2465	6.505	95	651.03	615.445	2.93103
CliM	bs	17	mt	r1	CTT	CTTTATGTTTTAATAAGAGACATATTTGTAAATAGAATTACATATTCTGAAGAACGACTGCCTAAACAGTATATAGTTTTTCAGAAATATGATATTTGGCGGTATTGTAGTTTATTTAAA	LYVLIRDIFVNRITYSEERLPKQYIVFQKYDIWRYCSLFK	FALSE	spec	0	1	1	1	119	112	0.3335	6.355	96	75.91	60.5942	2.45439
CliM	bs	17	mt	r1	CTT	CTTTATGTTTTAATAAGAGACATATTTGTAAATAGAATTACATATTCTGAAGAACGACTGCCTAAACAGTATATAGTTTTTCAGAAATATGATATTTGGCGGTATTGTAGTTTATTTAAA	LYVLIRDIFVNRITYSEERLPKQYIVFQKYDIWRYCSLFK	FALSE	spec	0	1	2	1	113	86	0.2465	6.505	95	73.8619	50.1214	2.62894
CliM	bs	18	mt	r1	GAG	GAGTATGTTTTAATAAGAGACATATTTGTAAATAGAATTACATATTCTGAAGAACGACTGCCTAAACAGTATATAGTTTTTCAGAAATATGATATTTGGCGGTATTGTAGTTTATTTAAA	EYVLIRDIFVNRITYSEERLPKQYIVFQKYDIWRYCSLFK	FALSE	spec	0	1	1	1	2862	3488	0.3335	6.355	96	1825.67	1887.08	2.68741
CliM	bs	18	mt	r1	GAG	GAGTATGTTTTAATAAGAGACATATTTGTAAATAGAATTACATATTCTGAAGAACGACTGCCTAAACAGTATATAGTTTTTCAGAAATATGATATTTGGCGGTATTGTAGTTTATTTAAA	EYVLIRDIFVNRITYSEERLPKQYIVFQKYDIWRYCSLFK	FALSE	spec	0	1	2	1	2455	2609	0.2465	6.505	95	1604.7	1520.54	2.93316
CliM	bs	19	mt	r1	GAT	GATTATGTTTTAATAAGAGACATATTTGTAAATAGAATTACATATTCTGAAGAACGACTGCCTAAACAGTATATAGTTTTTCAGAAATATGATATTTGGCGGTATTGTAGTTTATTTAAA	DYVLIRDIFVNRITYSEERLPKQYIVFQKYDIWRYCSLFK	FALSE	spec	0	1	1	1	741	771	0.3335	6.355	96	472.684	417.126	2.54484
CliM	bs	19	mt	r1	GAT	GATTATGTTTTAATAAGAGACATATTTGTAAATAGAATTACATATTCTGAAGAACGACTGCCTAAACAGTATATAGTTTTTCAGAAATATGATATTTGGCGGTATTGTAGTTTATTTAAA	DYVLIRDIFVNRITYSEERLPKQYIVFQKYDIWRYCSLFK	FALSE	spec	0	1	2	1	563	715	0.2465	6.505	95	368.002	416.707	3.0955
CliM	bs	20	mt	r1	GCG	GCGTATGTTTTAATAAGAGACATATTTGTAAATAGAATTACATATTCTGAAGAACGACTGCCTAAACAGTATATAGTTTTTCAGAAATATGATATTTGGCGGTATTGTAGTTTATTTAAA	AYVLIRDIFVNRITYSEERLPKQYIVFQKYDIWRYCSLFK	FALSE	spec	0	1	1	1	3328	4017	0.3335	6.355	96	2122.93	2173.28	2.67872
CliM	bs	20	mt	r1	GCG	GCGTATGTTTTAATAAGAGACATATTTGTAAATAGAATTACATATTCTGAAGAACGACTGCCTAAACAGTATATAGTTTTTCAGAAATATGATATTTGGCGGTATTGTAGTTTATTTAAA	AYVLIRDIFVNRITYSEERLPKQYIVFQKYDIWRYCSLFK	FALSE	spec	0	1	2	1	3047	3372	0.2465	6.505	95	1991.66	1965.23	2.97007
CliM	bs	21	mt	r1	GCT	GCTTATGTTTTAATAAGAGACATATTTGTAAATAGAATTACATATTCTGAAGAACGACTGCCTAAACAGTATATAGTTTTTCAGAAATATGATATTTGGCGGTATTGTAGTTTATTTAAA	AYVLIRDIFVNRITYSEERLPKQYIVFQKYDIWRYCSLFK	FALSE	spec	0	1	1	1	817	955	0.3335	6.355	96	521.164	516.674	2.64978
CliM	bs	21	mt	r1	GCT	GCTTATGTTTTAATAAGAGACATATTTGTAAATAGAATTACATATTCTGAAGAACGACTGCCTAAACAGTATATAGTTTTTCAGAAATATGATATTTGGCGGTATTGTAGTTTATTTAAA	AYVLIRDIFVNRITYSEERLPKQYIVFQKYDIWRYCSLFK	FALSE	spec	0	1	2	1	719	804	0.2465	6.505	95	469.971	468.577	2.97954
CliM	bs	22	mt	r1	GGG	GGGTATGTTTTAATAAGAGACATATTTGTAAATAGAATTACATATTCTGAAGAACGACTGCCTAAACAGTATATAGTTTTTCAGAAATATGATATTTGGCGGTATTGTAGTTTATTTAAA	GYVLIRDIFVNRITYSEERLPKQYIVFQKYDIWRYCSLFK	FALSE	spec	0	1	1	1	4572	6512	0.3335	6.355	96	2916.48	3523.12	2.82798
CliM	bs	22	mt	r1	GGG	GGGTATGTTTTAATAAGAGACATATTTGTAAATAGAATTACATATTCTGAAGAACGACTGCCTAAACAGTATATAGTTTTTCAGAAATATGATATTTGGCGGTATTGTAGTTTATTTAAA	GYVLIRDIFVNRITYSEERLPKQYIVFQKYDIWRYCSLFK	FALSE	spec	0	1	2	1	4659	4944	0.2465	6.505	95	3045.33	2881.4	2.93183
CliM	bs	23	mt	r1	GGT	GGTTATGTTTTAATAAGAGACATATTTGTAAATAGAATTACATATTCTGAAGAACGACTGCCTAAACAGTATATAGTTTTTCAGAAATATGATATTTGGCGGTATTGTAGTTTATTTAAA	GYVLIRDIFVNRITYSEERLPKQYIVFQKYDIWRYCSLFK	FALSE	spec	0	1	1	1	2039	2332	0.3335	6.355	96	1300.68	1261.66	2.63012
CliM	bs	23	mt	r1	GGT	GGTTATGTTTTAATAAGAGACATATTTGTAAATAGAATTACATATTCTGAAGAACGACTGCCTAAACAGTATATAGTTTTTCAGAAATATGATATTTGGCGGTATTGTAGTTTATTTAAA	GYVLIRDIFVNRITYSEERLPKQYIVFQKYDIWRYCSLFK	FALSE	spec	0	1	2	1	1728	2023	0.2465	6.505	95	1129.5	1179.02	3.02134
CliM	bs	24	mt	r1	GTG	GTGTATGTTTTAATAAGAGACATATTTGTAAATAGAATTACATATTCTGAAGAACGACTGCCTAAACAGTATATAGTTTTTCAGAAATATGATATTTGGCGGTATTGTAGTTTATTTAAA	VYVLIRDIFVNRITYSEERLPKQYIVFQKYDIWRYCSLFK	FALSE	spec	0	1	1	1	2413	3104	0.3335	6.355	96	1539.25	1679.33	2.73612
CliM	bs	24	mt	r1	GTG	GTGTATGTTTTAATAAGAGACATATTTGTAAATAGAATTACATATTCTGAAGAACGACTGCCTAAACAGTATATAGTTTTTCAGAAATATGATATTTGGCGGTATTGTAGTTTATTTAAA	VYVLIRDIFVNRITYSEERLPKQYIVFQKYDIWRYCSLFK	FALSE	spec	0	1	2	1	2198	2398	0.2465	6.505	95	1436.71	1397.57	2.95708
CliM	bs	25	mt	r1	GTT	GTTTATGTTTTAATAAGAGACATATTTGTAAATAGAATTACATATTCTGAAGAACGACTGCCTAAACAGTATATAGTTTTTCAGAAATATGATATTTGGCGGTATTGTAGTTTATTTAAA	VYVLIRDIFVNRITYSEERLPKQYIVFQKYDIWRYCSLFK	FALSE	spec	0	1	1	1	375	432	0.3335	6.355	96	239.212	233.721	2.63664
CliM	bs	25	mt	r1	GTT	GTTTATGTTTTAATAAGAGACATATTTGTAAATAGAATTACATATTCTGAAGAACGACTGCCTAAACAGTATATAGTTTTTCAGAAATATGATATTTGGCGGTATTGTAGTTTATTTAAA	VYVLIRDIFVNRITYSEERLPKQYIVFQKYDIWRYCSLFK	FALSE	spec	0	1	2	1	356	398	0.2465	6.505	95	232.698	231.957	2.97934
CliM	bs	26	mt	r1	TAG	TAGTATGTTTTAATAAGAGACATATTTGTAAATAGAATTACATATTCTGAAGAACGACTGCCTAAACAGTATATAGTTTTTCAGAAATATGATATTTGGCGGTATTGTAGTTTATTTAAA	*YVLIRDIFVNRITYSEERLPKQYIVFQKYDIWRYCSLFK	TRUE	spec	0	1	1	1	1971	2649	0.3335	6.355	96	1257.3	1433.16	2.77563
CliM	bs	26	mt	r1	TAG	TAGTATGTTTTAATAAGAGACATATTTGTAAATAGAATTACATATTCTGAAGAACGACTGCCTAAACAGTATATAGTTTTTCAGAAATATGATATTTGGCGGTATTGTAGTTTATTTAAA	*YVLIRDIFVNRITYSEERLPKQYIVFQKYDIWRYCSLFK	TRUE	spec	0	1	2	1	1903	1990	0.2465	6.505	95	1243.89	1159.79	2.91846
CliM	bs	27	mt	r1	TAT	TATTATGTTTTAATAAGAGACATATTTGTAAATAGAATTACATATTCTGAAGAACGACTGCCTAAACAGTATATAGTTTTTCAGAAATATGATATTTGGCGGTATTGTAGTTTATTTAAA	YYVLIRDIFVNRITYSEERLPKQYIVFQKYDIWRYCSLFK	FALSE	spec	0	1	1	1	312	407	0.3335	6.355	96	199.025	220.195	2.74873
CliM	bs	27	mt	r1	TAT	TATTATGTTTTAATAAGAGACATATTTGTAAATAGAATTACATATTCTGAAGAACGACTGCCTAAACAGTATATAGTTTTTCAGAAATATGATATTTGGCGGTATTGTAGTTTATTTAAA	YYVLIRDIFVNRITYSEERLPKQYIVFQKYDIWRYCSLFK	FALSE	spec	0	1	2	1	215	340	0.2465	6.505	95	140.534	198.154	3.29533
CliM	bs	28	mt	r1	TCG	TCGTATGTTTTAATAAGAGACATATTTGTAAATAGAATTACATATTCTGAAGAACGACTGCCTAAACAGTATATAGTTTTTCAGAAATATGATATTTGGCGGTATTGTAGTTTATTTAAA	SYVLIRDIFVNRITYSEERLPKQYIVFQKYDIWRYCSLFK	FALSE	spec	0	1	1	1	1128	1410	0.3335	6.355	96	719.551	762.838	2.71026
CliM	bs	28	mt	r1	TCG	TCGTATGTTTTAATAAGAGACATATTTGTAAATAGAATTACATATTCTGAAGAACGACTGCCTAAACAGTATATAGTTTTTCAGAAATATGATATTTGGCGGTATTGTAGTTTATTTAAA	SYVLIRDIFVNRITYSEERLPKQYIVFQKYDIWRYCSLFK	FALSE	spec	0	1	2	1	1012	1047	0.2465	6.505	95	661.488	610.199	2.90871
CliM	bs	29	mt	r1	TCT	TCTTATGTTTTAATAAGAGACATATTTGTAAATAGAATTACATATTCTGAAGAACGACTGCCTAAACAGTATATAGTTTTTCAGAAATATGATATTTGGCGGTATTGTAGTTTATTTAAA	SYVLIRDIFVNRITYSEERLPKQYIVFQKYDIWRYCSLFK	FALSE	spec	0	1	1	1	215	277	0.3335	6.355	96	137.148	149.862	2.73752
CliM	bs	29	mt	r1	TCT	TCTTATGTTTTAATAAGAGACATATTTGTAAATAGAATTACATATTCTGAAGAACGACTGCCTAAACAGTATATAGTTTTTCAGAAATATGATATTTGGCGGTATTGTAGTTTATTTAAA	SYVLIRDIFVNRITYSEERLPKQYIVFQKYDIWRYCSLFK	FALSE	spec	0	1	2	1	221	196	0.2465	6.505	95	144.455	114.23	2.76834
CliM	bs	30	mt	r1	TGG	TGGTATGTTTTAATAAGAGACATATTTGTAAATAGAATTACATATTCTGAAGAACGACTGCCTAAACAGTATATAGTTTTTCAGAAATATGATATTTGGCGGTATTGTAGTTTATTTAAA	WYVLIRDIFVNRITYSEERLPKQYIVFQKYDIWRYCSLFK	FALSE	spec	0	1	1	1	4221	6099	0.3335	6.355	96	2692.57	3299.68	2.84092
CliM	bs	30	mt	r1	TGG	TGGTATGTTTTAATAAGAGACATATTTGTAAATAGAATTACATATTCTGAAGAACGACTGCCTAAACAGTATATAGTTTTTCAGAAATATGATATTTGGCGGTATTGTAGTTTATTTAAA	WYVLIRDIFVNRITYSEERLPKQYIVFQKYDIWRYCSLFK	FALSE	spec	0	1	2	1	4626	4394	0.2465	6.505	95	3023.76	2560.86	2.83085
CliM	bs	31	mt	r1	TGT	TGTTATGTTTTAATAAGAGACATATTTGTAAATAGAATTACATATTCTGAAGAACGACTGCCTAAACAGTATATAGTTTTTCAGAAATATGATATTTGGCGGTATTGTAGTTTATTTAAA	CYVLIRDIFVNRITYSEERLPKQYIVFQKYDIWRYCSLFK	FALSE	spec	0	1	1	1	1044	1523	0.3335	6.355	96	665.967	823.973	2.84955
CliM	bs	31	mt	r1	TGT	TGTTATGTTTTAATAAGAGACATATTTGTAAATAGAATTACATATTCTGAAGAACGACTGCCTAAACAGTATATAGTTTTTCAGAAATATGATATTTGGCGGTATTGTAGTTTATTTAAA	CYVLIRDIFVNRITYSEERLPKQYIVFQKYDIWRYCSLFK	FALSE	spec	0	1	2	1	1043	1087	0.2465	6.505	95	681.751	633.512	2.91538
CliM	bs	32	mt	r1	TTG	TTGTATGTTTTAATAAGAGACATATTTGTAAATAGAATTACATATTCTGAAGAACGACTGCCTAAACAGTATATAGTTTTTCAGAAATATGATATTTGGCGGTATTGTAGTTTATTTAAA	MYVLIRDIFVNRITYSEERLPKQYIVFQKYDIWRYCSLFK	FALSE	spec	0	1	1	1	1947	2406	0.3335	6.355	96	1241.99	1301.69	2.69992
CliM	bs	32	mt	r1	TTG	TTGTATGTTTTAATAAGAGACATATTTGTAAATAGAATTACATATTCTGAAGAACGACTGCCTAAACAGTATATAGTTTTTCAGAAATATGATATTTGGCGGTATTGTAGTTTATTTAAA	MYVLIRDIFVNRITYSEERLPKQYIVFQKYDIWRYCSLFK	FALSE	spec	0	1	2	1	1858	1893	0.2465	6.505	95	1214.47	1103.25	2.89473
CliM	bs	33	mt	r1	TTT	TTTTATGTTTTAATAAGAGACATATTTGTAAATAGAATTACATATTCTGAAGAACGACTGCCTAAACAGTATATAGTTTTTCAGAAATATGATATTTGGCGGTATTGTAGTTTATTTAAA	FYVLIRDIFVNRITYSEERLPKQYIVFQKYDIWRYCSLFK	FALSE	spec	0	1	1	1	156	104	0.3335	6.355	96	99.5123	56.2661	2.14345
CliM	bs	33	mt	r1	TTT	TTTTATGTTTTAATAAGAGACATATTTGTAAATAGAATTACATATTCTGAAGAACGACTGCCTAAACAGTATATAGTTTTTCAGAAATATGATATTTGGCGGTATTGTAGTTTATTTAAA	FYVLIRDIFVNRITYSEERLPKQYIVFQKYDIWRYCSLFK	FALSE	spec	0	1	2	1	95	109	0.2465	6.505	95	62.0963	63.526	3.00299
CliM	bs	34	mt	r2	AAG	AAGAAGGTTTTAATAAGAGACATATTTGTAAATAGAATTACATATTCTGAAGAACGACTGCCTAAACAGTATATAGTTTTTCAGAAATATGATATTTGGCGGTATTGTAGTTTATTTAAA	KKVLIRDIFVNRITYSEERLPKQYIVFQKYDIWRYCSLFK	FALSE	spec	0	1	1	1	1707	2101	0.3335	6.355	96	1088.89	1136.68	2.69631
CliM	bs	34	mt	r2	AAG	AAGAAGGTTTTAATAAGAGACATATTTGTAAATAGAATTACATATTCTGAAGAACGACTGCCTAAACAGTATATAGTTTTTCAGAAATATGATATTTGGCGGTATTGTAGTTTATTTAAA	KKVLIRDIFVNRITYSEERLPKQYIVFQKYDIWRYCSLFK	FALSE	spec	0	1	2	1	1517	1705	0.2465	6.505	95	991.579	993.686	2.98418
CliM	bs	35	mt	r2	AAT	AAGAATGTTTTAATAAGAGACATATTTGTAAATAGAATTACATATTCTGAAGAACGACTGCCTAAACAGTATATAGTTTTTCAGAAATATGATATTTGGCGGTATTGTAGTTTATTTAAA	KNVLIRDIFVNRITYSEERLPKQYIVFQKYDIWRYCSLFK	FALSE	spec	0	1	1	1	975	1012	0.3335	6.355	96	621.952	547.512	2.54264
CliM	bs	35	mt	r2	AAT	AAGAATGTTTTAATAAGAGACATATTTGTAAATAGAATTACATATTCTGAAGAACGACTGCCTAAACAGTATATAGTTTTTCAGAAATATGATATTTGGCGGTATTGTAGTTTATTTAAA	KNVLIRDIFVNRITYSEERLPKQYIVFQKYDIWRYCSLFK	FALSE	spec	0	1	2	1	723	1033	0.2465	6.505	95	472.585	602.04	3.20285
CliM	bs	36	mt	r2	ACG	AAGACGGTTTTAATAAGAGACATATTTGTAAATAGAATTACATATTCTGAAGAACGACTGCCTAAACAGTATATAGTTTTTCAGAAATATGATATTTGGCGGTATTGTAGTTTATTTAAA	KTVLIRDIFVNRITYSEERLPKQYIVFQKYDIWRYCSLFK	FALSE	spec	0	1	1	1	1145	1252	0.3335	6.355	96	730.395	677.357	2.58961
CliM	bs	36	mt	r2	ACG	AAGACGGTTTTAATAAGAGACATATTTGTAAATAGAATTACATATTCTGAAGAACGACTGCCTAAACAGTATATAGTTTTTCAGAAATATGATATTTGGCGGTATTGTAGTTTATTTAAA	KTVLIRDIFVNRITYSEERLPKQYIVFQKYDIWRYCSLFK	FALSE	spec	0	1	2	1	899	955	0.2465	6.505	95	587.627	556.581	2.93279
CliM	bs	37	mt	r2	ACT	AAGACTGTTTTAATAAGAGACATATTTGTAAATAGAATTACATATTCTGAAGAACGACTGCCTAAACAGTATATAGTTTTTCAGAAATATGATATTTGGCGGTATTGTAGTTTATTTAAA	KTVLIRDIFVNRITYSEERLPKQYIVFQKYDIWRYCSLFK	FALSE	spec	0	1	1	1	627	933	0.3335	6.355	96	399.963	504.772	2.86744
CliM	bs	37	mt	r2	ACT	AAGACTGTTTTAATAAGAGACATATTTGTAAATAGAATTACATATTCTGAAGAACGACTGCCTAAACAGTATATAGTTTTTCAGAAATATGATATTTGGCGGTATTGTAGTTTATTTAAA	KTVLIRDIFVNRITYSEERLPKQYIVFQKYDIWRYCSLFK	FALSE	spec	0	1	2	1	558	643	0.2465	6.505	95	364.734	374.745	3.00692
CliM	bs	38	mt	r2	AGG	AAGAGGGTTTTAATAAGAGACATATTTGTAAATAGAATTACATATTCTGAAGAACGACTGCCTAAACAGTATATAGTTTTTCAGAAATATGATATTTGGCGGTATTGTAGTTTATTTAAA	KRVLIRDIFVNRITYSEERLPKQYIVFQKYDIWRYCSLFK	FALSE	spec	0	1	1	1	1669	2004	0.3335	6.355	96	1064.65	1084.2	2.67399
CliM	bs	38	mt	r2	AGG	AAGAGGGTTTTAATAAGAGACATATTTGTAAATAGAATTACATATTCTGAAGAACGACTGCCTAAACAGTATATAGTTTTTCAGAAATATGATATTTGGCGGTATTGTAGTTTATTTAAA	KRVLIRDIFVNRITYSEERLPKQYIVFQKYDIWRYCSLFK	FALSE	spec	0	1	2	1	1513	1632	0.2465	6.505	95	988.965	951.142	2.94671
CliM	bs	39	mt	r2	AGT	AAGAGTGTTTTAATAAGAGACATATTTGTAAATAGAATTACATATTCTGAAGAACGACTGCCTAAACAGTATATAGTTTTTCAGAAATATGATATTTGGCGGTATTGTAGTTTATTTAAA	KSVLIRDIFVNRITYSEERLPKQYIVFQKYDIWRYCSLFK	FALSE	spec	0	1	1	1	1361	1511	0.3335	6.355	96	868.181	817.481	2.60333
CliM	bs	39	mt	r2	AGT	AAGAGTGTTTTAATAAGAGACATATTTGTAAATAGAATTACATATTCTGAAGAACGACTGCCTAAACAGTATATAGTTTTTCAGAAATATGATATTTGGCGGTATTGTAGTTTATTTAAA	KSVLIRDIFVNRITYSEERLPKQYIVFQKYDIWRYCSLFK	FALSE	spec	0	1	2	1	1025	1275	0.2465	6.505	95	669.986	743.079	3.07659
CliM	bs	40	mt	r2	ATG	AAGATGGTTTTAATAAGAGACATATTTGTAAATAGAATTACATATTCTGAAGAACGACTGCCTAAACAGTATATAGTTTTTCAGAAATATGATATTTGGCGGTATTGTAGTTTATTTAAA	KMVLIRDIFVNRITYSEERLPKQYIVFQKYDIWRYCSLFK	FALSE	spec	0	1	1	1	846	1067	0.3335	6.355	96	539.663	577.268	2.71832
CliM	bs	40	mt	r2	ATG	AAGATGGTTTTAATAAGAGACATATTTGTAAATAGAATTACATATTCTGAAGAACGACTGCCTAAACAGTATATAGTTTTTCAGAAATATGATATTTGGCGGTATTGTAGTTTATTTAAA	KMVLIRDIFVNRITYSEERLPKQYIVFQKYDIWRYCSLFK	FALSE	spec	0	1	2	1	789	865	0.2465	6.505	95	515.726	504.128	2.96152
CliM	bs	41	mt	r2	ATT	AAGATTGTTTTAATAAGAGACATATTTGTAAATAGAATTACATATTCTGAAGAACGACTGCCTAAACAGTATATAGTTTTTCAGAAATATGATATTTGGCGGTATTGTAGTTTATTTAAA	KIVLIRDIFVNRITYSEERLPKQYIVFQKYDIWRYCSLFK	FALSE	spec	0	1	1	1	243	236	0.3335	6.355	96	155.01	127.681	2.4827
CliM	bs	41	mt	r2	ATT	AAGATTGTTTTAATAAGAGACATATTTGTAAATAGAATTACATATTCTGAAGAACGACTGCCTAAACAGTATATAGTTTTTCAGAAATATGATATTTGGCGGTATTGTAGTTTATTTAAA	KIVLIRDIFVNRITYSEERLPKQYIVFQKYDIWRYCSLFK	FALSE	spec	0	1	2	1	130	192	0.2465	6.505	95	84.9738	111.899	3.23305
CliM	bs	42	mt	r2	CAG	AAGCAGGTTTTAATAAGAGACATATTTGTAAATAGAATTACATATTCTGAAGAACGACTGCCTAAACAGTATATAGTTTTTCAGAAATATGATATTTGGCGGTATTGTAGTTTATTTAAA	KQVLIRDIFVNRITYSEERLPKQYIVFQKYDIWRYCSLFK	FALSE	spec	0	1	1	1	2386	2968	0.3335	6.355	96	1522.03	1605.75	2.70586
CliM	bs	42	mt	r2	CAG	AAGCAGGTTTTAATAAGAGACATATTTGTAAATAGAATTACATATTCTGAAGAACGACTGCCTAAACAGTATATAGTTTTTCAGAAATATGATATTTGGCGGTATTGTAGTTTATTTAAA	KQVLIRDIFVNRITYSEERLPKQYIVFQKYDIWRYCSLFK	FALSE	spec	0	1	2	1	2227	2291	0.2465	6.505	95	1455.67	1335.21	2.90354
CliM	bs	43	mt	r2	CAT	AAGCATGTTTTAATAAGAGACATATTTGTAAATAGAATTACATATTCTGAAGAACGACTGCCTAAACAGTATATAGTTTTTCAGAAATATGATATTTGGCGGTATTGTAGTTTATTTAAA	KHVLIRDIFVNRITYSEERLPKQYIVFQKYDIWRYCSLFK	FALSE	spec	0	1	1	1	691	770	0.3335	6.355	96	440.789	416.585	2.60666
CliM	bs	43	mt	r2	CAT	AAGCATGTTTTAATAAGAGACATATTTGTAAATAGAATTACATATTCTGAAGAACGACTGCCTAAACAGTATATAGTTTTTCAGAAATATGATATTTGGCGGTATTGTAGTTTATTTAAA	KHVLIRDIFVNRITYSEERLPKQYIVFQKYDIWRYCSLFK	FALSE	spec	0	1	2	1	623	727	0.2465	6.505	95	407.221	423.701	3.01839
CliM	bs	44	mt	r2	CCG	AAGCCGGTTTTAATAAGAGACATATTTGTAAATAGAATTACATATTCTGAAGAACGACTGCCTAAACAGTATATAGTTTTTCAGAAATATGATATTTGGCGGTATTGTAGTTTATTTAAA	KPVLIRDIFVNRITYSEERLPKQYIVFQKYDIWRYCSLFK	FALSE	spec	0	1	1	1	1363	1662	0.3335	6.355	96	869.457	899.175	2.68789
CliM	bs	44	mt	r2	CCG	AAGCCGGTTTTAATAAGAGACATATTTGTAAATAGAATTACATATTCTGAAGAACGACTGCCTAAACAGTATATAGTTTTTCAGAAATATGATATTTGGCGGTATTGTAGTTTATTTAAA	KPVLIRDIFVNRITYSEERLPKQYIVFQKYDIWRYCSLFK	FALSE	spec	0	1	2	1	1272	1221	0.2465	6.505	95	831.436	711.608	2.84044
CliM	bs	45	mt	r2	CCT	AAGCCTGTTTTAATAAGAGACATATTTGTAAATAGAATTACATATTCTGAAGAACGACTGCCTAAACAGTATATAGTTTTTCAGAAATATGATATTTGGCGGTATTGTAGTTTATTTAAA	KPVLIRDIFVNRITYSEERLPKQYIVFQKYDIWRYCSLFK	FALSE	spec	0	1	1	1	394	445	0.3335	6.355	96	251.332	240.754	2.61881
CliM	bs	45	mt	r2	CCT	AAGCCTGTTTTAATAAGAGACATATTTGTAAATAGAATTACATATTCTGAAGAACGACTGCCTAAACAGTATATAGTTTTTCAGAAATATGATATTTGGCGGTATTGTAGTTTATTTAAA	KPVLIRDIFVNRITYSEERLPKQYIVFQKYDIWRYCSLFK	FALSE	spec	0	1	2	1	319	418	0.2465	6.505	95	208.513	243.613	3.12401
CliM	bs	46	mt	r2	CGG	AAGCGGGTTTTAATAAGAGACATATTTGTAAATAGAATTACATATTCTGAAGAACGACTGCCTAAACAGTATATAGTTTTTCAGAAATATGATATTTGGCGGTATTGTAGTTTATTTAAA	KRVLIRDIFVNRITYSEERLPKQYIVFQKYDIWRYCSLFK	FALSE	spec	0	1	1	1	2384	3039	0.3335	6.355	96	1520.75	1644.16	2.72794
CliM	bs	46	mt	r2	CGG	AAGCGGGTTTTAATAAGAGACATATTTGTAAATAGAATTACATATTCTGAAGAACGACTGCCTAAACAGTATATAGTTTTTCAGAAATATGATATTTGGCGGTATTGTAGTTTATTTAAA	KRVLIRDIFVNRITYSEERLPKQYIVFQKYDIWRYCSLFK	FALSE	spec	0	1	2	1	2185	2474	0.2465	6.505	95	1428.21	1441.87	2.99091
CliM	bs	47	mt	r2	CGT	AAGCGTGTTTTAATAAGAGACATATTTGTAAATAGAATTACATATTCTGAAGAACGACTGCCTAAACAGTATATAGTTTTTCAGAAATATGATATTTGGCGGTATTGTAGTTTATTTAAA	KRVLIRDIFVNRITYSEERLPKQYIVFQKYDIWRYCSLFK	FALSE	spec	0	1	1	1	1280	1839	0.3335	6.355	96	816.511	994.936	2.83579
CliM	bs	47	mt	r2	CGT	AAGCGTGTTTTAATAAGAGACATATTTGTAAATAGAATTACATATTCTGAAGAACGACTGCCTAAACAGTATATAGTTTTTCAGAAATATGATATTTGGCGGTATTGTAGTTTATTTAAA	KRVLIRDIFVNRITYSEERLPKQYIVFQKYDIWRYCSLFK	FALSE	spec	0	1	2	1	1224	1399	0.2465	6.505	95	800.061	815.347	2.99949
CliM	bs	48	mt	r2	CTG	AAGCTGGTTTTAATAAGAGACATATTTGTAAATAGAATTACATATTCTGAAGAACGACTGCCTAAACAGTATATAGTTTTTCAGAAATATGATATTTGGCGGTATTGTAGTTTATTTAAA	KLVLIRDIFVNRITYSEERLPKQYIVFQKYDIWRYCSLFK	FALSE	spec	0	1	1	1	1287	1526	0.3335	6.355	96	820.977	825.596	2.66264
CliM	bs	48	mt	r2	CTG	AAGCTGGTTTTAATAAGAGACATATTTGTAAATAGAATTACATATTCTGAAGAACGACTGCCTAAACAGTATATAGTTTTTCAGAAATATGATATTTGGCGGTATTGTAGTTTATTTAAA	KLVLIRDIFVNRITYSEERLPKQYIVFQKYDIWRYCSLFK	FALSE	spec	0	1	2	1	1108	1241	0.2465	6.505	95	724.238	723.264	2.98102
CliM	bs	49	mt	r2	CTT	AAGCTTGTTTTAATAAGAGACATATTTGTAAATAGAATTACATATTCTGAAGAACGACTGCCTAAACAGTATATAGTTTTTCAGAAATATGATATTTGGCGGTATTGTAGTTTATTTAAA	KLVLIRDIFVNRITYSEERLPKQYIVFQKYDIWRYCSLFK	FALSE	spec	0	1	1	1	730	952	0.3335	6.355	96	465.667	515.051	2.74847
CliM	bs	49	mt	r2	CTT	AAGCTTGTTTTAATAAGAGACATATTTGTAAATAGAATTACATATTCTGAAGAACGACTGCCTAAACAGTATATAGTTTTTCAGAAATATGATATTTGGCGGTATTGTAGTTTATTTAAA	KLVLIRDIFVNRITYSEERLPKQYIVFQKYDIWRYCSLFK	FALSE	spec	0	1	2	1	599	746	0.2465	6.505	95	391.533	434.774	3.0777
CliM	bs	50	mt	r2	GAG	AAGGAGGTTTTAATAAGAGACATATTTGTAAATAGAATTACATATTCTGAAGAACGACTGCCTAAACAGTATATAGTTTTTCAGAAATATGATATTTGGCGGTATTGTAGTTTATTTAAA	KEVLIRDIFVNRITYSEERLPKQYIVFQKYDIWRYCSLFK	FALSE	spec	0	1	1	1	2496	3041	0.3335	6.355	96	1592.2	1645.24	2.68713
CliM	bs	50	mt	r2	GAG	AAGGAGGTTTTAATAAGAGACATATTTGTAAATAGAATTACATATTCTGAAGAACGACTGCCTAAACAGTATATAGTTTTTCAGAAATATGATATTTGGCGGTATTGTAGTTTATTTAAA	KEVLIRDIFVNRITYSEERLPKQYIVFQKYDIWRYCSLFK	FALSE	spec	0	1	2	1	2344	2458	0.2465	6.505	95	1532.14	1432.54	2.921
CliM	bs	51	mt	r2	GAT	AAGGATGTTTTAATAAGAGACATATTTGTAAATAGAATTACATATTCTGAAGAACGACTGCCTAAACAGTATATAGTTTTTCAGAAATATGATATTTGGCGGTATTGTAGTTTATTTAAA	KDVLIRDIFVNRITYSEERLPKQYIVFQKYDIWRYCSLFK	FALSE	spec	0	1	1	1	1585	1881	0.3335	6.355	96	1011.07	1017.66	2.66344
CliM	bs	51	mt	r2	GAT	AAGGATGTTTTAATAAGAGACATATTTGTAAATAGAATTACATATTCTGAAGAACGACTGCCTAAACAGTATATAGTTTTTCAGAAATATGATATTTGGCGGTATTGTAGTTTATTTAAA	KDVLIRDIFVNRITYSEERLPKQYIVFQKYDIWRYCSLFK	FALSE	spec	0	1	2	1	1286	1395	0.2465	6.505	95	840.587	813.016	2.95186
CliM	bs	52	mt	r2	GCG	AAGGCGGTTTTAATAAGAGACATATTTGTAAATAGAATTACATATTCTGAAGAACGACTGCCTAAACAGTATATAGTTTTTCAGAAATATGATATTTGGCGGTATTGTAGTTTATTTAAA	KAVLIRDIFVNRITYSEERLPKQYIVFQKYDIWRYCSLFK	FALSE	spec	0	1	1	1	2352	3112	0.3335	6.355	96	1500.34	1683.65	2.76152
CliM	bs	52	mt	r2	GCG	AAGGCGGTTTTAATAAGAGACATATTTGTAAATAGAATTACATATTCTGAAGAACGACTGCCTAAACAGTATATAGTTTTTCAGAAATATGATATTTGGCGGTATTGTAGTTTATTTAAA	KAVLIRDIFVNRITYSEERLPKQYIVFQKYDIWRYCSLFK	FALSE	spec	0	1	2	1	2213	2341	0.2465	6.505	95	1446.52	1364.35	2.92896
CliM	bs	53	mt	r2	GCT	AAGGCTGTTTTAATAAGAGACATATTTGTAAATAGAATTACATATTCTGAAGAACGACTGCCTAAACAGTATATAGTTTTTCAGAAATATGATATTTGGCGGTATTGTAGTTTATTTAAA	KAVLIRDIFVNRITYSEERLPKQYIVFQKYDIWRYCSLFK	FALSE	spec	0	1	1	1	1337	1739	0.3335	6.355	96	852.872	940.834	2.74609
CliM	bs	53	mt	r2	GCT	AAGGCTGTTTTAATAAGAGACATATTTGTAAATAGAATTACATATTCTGAAGAACGACTGCCTAAACAGTATATAGTTTTTCAGAAATATGATATTTGGCGGTATTGTAGTTTATTTAAA	KAVLIRDIFVNRITYSEERLPKQYIVFQKYDIWRYCSLFK	FALSE	spec	0	1	2	1	1313	1406	0.2465	6.505	95	858.236	819.427	2.94008
CliM	bs	54	mt	r2	GGG	AAGGGGGTTTTAATAAGAGACATATTTGTAAATAGAATTACATATTCTGAAGAACGACTGCCTAAACAGTATATAGTTTTTCAGAAATATGATATTTGGCGGTATTGTAGTTTATTTAAA	KGVLIRDIFVNRITYSEERLPKQYIVFQKYDIWRYCSLFK	FALSE	spec	0	1	1	1	4604	6093	0.3335	6.355	96	2936.89	3296.43	2.76172
CliM	bs	54	mt	r2	GGG	AAGGGGGTTTTAATAAGAGACATATTTGTAAATAGAATTACATATTCTGAAGAACGACTGCCTAAACAGTATATAGTTTTTCAGAAATATGATATTTGGCGGTATTGTAGTTTATTTAAA	KGVLIRDIFVNRITYSEERLPKQYIVFQKYDIWRYCSLFK	FALSE	spec	0	1	2	1	4533	4290	0.2465	6.505	95	2962.97	2500.24	2.82752
CliM	bs	55	mt	r2	GGT	AAGGGTGTTTTAATAAGAGACATATTTGTAAATAGAATTACATATTCTGAAGAACGACTGCCTAAACAGTATATAGTTTTTCAGAAATATGATATTTGGCGGTATTGTAGTTTATTTAAA	KGVLIRDIFVNRITYSEERLPKQYIVFQKYDIWRYCSLFK	FALSE	spec	0	1	1	1	2436	3361	0.3335	6.355	96	1553.92	1818.37	2.79929
CliM	bs	55	mt	r2	GGT	AAGGGTGTTTTAATAAGAGACATATTTGTAAATAGAATTACATATTCTGAAGAACGACTGCCTAAACAGTATATAGTTTTTCAGAAATATGATATTTGGCGGTATTGTAGTTTATTTAAA	KGVLIRDIFVNRITYSEERLPKQYIVFQKYDIWRYCSLFK	FALSE	spec	0	1	2	1	2528	2634	0.2465	6.505	95	1652.41	1535.11	2.91515
CliM	bs	56	mt	r2	GTG	AAGGTGGTTTTAATAAGAGACATATTTGTAAATAGAATTACATATTCTGAAGAACGACTGCCTAAACAGTATATAGTTTTTCAGAAATATGATATTTGGCGGTATTGTAGTTTATTTAAA	KVVLIRDIFVNRITYSEERLPKQYIVFQKYDIWRYCSLFK	FALSE	spec	0	1	1	1	2165	2949	0.3335	6.355	96	1381.05	1595.47	2.78772
CliM	bs	56	mt	r2	GTG	AAGGTGGTTTTAATAAGAGACATATTTGTAAATAGAATTACATATTCTGAAGAACGACTGCCTAAACAGTATATAGTTTTTCAGAAATATGATATTTGGCGGTATTGTAGTTTATTTAAA	KVVLIRDIFVNRITYSEERLPKQYIVFQKYDIWRYCSLFK	FALSE	spec	0	1	2	1	2111	2280	0.2465	6.505	95	1379.84	1328.8	2.9479
CliM	bs	57	mt	r2	GTT	AAGGTTGTTTTAATAAGAGACATATTTGTAAATAGAATTACATATTCTGAAGAACGACTGCCTAAACAGTATATAGTTTTTCAGAAATATGATATTTGGCGGTATTGTAGTTTATTTAAA	KVVLIRDIFVNRITYSEERLPKQYIVFQKYDIWRYCSLFK	FALSE	spec	0	1	1	1	570	558	0.3335	6.355	96	363.603	301.889	2.48987
CliM	bs	57	mt	r2	GTT	AAGGTTGTTTTAATAAGAGACATATTTGTAAATAGAATTACATATTCTGAAGAACGACTGCCTAAACAGTATATAGTTTTTCAGAAATATGATATTTGGCGGTATTGTAGTTTATTTAAA	KVVLIRDIFVNRITYSEERLPKQYIVFQKYDIWRYCSLFK	FALSE	spec	0	1	2	1	426	500	0.2465	6.505	95	278.453	291.404	3.02367
CliM	bs	58	mt	r2	TAG	AAGTAGGTTTTAATAAGAGACATATTTGTAAATAGAATTACATATTCTGAAGAACGACTGCCTAAACAGTATATAGTTTTTCAGAAATATGATATTTGGCGGTATTGTAGTTTATTTAAA	K*VLIRDIFVNRITYSEERLPKQYIVFQKYDIWRYCSLFK	TRUE	spec	0	1	1	1	1484	1626	0.3335	6.355	96	946.643	879.698	2.59145
CliM	bs	58	mt	r2	TAG	AAGTAGGTTTTAATAAGAGACATATTTGTAAATAGAATTACATATTCTGAAGAACGACTGCCTAAACAGTATATAGTTTTTCAGAAATATGATATTTGGCGGTATTGTAGTTTATTTAAA	K*VLIRDIFVNRITYSEERLPKQYIVFQKYDIWRYCSLFK	TRUE	spec	0	1	2	1	1203	1283	0.2465	6.505	95	786.335	747.742	2.93639
CliM	bs	60	mt	r2	TCG	AAGTCGGTTTTAATAAGAGACATATTTGTAAATAGAATTACATATTCTGAAGAACGACTGCCTAAACAGTATATAGTTTTTCAGAAATATGATATTTGGCGGTATTGTAGTTTATTTAAA	KSVLIRDIFVNRITYSEERLPKQYIVFQKYDIWRYCSLFK	FALSE	spec	0	1	1	1	735	1020	0.3335	6.355	96	468.856	551.84	2.80452
CliM	bs	60	mt	r2	TCG	AAGTCGGTTTTAATAAGAGACATATTTGTAAATAGAATTACATATTCTGAAGAACGACTGCCTAAACAGTATATAGTTTTTCAGAAATATGATATTTGGCGGTATTGTAGTTTATTTAAA	KSVLIRDIFVNRITYSEERLPKQYIVFQKYDIWRYCSLFK	FALSE	spec	0	1	2	1	705	775	0.2465	6.505	95	460.82	451.676	2.96398
CliM	bs	61	mt	r2	TCT	AAGTCTGTTTTAATAAGAGACATATTTGTAAATAGAATTACATATTCTGAAGAACGACTGCCTAAACAGTATATAGTTTTTCAGAAATATGATATTTGGCGGTATTGTAGTTTATTTAAA	KSVLIRDIFVNRITYSEERLPKQYIVFQKYDIWRYCSLFK	FALSE	spec	0	1	1	1	275	249	0.3335	6.355	96	175.422	134.714	2.4195
CliM	bs	61	mt	r2	TCT	AAGTCTGTTTTAATAAGAGACATATTTGTAAATAGAATTACATATTCTGAAGAACGACTGCCTAAACAGTATATAGTTTTTCAGAAATATGATATTTGGCGGTATTGTAGTTTATTTAAA	KSVLIRDIFVNRITYSEERLPKQYIVFQKYDIWRYCSLFK	FALSE	spec	0	1	2	1	183	252	0.2465	6.505	95	119.617	146.867	3.16925
CliM	bs	62	mt	r2	TGG	AAGTGGGTTTTAATAAGAGACATATTTGTAAATAGAATTACATATTCTGAAGAACGACTGCCTAAACAGTATATAGTTTTTCAGAAATATGATATTTGGCGGTATTGTAGTTTATTTAAA	KWVLIRDIFVNRITYSEERLPKQYIVFQKYDIWRYCSLFK	FALSE	spec	0	1	1	1	2255	2842	0.3335	6.355	96	1438.46	1537.58	2.71767
CliM	bs	62	mt	r2	TGG	AAGTGGGTTTTAATAAGAGACATATTTGTAAATAGAATTACATATTCTGAAGAACGACTGCCTAAACAGTATATAGTTTTTCAGAAATATGATATTTGGCGGTATTGTAGTTTATTTAAA	KWVLIRDIFVNRITYSEERLPKQYIVFQKYDIWRYCSLFK	FALSE	spec	0	1	2	1	2110	2343	0.2465	6.505	95	1379.19	1365.52	2.97317
CliM	bs	63	mt	r2	TGT	AAGTGTGTTTTAATAAGAGACATATTTGTAAATAGAATTACATATTCTGAAGAACGACTGCCTAAACAGTATATAGTTTTTCAGAAATATGATATTTGGCGGTATTGTAGTTTATTTAAA	KCVLIRDIFVNRITYSEERLPKQYIVFQKYDIWRYCSLFK	FALSE	spec	0	1	1	1	801	904	0.3335	6.355	96	510.958	489.082	2.61813
CliM	bs	63	mt	r2	TGT	AAGTGTGTTTTAATAAGAGACATATTTGTAAATAGAATTACATATTCTGAAGAACGACTGCCTAAACAGTATATAGTTTTTCAGAAATATGATATTTGGCGGTATTGTAGTTTATTTAAA	KCVLIRDIFVNRITYSEERLPKQYIVFQKYDIWRYCSLFK	FALSE	spec	0	1	2	1	767	807	0.2465	6.505	95	501.346	470.325	2.92405
CliM	bs	64	mt	r2	TTG	AAGTTGGTTTTAATAAGAGACATATTTGTAAATAGAATTACATATTCTGAAGAACGACTGCCTAAACAGTATATAGTTTTTCAGAAATATGATATTTGGCGGTATTGTAGTTTATTTAAA	KLVLIRDIFVNRITYSEERLPKQYIVFQKYDIWRYCSLFK	FALSE	spec	0	1	1	1	1163	1222	0.3335	6.355	96	741.877	661.126	2.55367
CliM	bs	64	mt	r2	TTG	AAGTTGGTTTTAATAAGAGACATATTTGTAAATAGAATTACATATTCTGAAGAACGACTGCCTAAACAGTATATAGTTTTTCAGAAATATGATATTTGGCGGTATTGTAGTTTATTTAAA	KLVLIRDIFVNRITYSEERLPKQYIVFQKYDIWRYCSLFK	FALSE	spec	0	1	2	1	914	1133	0.2465	6.505	95	597.431	660.321	3.07344
CliM	bs	65	mt	r2	TTT	AAGTTTGTTTTAATAAGAGACATATTTGTAAATAGAATTACATATTCTGAAGAACGACTGCCTAAACAGTATATAGTTTTTCAGAAATATGATATTTGGCGGTATTGTAGTTTATTTAAA	KFVLIRDIFVNRITYSEERLPKQYIVFQKYDIWRYCSLFK	FALSE	spec	0	1	1	1	147	175	0.3335	6.355	96	93.7712	94.6785	2.66627
CliM	bs	65	mt	r2	TTT	AAGTTTGTTTTAATAAGAGACATATTTGTAAATAGAATTACATATTCTGAAGAACGACTGCCTAAACAGTATATAGTTTTTCAGAAATATGATATTTGGCGGTATTGTAGTTTATTTAAA	KFVLIRDIFVNRITYSEERLPKQYIVFQKYDIWRYCSLFK	FALSE	spec	0	1	2	1	110	115	0.2465	6.505	95	71.9009	67.0228	2.91823
CliM	bs	66	mt	r3	AAG	AAGTATAAGTTAATAAGAGACATATTTGTAAATAGAATTACATATTCTGAAGAACGACTGCCTAAACAGTATATAGTTTTTCAGAAATATGATATTTGGCGGTATTGTAGTTTATTTAAA	KYKLIRDIFVNRITYSEERLPKQYIVFQKYDIWRYCSLFK	FALSE	spec	0	1	1	1	1993	1903	0.3335	6.355	96	1271.33	1029.56	2.46739
CliM	bs	66	mt	r3	AAG	AAGTATAAGTTAATAAGAGACATATTTGTAAATAGAATTACATATTCTGAAGAACGACTGCCTAAACAGTATATAGTTTTTCAGAAATATGATATTTGGCGGTATTGTAGTTTATTTAAA	KYKLIRDIFVNRITYSEERLPKQYIVFQKYDIWRYCSLFK	FALSE	spec	0	1	2	1	1353	1695	0.2465	6.505	95	884.381	987.858	3.08307
CliM	bs	67	mt	r3	AAT	AAGTATAATTTAATAAGAGACATATTTGTAAATAGAATTACATATTCTGAAGAACGACTGCCTAAACAGTATATAGTTTTTCAGAAATATGATATTTGGCGGTATTGTAGTTTATTTAAA	KYNLIRDIFVNRITYSEERLPKQYIVFQKYDIWRYCSLFK	FALSE	spec	0	1	1	1	419	512	0.3335	6.355	96	267.28	277.002	2.6898
CliM	bs	67	mt	r3	AAT	AAGTATAATTTAATAAGAGACATATTTGTAAATAGAATTACATATTCTGAAGAACGACTGCCTAAACAGTATATAGTTTTTCAGAAATATGATATTTGGCGGTATTGTAGTTTATTTAAA	KYNLIRDIFVNRITYSEERLPKQYIVFQKYDIWRYCSLFK	FALSE	spec	0	1	2	1	375	462	0.2465	6.505	95	245.117	269.257	3.06783
CliM	bs	68	mt	r3	ACG	AAGTATACGTTAATAAGAGACATATTTGTAAATAGAATTACATATTCTGAAGAACGACTGCCTAAACAGTATATAGTTTTTCAGAAATATGATATTTGGCGGTATTGTAGTTTATTTAAA	KYTLIRDIFVNRITYSEERLPKQYIVFQKYDIWRYCSLFK	FALSE	spec	0	1	1	1	1437	1444	0.3335	6.355	96	916.662	781.233	2.51344
CliM	bs	68	mt	r3	ACG	AAGTATACGTTAATAAGAGACATATTTGTAAATAGAATTACATATTCTGAAGAACGACTGCCTAAACAGTATATAGTTTTTCAGAAATATGATATTTGGCGGTATTGTAGTTTATTTAAA	KYTLIRDIFVNRITYSEERLPKQYIVFQKYDIWRYCSLFK	FALSE	spec	0	1	2	1	1010	1305	0.2465	6.505	95	660.181	760.564	3.11122
CliM	bs	69	mt	r3	ACT	AAGTATACTTTAATAAGAGACATATTTGTAAATAGAATTACATATTCTGAAGAACGACTGCCTAAACAGTATATAGTTTTTCAGAAATATGATATTTGGCGGTATTGTAGTTTATTTAAA	KYTLIRDIFVNRITYSEERLPKQYIVFQKYDIWRYCSLFK	FALSE	spec	0	1	1	1	143	149	0.3335	6.355	96	91.2196	80.612	2.54611
CliM	bs	69	mt	r3	ACT	AAGTATACTTTAATAAGAGACATATTTGTAAATAGAATTACATATTCTGAAGAACGACTGCCTAAACAGTATATAGTTTTTCAGAAATATGATATTTGGCGGTATTGTAGTTTATTTAAA	KYTLIRDIFVNRITYSEERLPKQYIVFQKYDIWRYCSLFK	FALSE	spec	0	1	2	1	121	137	0.2465	6.505	95	79.091	79.8446	2.99089
CliM	bs	70	mt	r3	AGG	AAGTATAGGTTAATAAGAGACATATTTGTAAATAGAATTACATATTCTGAAGAACGACTGCCTAAACAGTATATAGTTTTTCAGAAATATGATATTTGGCGGTATTGTAGTTTATTTAAA	KYRLIRDIFVNRITYSEERLPKQYIVFQKYDIWRYCSLFK	FALSE	spec	0	1	1	1	4266	4038	0.3335	6.355	96	2721.28	2184.64	2.45953
CliM	bs	70	mt	r3	AGG	AAGTATAGGTTAATAAGAGACATATTTGTAAATAGAATTACATATTCTGAAGAACGACTGCCTAAACAGTATATAGTTTTTCAGAAATATGATATTTGGCGGTATTGTAGTTTATTTAAA	KYRLIRDIFVNRITYSEERLPKQYIVFQKYDIWRYCSLFK	FALSE	spec	0	1	2	1	2868	3868	0.2465	6.505	95	1874.65	2254.3	3.15028
CliM	bs	71	mt	r3	AGT	AAGTATAGTTTAATAAGAGACATATTTGTAAATAGAATTACATATTCTGAAGAACGACTGCCTAAACAGTATATAGTTTTTCAGAAATATGATATTTGGCGGTATTGTAGTTTATTTAAA	KYSLIRDIFVNRITYSEERLPKQYIVFQKYDIWRYCSLFK	FALSE	spec	0	1	1	1	2149	2409	0.3335	6.355	96	1370.85	1303.32	2.61203
CliM	bs	71	mt	r3	AGT	AAGTATAGTTTAATAAGAGACATATTTGTAAATAGAATTACATATTCTGAAGAACGACTGCCTAAACAGTATATAGTTTTTCAGAAATATGATATTTGGCGGTATTGTAGTTTATTTAAA	KYSLIRDIFVNRITYSEERLPKQYIVFQKYDIWRYCSLFK	FALSE	spec	0	1	2	1	1707	2136	0.2465	6.505	95	1115.77	1244.88	3.08201
CliM	bs	72	mt	r3	ATG	AAGTATATGTTAATAAGAGACATATTTGTAAATAGAATTACATATTCTGAAGAACGACTGCCTAAACAGTATATAGTTTTTCAGAAATATGATATTTGGCGGTATTGTAGTTTATTTAAA	KYMLIRDIFVNRITYSEERLPKQYIVFQKYDIWRYCSLFK	FALSE	spec	0	1	1	1	1876	1883	0.3335	6.355	96	1196.7	1018.74	2.51241
CliM	bs	72	mt	r3	ATG	AAGTATATGTTAATAAGAGACATATTTGTAAATAGAATTACATATTCTGAAGAACGACTGCCTAAACAGTATATAGTTTTTCAGAAATATGATATTTGGCGGTATTGTAGTTTATTTAAA	KYMLIRDIFVNRITYSEERLPKQYIVFQKYDIWRYCSLFK	FALSE	spec	0	1	2	1	1467	1766	0.2465	6.505	95	958.897	1029.24	3.04675
CliM	bs	73	mt	r3	ATT	AAGTATATTTTAATAAGAGACATATTTGTAAATAGAATTACATATTCTGAAGAACGACTGCCTAAACAGTATATAGTTTTTCAGAAATATGATATTTGGCGGTATTGTAGTTTATTTAAA	KYILIRDIFVNRITYSEERLPKQYIVFQKYDIWRYCSLFK	FALSE	spec	0	1	1	1	414	626	0.3335	6.355	96	264.09	338.678	2.88189
CliM	bs	73	mt	r3	ATT	AAGTATATTTTAATAAGAGACATATTTGTAAATAGAATTACATATTCTGAAGAACGACTGCCTAAACAGTATATAGTTTTTCAGAAATATGATATTTGGCGGTATTGTAGTTTATTTAAA	KYILIRDIFVNRITYSEERLPKQYIVFQKYDIWRYCSLFK	FALSE	spec	0	1	2	1	412	464	0.2465	6.505	95	269.302	270.423	2.98603
CliM	bs	74	mt	r3	CAG	AAGTATCAGTTAATAAGAGACATATTTGTAAATAGAATTACATATTCTGAAGAACGACTGCCTAAACAGTATATAGTTTTTCAGAAATATGATATTTGGCGGTATTGTAGTTTATTTAAA	KYQLIRDIFVNRITYSEERLPKQYIVFQKYDIWRYCSLFK	FALSE	spec	0	1	1	1	1134	1076	0.3335	6.355	96	723.378	582.137	2.46171
CliM	bs	74	mt	r3	CAG	AAGTATCAGTTAATAAGAGACATATTTGTAAATAGAATTACATATTCTGAAGAACGACTGCCTAAACAGTATATAGTTTTTCAGAAATATGATATTTGGCGGTATTGTAGTTTATTTAAA	KYQLIRDIFVNRITYSEERLPKQYIVFQKYDIWRYCSLFK	FALSE	spec	0	1	2	1	734	1107	0.2465	6.505	95	479.775	645.168	3.25213
CliM	bs	75	mt	r3	CAT	AAGTATCATTTAATAAGAGACATATTTGTAAATAGAATTACATATTCTGAAGAACGACTGCCTAAACAGTATATAGTTTTTCAGAAATATGATATTTGGCGGTATTGTAGTTTATTTAAA	KYHLIRDIFVNRITYSEERLPKQYIVFQKYDIWRYCSLFK	FALSE	spec	0	1	1	1	19	16	0.3335	6.355	96	12.1201	8.65632	2.3541
CliM	bs	75	mt	r3	CAT	AAGTATCATTTAATAAGAGACATATTTGTAAATAGAATTACATATTCTGAAGAACGACTGCCTAAACAGTATATAGTTTTTCAGAAATATGATATTTGGCGGTATTGTAGTTTATTTAAA	KYHLIRDIFVNRITYSEERLPKQYIVFQKYDIWRYCSLFK	FALSE	spec	0	1	2	1	10	31	0.2465	6.505	95	6.53645	18.067	3.90863
CliM	bs	76	mt	r3	CCG	AAGTATCCGTTAATAAGAGACATATTTGTAAATAGAATTACATATTCTGAAGAACGACTGCCTAAACAGTATATAGTTTTTCAGAAATATGATATTTGGCGGTATTGTAGTTTATTTAAA	KYPLIRDIFVNRITYSEERLPKQYIVFQKYDIWRYCSLFK	FALSE	spec	0	1	1	1	730	761	0.3335	6.355	96	465.667	411.716	2.54655
CliM	bs	76	mt	r3	CCG	AAGTATCCGTTAATAAGAGACATATTTGTAAATAGAATTACATATTCTGAAGAACGACTGCCTAAACAGTATATAGTTTTTCAGAAATATGATATTTGGCGGTATTGTAGTTTATTTAAA	KYPLIRDIFVNRITYSEERLPKQYIVFQKYDIWRYCSLFK	FALSE	spec	0	1	2	1	476	711	0.2465	6.505	95	311.135	414.376	3.24334
CliM	bs	77	mt	r3	CCT	AAGTATCCTTTAATAAGAGACATATTTGTAAATAGAATTACATATTCTGAAGAACGACTGCCTAAACAGTATATAGTTTTTCAGAAATATGATATTTGGCGGTATTGTAGTTTATTTAAA	KYPLIRDIFVNRITYSEERLPKQYIVFQKYDIWRYCSLFK	FALSE	spec	0	1	1	1	156	184	0.3335	6.355	96	99.5123	99.5477	2.6579
CliM	bs	77	mt	r3	CCT	AAGTATCCTTTAATAAGAGACATATTTGTAAATAGAATTACATATTCTGAAGAACGACTGCCTAAACAGTATATAGTTTTTCAGAAATATGATATTTGGCGGTATTGTAGTTTATTTAAA	KYPLIRDIFVNRITYSEERLPKQYIVFQKYDIWRYCSLFK	FALSE	spec	0	1	2	1	103	116	0.2465	6.505	95	67.3254	67.6056	2.98603
CliM	bs	78	mt	r3	CGG	AAGTATCGGTTAATAAGAGACATATTTGTAAATAGAATTACATATTCTGAAGAACGACTGCCTAAACAGTATATAGTTTTTCAGAAATATGATATTTGGCGGTATTGTAGTTTATTTAAA	KYRLIRDIFVNRITYSEERLPKQYIVFQKYDIWRYCSLFK	FALSE	spec	0	1	1	1	2511	2767	0.3335	6.355	96	1601.77	1497	2.59659
CliM	bs	78	mt	r3	CGG	AAGTATCGGTTAATAAGAGACATATTTGTAAATAGAATTACATATTCTGAAGAACGACTGCCTAAACAGTATATAGTTTTTCAGAAATATGATATTTGGCGGTATTGTAGTTTATTTAAA	KYRLIRDIFVNRITYSEERLPKQYIVFQKYDIWRYCSLFK	FALSE	spec	0	1	2	1	1762	2571	0.2465	6.505	95	1151.72	1498.4	3.22201
CliM	bs	79	mt	r3	CGT	AAGTATCGTTTAATAAGAGACATATTTGTAAATAGAATTACATATTCTGAAGAACGACTGCCTAAACAGTATATAGTTTTTCAGAAATATGATATTTGGCGGTATTGTAGTTTATTTAAA	KYRLIRDIFVNRITYSEERLPKQYIVFQKYDIWRYCSLFK	FALSE	spec	0	1	1	1	1257	1401	0.3335	6.355	96	801.84	757.969	2.60685
CliM	bs	79	mt	r3	CGT	AAGTATCGTTTAATAAGAGACATATTTGTAAATAGAATTACATATTCTGAAGAACGACTGCCTAAACAGTATATAGTTTTTCAGAAATATGATATTTGGCGGTATTGTAGTTTATTTAAA	KYRLIRDIFVNRITYSEERLPKQYIVFQKYDIWRYCSLFK	FALSE	spec	0	1	2	1	917	1166	0.2465	6.505	95	599.392	679.553	3.09662
CliM	bs	80	mt	r3	CTG	AAGTATCTGTTAATAAGAGACATATTTGTAAATAGAATTACATATTCTGAAGAACGACTGCCTAAACAGTATATAGTTTTTCAGAAATATGATATTTGGCGGTATTGTAGTTTATTTAAA	KYLLIRDIFVNRITYSEERLPKQYIVFQKYDIWRYCSLFK	FALSE	spec	0	1	1	1	872	805	0.3335	6.355	96	556.248	435.521	2.43697
CliM	bs	80	mt	r3	CTG	AAGTATCTGTTAATAAGAGACATATTTGTAAATAGAATTACATATTCTGAAGAACGACTGCCTAAACAGTATATAGTTTTTCAGAAATATGATATTTGGCGGTATTGTAGTTTATTTAAA	KYLLIRDIFVNRITYSEERLPKQYIVFQKYDIWRYCSLFK	FALSE	spec	0	1	2	1	566	746	0.2465	6.505	95	369.963	434.774	3.12933
CliM	bs	81	mt	r3	CTT	AAGTATCTTTTAATAAGAGACATATTTGTAAATAGAATTACATATTCTGAAGAACGACTGCCTAAACAGTATATAGTTTTTCAGAAATATGATATTTGGCGGTATTGTAGTTTATTTAAA	KYLLIRDIFVNRITYSEERLPKQYIVFQKYDIWRYCSLFK	FALSE	spec	0	1	1	1	355	432	0.3335	6.355	96	226.454	233.721	2.68606
CliM	bs	81	mt	r3	CTT	AAGTATCTTTTAATAAGAGACATATTTGTAAATAGAATTACATATTCTGAAGAACGACTGCCTAAACAGTATATAGTTTTTCAGAAATATGATATTTGGCGGTATTGTAGTTTATTTAAA	KYLLIRDIFVNRITYSEERLPKQYIVFQKYDIWRYCSLFK	FALSE	spec	0	1	2	1	248	353	0.2465	6.505	95	162.104	205.731	3.19941
CliM	bs	82	mt	r3	GAG	AAGTATGAGTTAATAAGAGACATATTTGTAAATAGAATTACATATTCTGAAGAACGACTGCCTAAACAGTATATAGTTTTTCAGAAATATGATATTTGGCGGTATTGTAGTTTATTTAAA	KYELIRDIFVNRITYSEERLPKQYIVFQKYDIWRYCSLFK	FALSE	spec	0	1	1	1	1602	1540	0.3335	6.355	96	1021.92	833.171	2.47346
CliM	bs	82	mt	r3	GAG	AAGTATGAGTTAATAAGAGACATATTTGTAAATAGAATTACATATTCTGAAGAACGACTGCCTAAACAGTATATAGTTTTTCAGAAATATGATATTTGGCGGTATTGTAGTTTATTTAAA	KYELIRDIFVNRITYSEERLPKQYIVFQKYDIWRYCSLFK	FALSE	spec	0	1	2	1	1082	1367	0.2465	6.505	95	707.244	796.698	3.09077
CliM	bs	83	mt	r3	GAT	AAGTATGATTTAATAAGAGACATATTTGTAAATAGAATTACATATTCTGAAGAACGACTGCCTAAACAGTATATAGTTTTTCAGAAATATGATATTTGGCGGTATTGTAGTTTATTTAAA	KYDLIRDIFVNRITYSEERLPKQYIVFQKYDIWRYCSLFK	FALSE	spec	0	1	1	1	52	64	0.3335	6.355	96	33.1708	34.6253	2.69628
CliM	bs	83	mt	r3	GAT	AAGTATGATTTAATAAGAGACATATTTGTAAATAGAATTACATATTCTGAAGAACGACTGCCTAAACAGTATATAGTTTTTCAGAAATATGATATTTGGCGGTATTGTAGTTTATTTAAA	KYDLIRDIFVNRITYSEERLPKQYIVFQKYDIWRYCSLFK	FALSE	spec	0	1	2	1	72	43	0.2465	6.505	95	47.0624	25.0607	2.40805
CliM	bs	84	mt	r3	GCG	AAGTATGCGTTAATAAGAGACATATTTGTAAATAGAATTACATATTCTGAAGAACGACTGCCTAAACAGTATATAGTTTTTCAGAAATATGATATTTGGCGGTATTGTAGTTTATTTAAA	KYALIRDIFVNRITYSEERLPKQYIVFQKYDIWRYCSLFK	FALSE	spec	0	1	1	1	3401	3450	0.3335	6.355	96	2169.5	1866.52	2.52195
CliM	bs	84	mt	r3	GCG	AAGTATGCGTTAATAAGAGACATATTTGTAAATAGAATTACATATTCTGAAGAACGACTGCCTAAACAGTATATAGTTTTTCAGAAATATGATATTTGGCGGTATTGTAGTTTATTTAAA	KYALIRDIFVNRITYSEERLPKQYIVFQKYDIWRYCSLFK	FALSE	spec	0	1	2	1	2200	3220	0.2465	6.505	95	1438.02	1876.64	3.22482
CliM	bs	85	mt	r3	GCT	AAGTATGCTTTAATAAGAGACATATTTGTAAATAGAATTACATATTCTGAAGAACGACTGCCTAAACAGTATATAGTTTTTCAGAAATATGATATTTGGCGGTATTGTAGTTTATTTAAA	KYALIRDIFVNRITYSEERLPKQYIVFQKYDIWRYCSLFK	FALSE	spec	0	1	1	1	173	189	0.3335	6.355	96	110.357	102.253	2.58881
CliM	bs	85	mt	r3	GCT	AAGTATGCTTTAATAAGAGACATATTTGTAAATAGAATTACATATTCTGAAGAACGACTGCCTAAACAGTATATAGTTTTTCAGAAATATGATATTTGGCGGTATTGTAGTTTATTTAAA	KYALIRDIFVNRITYSEERLPKQYIVFQKYDIWRYCSLFK	FALSE	spec	0	1	2	1	148	185	0.2465	6.505	95	96.7394	107.819	3.08105
CliM	bs	86	mt	r3	GGG	AAGTATGGGTTAATAAGAGACATATTTGTAAATAGAATTACATATTCTGAAGAACGACTGCCTAAACAGTATATAGTTTTTCAGAAATATGATATTTGGCGGTATTGTAGTTTATTTAAA	KYGLIRDIFVNRITYSEERLPKQYIVFQKYDIWRYCSLFK	FALSE	spec	0	1	1	1	6221	6102	0.3335	6.355	96	3968.37	3301.3	2.49164
CliM	bs	86	mt	r3	GGG	AAGTATGGGTTAATAAGAGACATATTTGTAAATAGAATTACATATTCTGAAGAACGACTGCCTAAACAGTATATAGTTTTTCAGAAATATGATATTTGGCGGTATTGTAGTTTATTTAAA	KYGLIRDIFVNRITYSEERLPKQYIVFQKYDIWRYCSLFK	FALSE	spec	0	1	2	1	4151	5499	0.2465	6.505	95	2713.28	3204.86	3.13397
CliM	bs	87	mt	r3	GGT	AAGTATGGTTTAATAAGAGACATATTTGTAAATAGAATTACATATTCTGAAGAACGACTGCCTAAACAGTATATAGTTTTTCAGAAATATGATATTTGGCGGTATTGTAGTTTATTTAAA	KYGLIRDIFVNRITYSEERLPKQYIVFQKYDIWRYCSLFK	FALSE	spec	0	1	1	1	2026	2110	0.3335	6.355	96	1292.38	1141.55	2.54568
CliM	bs	87	mt	r3	GGT	AAGTATGGTTTAATAAGAGACATATTTGTAAATAGAATTACATATTCTGAAGAACGACTGCCTAAACAGTATATAGTTTTTCAGAAATATGATATTTGGCGGTATTGTAGTTTATTTAAA	KYGLIRDIFVNRITYSEERLPKQYIVFQKYDIWRYCSLFK	FALSE	spec	0	1	2	1	1498	1900	0.2465	6.505	95	979.16	1107.33	3.09433
CliM	bs	88	mt	r3	GTG	AAGTATGTGTTAATAAGAGACATATTTGTAAATAGAATTACATATTCTGAAGAACGACTGCCTAAACAGTATATAGTTTTTCAGAAATATGATATTTGGCGGTATTGTAGTTTATTTAAA	KYVLIRDIFVNRITYSEERLPKQYIVFQKYDIWRYCSLFK	FALSE	spec	0	1	1	1	3099	3161	0.3335	6.355	96	1976.85	1710.16	2.52692
CliM	bs	88	mt	r3	GTG	AAGTATGTGTTAATAAGAGACATATTTGTAAATAGAATTACATATTCTGAAGAACGACTGCCTAAACAGTATATAGTTTTTCAGAAATATGATATTTGGCGGTATTGTAGTTTATTTAAA	KYVLIRDIFVNRITYSEERLPKQYIVFQKYDIWRYCSLFK	FALSE	spec	0	1	2	1	2097	2912	0.2465	6.505	95	1370.69	1697.13	3.1769
CliM	bs	90	mt	r3	TAG	AAGTATTAGTTAATAAGAGACATATTTGTAAATAGAATTACATATTCTGAAGAACGACTGCCTAAACAGTATATAGTTTTTCAGAAATATGATATTTGGCGGTATTGTAGTTTATTTAAA	KY*LIRDIFVNRITYSEERLPKQYIVFQKYDIWRYCSLFK	TRUE	spec	0	1	1	1	1283	1181	0.3335	6.355	96	818.425	638.944	2.43436
CliM	bs	90	mt	r3	TAG	AAGTATTAGTTAATAAGAGACATATTTGTAAATAGAATTACATATTCTGAAGAACGACTGCCTAAACAGTATATAGTTTTTCAGAAATATGATATTTGGCGGTATTGTAGTTTATTTAAA	KY*LIRDIFVNRITYSEERLPKQYIVFQKYDIWRYCSLFK	TRUE	spec	0	1	2	1	919	1140	0.2465	6.505	95	600.7	664.4	3.07408
CliM	bs	91	mt	r3	TAT	AAGTATTATTTAATAAGAGACATATTTGTAAATAGAATTACATATTCTGAAGAACGACTGCCTAAACAGTATATAGTTTTTCAGAAATATGATATTTGGCGGTATTGTAGTTTATTTAAA	KYYLIRDIFVNRITYSEERLPKQYIVFQKYDIWRYCSLFK	FALSE	spec	0	1	1	1	164	195	0.3335	6.355	96	104.616	105.499	2.66517
CliM	bs	91	mt	r3	TAT	AAGTATTATTTAATAAGAGACATATTTGTAAATAGAATTACATATTCTGAAGAACGACTGCCTAAACAGTATATAGTTTTTCAGAAATATGATATTTGGCGGTATTGTAGTTTATTTAAA	KYYLIRDIFVNRITYSEERLPKQYIVFQKYDIWRYCSLFK	FALSE	spec	0	1	2	1	151	148	0.2465	6.505	95	98.7004	86.2555	2.85944
CliM	bs	92	mt	r3	TCG	AAGTATTCGTTAATAAGAGACATATTTGTAAATAGAATTACATATTCTGAAGAACGACTGCCTAAACAGTATATAGTTTTTCAGAAATATGATATTTGGCGGTATTGTAGTTTATTTAAA	KYSLIRDIFVNRITYSEERLPKQYIVFQKYDIWRYCSLFK	FALSE	spec	0	1	1	1	747	857	0.3335	6.355	96	476.511	463.654	2.63292
CliM	bs	92	mt	r3	TCG	AAGTATTCGTTAATAAGAGACATATTTGTAAATAGAATTACATATTCTGAAGAACGACTGCCTAAACAGTATATAGTTTTTCAGAAATATGATATTTGGCGGTATTGTAGTTTATTTAAA	KYSLIRDIFVNRITYSEERLPKQYIVFQKYDIWRYCSLFK	FALSE	spec	0	1	2	1	512	744	0.2465	6.505	95	334.666	433.609	3.21825
CliM	bs	93	mt	r3	TCT	AAGTATTCTTTAATAAGAGACATATTTGTAAATAGAATTACATATTCTGAAGAACGACTGCCTAAACAGTATATAGTTTTTCAGAAATATGATATTTGGCGGTATTGTAGTTTATTTAAA	KYSLIRDIFVNRITYSEERLPKQYIVFQKYDIWRYCSLFK	FALSE	spec	0	1	1	1	46	86	0.3335	6.355	96	29.3434	46.5277	3.07324
CliM	bs	93	mt	r3	TCT	AAGTATTCTTTAATAAGAGACATATTTGTAAATAGAATTACATATTCTGAAGAACGACTGCCTAAACAGTATATAGTTTTTCAGAAATATGATATTTGGCGGTATTGTAGTTTATTTAAA	KYSLIRDIFVNRITYSEERLPKQYIVFQKYDIWRYCSLFK	FALSE	spec	0	1	2	1	40	46	0.2465	6.505	95	26.1458	26.8091	3.00508
CliM	bs	94	mt	r3	TGG	AAGTATTGGTTAATAAGAGACATATTTGTAAATAGAATTACATATTCTGAAGAACGACTGCCTAAACAGTATATAGTTTTTCAGAAATATGATATTTGGCGGTATTGTAGTTTATTTAAA	KYWLIRDIFVNRITYSEERLPKQYIVFQKYDIWRYCSLFK	FALSE	spec	0	1	1	1	3728	3879	0.3335	6.355	96	2378.09	2098.62	2.54486
CliM	bs	94	mt	r3	TGG	AAGTATTGGTTAATAAGAGACATATTTGTAAATAGAATTACATATTCTGAAGAACGACTGCCTAAACAGTATATAGTTTTTCAGAAATATGATATTTGGCGGTATTGTAGTTTATTTAAA	KYWLIRDIFVNRITYSEERLPKQYIVFQKYDIWRYCSLFK	FALSE	spec	0	1	2	1	2737	3618	0.2465	6.505	95	1789.03	2108.6	3.132
CliM	bs	95	mt	r3	TGT	AAGTATTGTTTAATAAGAGACATATTTGTAAATAGAATTACATATTCTGAAGAACGACTGCCTAAACAGTATATAGTTTTTCAGAAATATGATATTTGGCGGTATTGTAGTTTATTTAAA	KYCLIRDIFVNRITYSEERLPKQYIVFQKYDIWRYCSLFK	FALSE	spec	0	1	1	1	1425	1615	0.3335	6.355	96	909.007	873.747	2.62191
CliM	bs	95	mt	r3	TGT	AAGTATTGTTTAATAAGAGACATATTTGTAAATAGAATTACATATTCTGAAGAACGACTGCCTAAACAGTATATAGTTTTTCAGAAATATGATATTTGGCGGTATTGTAGTTTATTTAAA	KYCLIRDIFVNRITYSEERLPKQYIVFQKYDIWRYCSLFK	FALSE	spec	0	1	2	1	1059	1567	0.2465	6.505	95	692.21	913.259	3.23476
CliM	bs	96	mt	r3	TTG	AAGTATTTGTTAATAAGAGACATATTTGTAAATAGAATTACATATTCTGAAGAACGACTGCCTAAACAGTATATAGTTTTTCAGAAATATGATATTTGGCGGTATTGTAGTTTATTTAAA	KYLLIRDIFVNRITYSEERLPKQYIVFQKYDIWRYCSLFK	FALSE	spec	0	1	1	1	1019	1140	0.3335	6.355	96	650.02	616.763	2.61023
CliM	bs	96	mt	r3	TTG	AAGTATTTGTTAATAAGAGACATATTTGTAAATAGAATTACATATTCTGAAGAACGACTGCCTAAACAGTATATAGTTTTTCAGAAATATGATATTTGGCGGTATTGTAGTTTATTTAAA	KYLLIRDIFVNRITYSEERLPKQYIVFQKYDIWRYCSLFK	FALSE	spec	0	1	2	1	751	860	0.2465	6.505	95	490.887	501.214	3.00122
CliM	bs	97	mt	r3	TTT	AAGTATTTTTTAATAAGAGACATATTTGTAAATAGAATTACATATTCTGAAGAACGACTGCCTAAACAGTATATAGTTTTTCAGAAATATGATATTTGGCGGTATTGTAGTTTATTTAAA	KYFLIRDIFVNRITYSEERLPKQYIVFQKYDIWRYCSLFK	FALSE	spec	0	1	1	1	460	575	0.3335	6.355	96	293.434	311.086	2.71026
CliM	bs	97	mt	r3	TTT	AAGTATTTTTTAATAAGAGACATATTTGTAAATAGAATTACATATTCTGAAGAACGACTGCCTAAACAGTATATAGTTTTTCAGAAATATGATATTTGGCGGTATTGTAGTTTATTTAAA	KYFLIRDIFVNRITYSEERLPKQYIVFQKYDIWRYCSLFK	FALSE	spec	0	1	2	1	392	407	0.2465	6.505	95	256.229	237.203	2.91194
CliM	bs	98	mt	r4	AAG	AAGTATGTTAAGATAAGAGACATATTTGTAAATAGAATTACATATTCTGAAGAACGACTGCCTAAACAGTATATAGTTTTTCAGAAATATGATATTTGGCGGTATTGTAGTTTATTTAAA	KYVKIRDIFVNRITYSEERLPKQYIVFQKYDIWRYCSLFK	FALSE	spec	0	1	1	1	718	830	0.3335	6.355	96	458.012	449.046	2.63976
CliM	bs	98	mt	r4	AAG	AAGTATGTTAAGATAAGAGACATATTTGTAAATAGAATTACATATTCTGAAGAACGACTGCCTAAACAGTATATAGTTTTTCAGAAATATGATATTTGGCGGTATTGTAGTTTATTTAAA	KYVKIRDIFVNRITYSEERLPKQYIVFQKYDIWRYCSLFK	FALSE	spec	0	1	2	1	536	658	0.2465	6.505	95	350.354	383.487	3.06458
CliM	bs	99	mt	r4	AAT	AAGTATGTTAATATAAGAGACATATTTGTAAATAGAATTACATATTCTGAAGAACGACTGCCTAAACAGTATATAGTTTTTCAGAAATATGATATTTGGCGGTATTGTAGTTTATTTAAA	KYVNIRDIFVNRITYSEERLPKQYIVFQKYDIWRYCSLFK	FALSE	spec	0	1	1	1	343	265	0.3335	6.355	96	218.8	143.37	2.27642
CliM	bs	99	mt	r4	AAT	AAGTATGTTAATATAAGAGACATATTTGTAAATAGAATTACATATTCTGAAGAACGACTGCCTAAACAGTATATAGTTTTTCAGAAATATGATATTTGGCGGTATTGTAGTTTATTTAAA	KYVNIRDIFVNRITYSEERLPKQYIVFQKYDIWRYCSLFK	FALSE	spec	0	1	2	1	188	278	0.2465	6.505	95	122.885	162.02	3.23416
CliM	bs	100	mt	r4	ACG	AAGTATGTTACGATAAGAGACATATTTGTAAATAGAATTACATATTCTGAAGAACGACTGCCTAAACAGTATATAGTTTTTCAGAAATATGATATTTGGCGGTATTGTAGTTTATTTAAA	KYVTIRDIFVNRITYSEERLPKQYIVFQKYDIWRYCSLFK	FALSE	spec	0	1	1	1	466	482	0.3335	6.355	96	297.261	260.772	2.53949
CliM	bs	100	mt	r4	ACG	AAGTATGTTACGATAAGAGACATATTTGTAAATAGAATTACATATTCTGAAGAACGACTGCCTAAACAGTATATAGTTTTTCAGAAATATGATATTTGGCGGTATTGTAGTTTATTTAAA	KYVTIRDIFVNRITYSEERLPKQYIVFQKYDIWRYCSLFK	FALSE	spec	0	1	2	1	387	488	0.2465	6.505	95	252.961	284.41	3.08902
CliM	bs	101	mt	r4	ACT	AAGTATGTTACTATAAGAGACATATTTGTAAATAGAATTACATATTCTGAAGAACGACTGCCTAAACAGTATATAGTTTTTCAGAAATATGATATTTGGCGGTATTGTAGTTTATTTAAA	KYVTIRDIFVNRITYSEERLPKQYIVFQKYDIWRYCSLFK	FALSE	spec	0	1	1	1	306	290	0.3335	6.355	96	195.197	156.896	2.46063
CliM	bs	101	mt	r4	ACT	AAGTATGTTACTATAAGAGACATATTTGTAAATAGAATTACATATTCTGAAGAACGACTGCCTAAACAGTATATAGTTTTTCAGAAATATGATATTTGGCGGTATTGTAGTTTATTTAAA	KYVTIRDIFVNRITYSEERLPKQYIVFQKYDIWRYCSLFK	FALSE	spec	0	1	2	1	209	293	0.2465	6.505	95	136.612	170.763	3.18556
CliM	bs	102	mt	r4	AGG	AAGTATGTTAGGATAAGAGACATATTTGTAAATAGAATTACATATTCTGAAGAACGACTGCCTAAACAGTATATAGTTTTTCAGAAATATGATATTTGGCGGTATTGTAGTTTATTTAAA	KYVRIRDIFVNRITYSEERLPKQYIVFQKYDIWRYCSLFK	FALSE	spec	0	1	1	1	2062	1954	0.3335	6.355	96	1315.35	1057.15	2.46054
CliM	bs	102	mt	r4	AGG	AAGTATGTTAGGATAAGAGACATATTTGTAAATAGAATTACATATTCTGAAGAACGACTGCCTAAACAGTATATAGTTTTTCAGAAATATGATATTTGGCGGTATTGTAGTTTATTTAAA	KYVRIRDIFVNRITYSEERLPKQYIVFQKYDIWRYCSLFK	FALSE	spec	0	1	2	1	1403	1992	0.2465	6.505	95	917.064	1160.95	3.19712
CliM	bs	103	mt	r4	AGT	AAGTATGTTAGTATAAGAGACATATTTGTAAATAGAATTACATATTCTGAAGAACGACTGCCTAAACAGTATATAGTTTTTCAGAAATATGATATTTGGCGGTATTGTAGTTTATTTAAA	KYVSIRDIFVNRITYSEERLPKQYIVFQKYDIWRYCSLFK	FALSE	spec	0	1	1	1	1081	1161	0.3335	6.355	96	689.569	628.124	2.57343
CliM	bs	103	mt	r4	AGT	AAGTATGTTAGTATAAGAGACATATTTGTAAATAGAATTACATATTCTGAAGAACGACTGCCTAAACAGTATATAGTTTTTCAGAAATATGATATTTGGCGGTATTGTAGTTTATTTAAA	KYVSIRDIFVNRITYSEERLPKQYIVFQKYDIWRYCSLFK	FALSE	spec	0	1	2	1	815	1129	0.2465	6.505	95	532.72	657.989	3.17468
CliM	bs	104	mt	r4	ATG	AAGTATGTTATGATAAGAGACATATTTGTAAATAGAATTACATATTCTGAAGAACGACTGCCTAAACAGTATATAGTTTTTCAGAAATATGATATTTGGCGGTATTGTAGTTTATTTAAA	KYVMIRDIFVNRITYSEERLPKQYIVFQKYDIWRYCSLFK	FALSE	spec	0	1	1	1	1419	1599	0.3335	6.355	96	905.179	865.091	2.61674
CliM	bs	104	mt	r4	ATG	AAGTATGTTATGATAAGAGACATATTTGTAAATAGAATTACATATTCTGAAGAACGACTGCCTAAACAGTATATAGTTTTTCAGAAATATGATATTTGGCGGTATTGTAGTTTATTTAAA	KYVMIRDIFVNRITYSEERLPKQYIVFQKYDIWRYCSLFK	FALSE	spec	0	1	2	1	1131	1456	0.2465	6.505	95	739.272	848.567	3.10788
CliM	bs	105	mt	r4	ATT	AAGTATGTTATTATAAGAGACATATTTGTAAATAGAATTACATATTCTGAAGAACGACTGCCTAAACAGTATATAGTTTTTCAGAAATATGATATTTGGCGGTATTGTAGTTTATTTAAA	KYVIIRDIFVNRITYSEERLPKQYIVFQKYDIWRYCSLFK	FALSE	spec	0	1	1	1	1472	1433	0.3335	6.355	96	938.988	775.281	2.48484
CliM	bs	105	mt	r4	ATT	AAGTATGTTATTATAAGAGACATATTTGTAAATAGAATTACATATTCTGAAGAACGACTGCCTAAACAGTATATAGTTTTTCAGAAATATGATATTTGGCGGTATTGTAGTTTATTTAAA	KYVIIRDIFVNRITYSEERLPKQYIVFQKYDIWRYCSLFK	FALSE	spec	0	1	2	1	1089	1399	0.2465	6.505	95	711.819	815.347	3.10597
CliM	bs	106	mt	r4	CAG	AAGTATGTTCAGATAAGAGACATATTTGTAAATAGAATTACATATTCTGAAGAACGACTGCCTAAACAGTATATAGTTTTTCAGAAATATGATATTTGGCGGTATTGTAGTTTATTTAAA	KYVQIRDIFVNRITYSEERLPKQYIVFQKYDIWRYCSLFK	FALSE	spec	0	1	1	1	673	712	0.3335	6.355	96	429.306	385.206	2.55985
CliM	bs	106	mt	r4	CAG	AAGTATGTTCAGATAAGAGACATATTTGTAAATAGAATTACATATTCTGAAGAACGACTGCCTAAACAGTATATAGTTTTTCAGAAATATGATATTTGGCGGTATTGTAGTTTATTTAAA	KYVQIRDIFVNRITYSEERLPKQYIVFQKYDIWRYCSLFK	FALSE	spec	0	1	2	1	458	582	0.2465	6.505	95	299.369	339.194	3.09605
CliM	bs	107	mt	r4	CAT	AAGTATGTTCATATAAGAGACATATTTGTAAATAGAATTACATATTCTGAAGAACGACTGCCTAAACAGTATATAGTTTTTCAGAAATATGATATTTGGCGGTATTGTAGTTTATTTAAA	KYVHIRDIFVNRITYSEERLPKQYIVFQKYDIWRYCSLFK	FALSE	spec	0	1	1	1	488	515	0.3335	6.355	96	311.295	278.625	2.55761
CliM	bs	107	mt	r4	CAT	AAGTATGTTCATATAAGAGACATATTTGTAAATAGAATTACATATTCTGAAGAACGACTGCCTAAACAGTATATAGTTTTTCAGAAATATGATATTTGGCGGTATTGTAGTTTATTTAAA	KYVHIRDIFVNRITYSEERLPKQYIVFQKYDIWRYCSLFK	FALSE	spec	0	1	2	1	389	472	0.2465	6.505	95	254.268	275.085	3.05395
CliM	bs	108	mt	r4	CCG	AAGTATGTTCCGATAAGAGACATATTTGTAAATAGAATTACATATTCTGAAGAACGACTGCCTAAACAGTATATAGTTTTTCAGAAATATGATATTTGGCGGTATTGTAGTTTATTTAAA	KYVPIRDIFVNRITYSEERLPKQYIVFQKYDIWRYCSLFK	FALSE	spec	0	1	1	1	287	351	0.3335	6.355	96	183.077	189.898	2.69057
CliM	bs	108	mt	r4	CCG	AAGTATGTTCCGATAAGAGACATATTTGTAAATAGAATTACATATTCTGAAGAACGACTGCCTAAACAGTATATAGTTTTTCAGAAATATGATATTTGGCGGTATTGTAGTTTATTTAAA	KYVPIRDIFVNRITYSEERLPKQYIVFQKYDIWRYCSLFK	FALSE	spec	0	1	2	1	189	282	0.2465	6.505	95	123.539	164.352	3.24234
CliM	bs	109	mt	r4	CCT	AAGTATGTTCCTATAAGAGACATATTTGTAAATAGAATTACATATTCTGAAGAACGACTGCCTAAACAGTATATAGTTTTTCAGAAATATGATATTTGGCGGTATTGTAGTTTATTTAAA	KYVPIRDIFVNRITYSEERLPKQYIVFQKYDIWRYCSLFK	FALSE	spec	0	1	1	1	292	354	0.3335	6.355	96	186.267	191.521	2.68267
CliM	bs	109	mt	r4	CCT	AAGTATGTTCCTATAAGAGACATATTTGTAAATAGAATTACATATTCTGAAGAACGACTGCCTAAACAGTATATAGTTTTTCAGAAATATGATATTTGGCGGTATTGTAGTTTATTTAAA	KYVPIRDIFVNRITYSEERLPKQYIVFQKYDIWRYCSLFK	FALSE	spec	0	1	2	1	248	319	0.2465	6.505	95	162.104	185.916	3.10713
CliM	bs	110	mt	r4	CGG	AAGTATGTTCGGATAAGAGACATATTTGTAAATAGAATTACATATTCTGAAGAACGACTGCCTAAACAGTATATAGTTTTTCAGAAATATGATATTTGGCGGTATTGTAGTTTATTTAAA	KYVRIRDIFVNRITYSEERLPKQYIVFQKYDIWRYCSLFK	FALSE	spec	0	1	1	1	1459	1354	0.3335	6.355	96	930.695	732.541	2.44171
CliM	bs	110	mt	r4	CGG	AAGTATGTTCGGATAAGAGACATATTTGTAAATAGAATTACATATTCTGAAGAACGACTGCCTAAACAGTATATAGTTTTTCAGAAATATGATATTTGGCGGTATTGTAGTTTATTTAAA	KYVRIRDIFVNRITYSEERLPKQYIVFQKYDIWRYCSLFK	FALSE	spec	0	1	2	1	925	1290	0.2465	6.505	95	604.621	751.821	3.18079
CliM	bs	111	mt	r4	CGT	AAGTATGTTCGTATAAGAGACATATTTGTAAATAGAATTACATATTCTGAAGAACGACTGCCTAAACAGTATATAGTTTTTCAGAAATATGATATTTGGCGGTATTGTAGTTTATTTAAA	KYVRIRDIFVNRITYSEERLPKQYIVFQKYDIWRYCSLFK	FALSE	spec	0	1	1	1	1143	1205	0.3335	6.355	96	729.119	651.929	2.55668
CliM	bs	111	mt	r4	CGT	AAGTATGTTCGTATAAGAGACATATTTGTAAATAGAATTACATATTCTGAAGAACGACTGCCTAAACAGTATATAGTTTTTCAGAAATATGATATTTGGCGGTATTGTAGTTTATTTAAA	KYVRIRDIFVNRITYSEERLPKQYIVFQKYDIWRYCSLFK	FALSE	spec	0	1	2	1	916	1069	0.2465	6.505	95	598.739	623.021	3.01847
CliM	bs	112	mt	r4	CTG	AAGTATGTTCTGATAAGAGACATATTTGTAAATAGAATTACATATTCTGAAGAACGACTGCCTAAACAGTATATAGTTTTTCAGAAATATGATATTTGGCGGTATTGTAGTTTATTTAAA	KYVLIRDIFVNRITYSEERLPKQYIVFQKYDIWRYCSLFK	FALSE	spec	0	1	1	1	1965	2074	0.3335	6.355	96	1253.47	1122.08	2.55773
CliM	bs	112	mt	r4	CTG	AAGTATGTTCTGATAAGAGACATATTTGTAAATAGAATTACATATTCTGAAGAACGACTGCCTAAACAGTATATAGTTTTTCAGAAATATGATATTTGGCGGTATTGTAGTTTATTTAAA	KYVLIRDIFVNRITYSEERLPKQYIVFQKYDIWRYCSLFK	FALSE	spec	0	1	2	1	1397	1770	0.2465	6.505	95	913.142	1031.57	3.09336
CliM	bs	113	mt	r4	CTT	AAGTATGTTCTTATAAGAGACATATTTGTAAATAGAATTACATATTCTGAAGAACGACTGCCTAAACAGTATATAGTTTTTCAGAAATATGATATTTGGCGGTATTGTAGTTTATTTAAA	KYVLIRDIFVNRITYSEERLPKQYIVFQKYDIWRYCSLFK	FALSE	spec	0	1	1	1	849	884	0.3335	6.355	96	541.577	478.262	2.54548
CliM	bs	113	mt	r4	CTT	AAGTATGTTCTTATAAGAGACATATTTGTAAATAGAATTACATATTCTGAAGAACGACTGCCTAAACAGTATATAGTTTTTCAGAAATATGATATTTGGCGGTATTGTAGTTTATTTAAA	KYVLIRDIFVNRITYSEERLPKQYIVFQKYDIWRYCSLFK	FALSE	spec	0	1	2	1	695	869	0.2465	6.505	95	454.283	506.46	3.08131
CliM	bs	114	mt	r4	GAG	AAGTATGTTGAGATAAGAGACATATTTGTAAATAGAATTACATATTCTGAAGAACGACTGCCTAAACAGTATATAGTTTTTCAGAAATATGATATTTGGCGGTATTGTAGTTTATTTAAA	KYVEIRDIFVNRITYSEERLPKQYIVFQKYDIWRYCSLFK	FALSE	spec	0	1	1	1	1744	1711	0.3335	6.355	96	1112.5	925.685	2.49183
CliM	bs	114	mt	r4	GAG	AAGTATGTTGAGATAAGAGACATATTTGTAAATAGAATTACATATTCTGAAGAACGACTGCCTAAACAGTATATAGTTTTTCAGAAATATGATATTTGGCGGTATTGTAGTTTATTTAAA	KYVEIRDIFVNRITYSEERLPKQYIVFQKYDIWRYCSLFK	FALSE	spec	0	1	2	1	1169	1553	0.2465	6.505	95	764.111	905.1	3.13654
CliM	bs	115	mt	r4	GAT	AAGTATGTTGATATAAGAGACATATTTGTAAATAGAATTACATATTCTGAAGAACGACTGCCTAAACAGTATATAGTTTTTCAGAAATATGATATTTGGCGGTATTGTAGTTTATTTAAA	KYVDIRDIFVNRITYSEERLPKQYIVFQKYDIWRYCSLFK	FALSE	spec	0	1	1	1	1298	1266	0.3335	6.355	96	827.994	684.931	2.48655
CliM	bs	115	mt	r4	GAT	AAGTATGTTGATATAAGAGACATATTTGTAAATAGAATTACATATTCTGAAGAACGACTGCCTAAACAGTATATAGTTTTTCAGAAATATGATATTTGGCGGTATTGTAGTTTATTTAAA	KYVDIRDIFVNRITYSEERLPKQYIVFQKYDIWRYCSLFK	FALSE	spec	0	1	2	1	804	1159	0.2465	6.505	95	525.53	675.474	3.21096
CliM	bs	116	mt	r4	GCG	AAGTATGTTGCGATAAGAGACATATTTGTAAATAGAATTACATATTCTGAAGAACGACTGCCTAAACAGTATATAGTTTTTCAGAAATATGATATTTGGCGGTATTGTAGTTTATTTAAA	KYVAIRDIFVNRITYSEERLPKQYIVFQKYDIWRYCSLFK	FALSE	spec	0	1	1	1	1628	1744	0.3335	6.355	96	1038.5	943.539	2.57112
CliM	bs	116	mt	r4	GCG	AAGTATGTTGCGATAAGAGACATATTTGTAAATAGAATTACATATTCTGAAGAACGACTGCCTAAACAGTATATAGTTTTTCAGAAATATGATATTTGGCGGTATTGTAGTTTATTTAAA	KYVAIRDIFVNRITYSEERLPKQYIVFQKYDIWRYCSLFK	FALSE	spec	0	1	2	1	1191	1422	0.2465	6.505	95	778.491	828.752	3.03925
CliM	bs	117	mt	r4	GCT	AAGTATGTTGCTATAAGAGACATATTTGTAAATAGAATTACATATTCTGAAGAACGACTGCCTAAACAGTATATAGTTTTTCAGAAATATGATATTTGGCGGTATTGTAGTTTATTTAAA	KYVAIRDIFVNRITYSEERLPKQYIVFQKYDIWRYCSLFK	FALSE	spec	0	1	1	1	1287	1340	0.3335	6.355	96	820.977	724.967	2.54544
CliM	bs	117	mt	r4	GCT	AAGTATGTTGCTATAAGAGACATATTTGTAAATAGAATTACATATTCTGAAGAACGACTGCCTAAACAGTATATAGTTTTTCAGAAATATGATATTTGGCGGTATTGTAGTTTATTTAAA	KYVAIRDIFVNRITYSEERLPKQYIVFQKYDIWRYCSLFK	FALSE	spec	0	1	2	1	851	1263	0.2465	6.505	95	556.252	736.086	3.23749
CliM	bs	118	mt	r4	GGG	AAGTATGTTGGGATAAGAGACATATTTGTAAATAGAATTACATATTCTGAAGAACGACTGCCTAAACAGTATATAGTTTTTCAGAAATATGATATTTGGCGGTATTGTAGTTTATTTAAA	KYVGIRDIFVNRITYSEERLPKQYIVFQKYDIWRYCSLFK	FALSE	spec	0	1	1	1	4253	4659	0.3335	6.355	96	2712.99	2520.61	2.59127
CliM	bs	118	mt	r4	GGG	AAGTATGTTGGGATAAGAGACATATTTGTAAATAGAATTACATATTCTGAAGAACGACTGCCTAAACAGTATATAGTTTTTCAGAAATATGATATTTGGCGGTATTGTAGTTTATTTAAA	KYVGIRDIFVNRITYSEERLPKQYIVFQKYDIWRYCSLFK	FALSE	spec	0	1	2	1	3077	4136	0.2465	6.505	95	2011.26	2410.49	3.14723
CliM	bs	119	mt	r4	GGT	AAGTATGTTGGTATAAGAGACATATTTGTAAATAGAATTACATATTCTGAAGAACGACTGCCTAAACAGTATATAGTTTTTCAGAAATATGATATTTGGCGGTATTGTAGTTTATTTAAA	KYVGIRDIFVNRITYSEERLPKQYIVFQKYDIWRYCSLFK	FALSE	spec	0	1	1	1	2954	3163	0.3335	6.355	96	1884.36	1711.25	2.57069
CliM	bs	119	mt	r4	GGT	AAGTATGTTGGTATAAGAGACATATTTGTAAATAGAATTACATATTCTGAAGAACGACTGCCTAAACAGTATATAGTTTTTCAGAAATATGATATTTGGCGGTATTGTAGTTTATTTAAA	KYVGIRDIFVNRITYSEERLPKQYIVFQKYDIWRYCSLFK	FALSE	spec	0	1	2	1	2232	2994	0.2465	6.505	95	1458.94	1744.93	3.14535
CliM	bs	120	mt	r4	GTG	AAGTATGTTGTGATAAGAGACATATTTGTAAATAGAATTACATATTCTGAAGAACGACTGCCTAAACAGTATATAGTTTTTCAGAAATATGATATTTGGCGGTATTGTAGTTTATTTAAA	KYVVIRDIFVNRITYSEERLPKQYIVFQKYDIWRYCSLFK	FALSE	spec	0	1	1	1	4740	5092	0.3335	6.355	96	3023.64	2754.87	2.57364
CliM	bs	120	mt	r4	GTG	AAGTATGTTGTGATAAGAGACATATTTGTAAATAGAATTACATATTCTGAAGAACGACTGCCTAAACAGTATATAGTTTTTCAGAAATATGATATTTGGCGGTATTGTAGTTTATTTAAA	KYVVIRDIFVNRITYSEERLPKQYIVFQKYDIWRYCSLFK	FALSE	spec	0	1	2	1	3528	4776	0.2465	6.505	95	2306.06	2783.49	3.1537
CliM	bs	121	mt	r4	GTT	AAGTATGTTGTTATAAGAGACATATTTGTAAATAGAATTACATATTCTGAAGAACGACTGCCTAAACAGTATATAGTTTTTCAGAAATATGATATTTGGCGGTATTGTAGTTTATTTAAA	KYVVIRDIFVNRITYSEERLPKQYIVFQKYDIWRYCSLFK	FALSE	spec	0	1	1	1	3499	3611	0.3335	6.355	96	2232.01	1953.62	2.53746
CliM	bs	121	mt	r4	GTT	AAGTATGTTGTTATAAGAGACATATTTGTAAATAGAATTACATATTCTGAAGAACGACTGCCTAAACAGTATATAGTTTTTCAGAAATATGATATTTGGCGGTATTGTAGTTTATTTAAA	KYVVIRDIFVNRITYSEERLPKQYIVFQKYDIWRYCSLFK	FALSE	spec	0	1	2	1	2501	3303	0.2465	6.505	95	1634.77	1925.01	3.13116
CliM	bs	122	mt	r4	TAG	AAGTATGTTTAGATAAGAGACATATTTGTAAATAGAATTACATATTCTGAAGAACGACTGCCTAAACAGTATATAGTTTTTCAGAAATATGATATTTGGCGGTATTGTAGTTTATTTAAA	KYV*IRDIFVNRITYSEERLPKQYIVFQKYDIWRYCSLFK	TRUE	spec	0	1	1	1	978	1093	0.3335	6.355	96	623.866	591.335	2.6093
CliM	bs	122	mt	r4	TAG	AAGTATGTTTAGATAAGAGACATATTTGTAAATAGAATTACATATTCTGAAGAACGACTGCCTAAACAGTATATAGTTTTTCAGAAATATGATATTTGGCGGTATTGTAGTTTATTTAAA	KYV*IRDIFVNRITYSEERLPKQYIVFQKYDIWRYCSLFK	TRUE	spec	0	1	2	1	707	885	0.2465	6.505	95	462.127	515.784	3.08234
CliM	bs	123	mt	r4	TAT	AAGTATGTTTATATAAGAGACATATTTGTAAATAGAATTACATATTCTGAAGAACGACTGCCTAAACAGTATATAGTTTTTCAGAAATATGATATTTGGCGGTATTGTAGTTTATTTAAA	KYVYIRDIFVNRITYSEERLPKQYIVFQKYDIWRYCSLFK	FALSE	spec	0	1	1	1	772	800	0.3335	6.355	96	492.458	432.816	2.54118
CliM	bs	123	mt	r4	TAT	AAGTATGTTTATATAAGAGACATATTTGTAAATAGAATTACATATTCTGAAGAACGACTGCCTAAACAGTATATAGTTTTTCAGAAATATGATATTTGGCGGTATTGTAGTTTATTTAAA	KYVYIRDIFVNRITYSEERLPKQYIVFQKYDIWRYCSLFK	FALSE	spec	0	1	2	1	516	670	0.2465	6.505	95	337.281	390.481	3.1157
CliM	bs	124	mt	r4	TCG	AAGTATGTTTCGATAAGAGACATATTTGTAAATAGAATTACATATTCTGAAGAACGACTGCCTAAACAGTATATAGTTTTTCAGAAATATGATATTTGGCGGTATTGTAGTTTATTTAAA	KYVSIRDIFVNRITYSEERLPKQYIVFQKYDIWRYCSLFK	FALSE	spec	0	1	1	1	429	489	0.3335	6.355	96	273.659	264.559	2.62709
CliM	bs	124	mt	r4	TCG	AAGTATGTTTCGATAAGAGACATATTTGTAAATAGAATTACATATTCTGAAGAACGACTGCCTAAACAGTATATAGTTTTTCAGAAATATGATATTTGGCGGTATTGTAGTTTATTTAAA	KYVSIRDIFVNRITYSEERLPKQYIVFQKYDIWRYCSLFK	FALSE	spec	0	1	2	1	377	455	0.2465	6.505	95	246.424	265.177	3.04908
CliM	bs	125	mt	r4	TCT	AAGTATGTTTCTATAAGAGACATATTTGTAAATAGAATTACATATTCTGAAGAACGACTGCCTAAACAGTATATAGTTTTTCAGAAATATGATATTTGGCGGTATTGTAGTTTATTTAAA	KYVSIRDIFVNRITYSEERLPKQYIVFQKYDIWRYCSLFK	FALSE	spec	0	1	1	1	199	300	0.3335	6.355	96	126.942	162.306	2.87917
CliM	bs	125	mt	r4	TCT	AAGTATGTTTCTATAAGAGACATATTTGTAAATAGAATTACATATTCTGAAGAACGACTGCCTAAACAGTATATAGTTTTTCAGAAATATGATATTTGGCGGTATTGTAGTTTATTTAAA	KYVSIRDIFVNRITYSEERLPKQYIVFQKYDIWRYCSLFK	FALSE	spec	0	1	2	1	159	247	0.2465	6.505	95	103.93	143.953	3.27909
CliM	bs	126	mt	r4	TGG	AAGTATGTTTGGATAAGAGACATATTTGTAAATAGAATTACATATTCTGAAGAACGACTGCCTAAACAGTATATAGTTTTTCAGAAATATGATATTTGGCGGTATTGTAGTTTATTTAAA	KYVWIRDIFVNRITYSEERLPKQYIVFQKYDIWRYCSLFK	FALSE	spec	0	1	1	1	2575	2650	0.3335	6.355	96	1642.59	1433.7	2.53494
CliM	bs	126	mt	r4	TGG	AAGTATGTTTGGATAAGAGACATATTTGTAAATAGAATTACATATTCTGAAGAACGACTGCCTAAACAGTATATAGTTTTTCAGAAATATGATATTTGGCGGTATTGTAGTTTATTTAAA	KYVWIRDIFVNRITYSEERLPKQYIVFQKYDIWRYCSLFK	FALSE	spec	0	1	2	1	1909	2306	0.2465	6.505	95	1247.81	1343.95	3.04988
CliM	bs	127	mt	r4	TGT	AAGTATGTTTGTATAAGAGACATATTTGTAAATAGAATTACATATTCTGAAGAACGACTGCCTAAACAGTATATAGTTTTTCAGAAATATGATATTTGGCGGTATTGTAGTTTATTTAAA	KYVCIRDIFVNRITYSEERLPKQYIVFQKYDIWRYCSLFK	FALSE	spec	0	1	1	1	1952	2208	0.3335	6.355	96	1245.18	1194.57	2.62017
CliM	bs	127	mt	r4	TGT	AAGTATGTTTGTATAAGAGACATATTTGTAAATAGAATTACATATTCTGAAGAACGACTGCCTAAACAGTATATAGTTTTTCAGAAATATGATATTTGGCGGTATTGTAGTTTATTTAAA	KYVCIRDIFVNRITYSEERLPKQYIVFQKYDIWRYCSLFK	FALSE	spec	0	1	2	1	1537	1873	0.2465	6.505	95	1004.65	1091.6	3.05788
CliM	bs	128	mt	r4	TTG	AAGTATGTTTTGATAAGAGACATATTTGTAAATAGAATTACATATTCTGAAGAACGACTGCCTAAACAGTATATAGTTTTTCAGAAATATGATATTTGGCGGTATTGTAGTTTATTTAAA	KYVLIRDIFVNRITYSEERLPKQYIVFQKYDIWRYCSLFK	FALSE	spec	0	1	1	1	1432	1847	0.3335	6.355	96	913.472	999.264	2.73852
CliM	bs	128	mt	r4	TTG	AAGTATGTTTTGATAAGAGACATATTTGTAAATAGAATTACATATTCTGAAGAACGACTGCCTAAACAGTATATAGTTTTTCAGAAATATGATATTTGGCGGTATTGTAGTTTATTTAAA	KYVLIRDIFVNRITYSEERLPKQYIVFQKYDIWRYCSLFK	FALSE	spec	0	1	2	1	1312	1498	0.2465	6.505	95	857.582	873.045	2.99853
CliM	bs	129	mt	r4	TTT	AAGTATGTTTTTATAAGAGACATATTTGTAAATAGAATTACATATTCTGAAGAACGACTGCCTAAACAGTATATAGTTTTTCAGAAATATGATATTTGGCGGTATTGTAGTTTATTTAAA	KYVFIRDIFVNRITYSEERLPKQYIVFQKYDIWRYCSLFK	FALSE	spec	0	1	1	1	1097	1375	0.3335	6.355	96	699.776	743.902	2.71272
CliM	bs	129	mt	r4	TTT	AAGTATGTTTTTATAAGAGACATATTTGTAAATAGAATTACATATTCTGAAGAACGACTGCCTAAACAGTATATAGTTTTTCAGAAATATGATATTTGGCGGTATTGTAGTTTATTTAAA	KYVFIRDIFVNRITYSEERLPKQYIVFQKYDIWRYCSLFK	FALSE	spec	0	1	2	1	910	1039	0.2465	6.505	95	594.817	605.537	2.99852
CliM	bs	130	mt	r5	AAG	AAGTATGTTTTAAAGAGAGACATATTTGTAAATAGAATTACATATTCTGAAGAACGACTGCCTAAACAGTATATAGTTTTTCAGAAATATGATATTTGGCGGTATTGTAGTTTATTTAAA	KYVLKRDIFVNRITYSEERLPKQYIVFQKYDIWRYCSLFK	FALSE	spec	0	1	1	1	1750	2010	0.3335	6.355	96	1116.32	1087.45	2.63395
CliM	bs	130	mt	r5	AAG	AAGTATGTTTTAAAGAGAGACATATTTGTAAATAGAATTACATATTCTGAAGAACGACTGCCTAAACAGTATATAGTTTTTCAGAAATATGATATTTGGCGGTATTGTAGTTTATTTAAA	KYVLKRDIFVNRITYSEERLPKQYIVFQKYDIWRYCSLFK	FALSE	spec	0	1	2	1	1541	1844	0.2465	6.505	95	1007.27	1074.7	3.04129
CliM	bs	131	mt	r5	AAT	AAGTATGTTTTAAATAGAGACATATTTGTAAATAGAATTACATATTCTGAAGAACGACTGCCTAAACAGTATATAGTTTTTCAGAAATATGATATTTGGCGGTATTGTAGTTTATTTAAA	KYVLNRDIFVNRITYSEERLPKQYIVFQKYDIWRYCSLFK	FALSE	spec	0	1	1	1	1108	1325	0.3335	6.355	96	706.793	716.851	2.67033
CliM	bs	131	mt	r5	AAT	AAGTATGTTTTAAATAGAGACATATTTGTAAATAGAATTACATATTCTGAAGAACGACTGCCTAAACAGTATATAGTTTTTCAGAAATATGATATTTGGCGGTATTGTAGTTTATTTAAA	KYVLNRDIFVNRITYSEERLPKQYIVFQKYDIWRYCSLFK	FALSE	spec	0	1	2	1	871	1046	0.2465	6.505	95	569.325	609.616	3.04455
CliM	bs	132	mt	r5	ACG	AAGTATGTTTTAACGAGAGACATATTTGTAAATAGAATTACATATTCTGAAGAACGACTGCCTAAACAGTATATAGTTTTTCAGAAATATGATATTTGGCGGTATTGTAGTTTATTTAAA	KYVLTRDIFVNRITYSEERLPKQYIVFQKYDIWRYCSLFK	FALSE	spec	0	1	1	1	1260	1898	0.3335	6.355	96	803.753	1026.86	2.87846
CliM	bs	132	mt	r5	ACG	AAGTATGTTTTAACGAGAGACATATTTGTAAATAGAATTACATATTCTGAAGAACGACTGCCTAAACAGTATATAGTTTTTCAGAAATATGATATTTGGCGGTATTGTAGTTTATTTAAA	KYVLTRDIFVNRITYSEERLPKQYIVFQKYDIWRYCSLFK	FALSE	spec	0	1	2	1	1223	1334	0.2465	6.505	95	799.408	777.465	2.95689
CliM	bs	133	mt	r5	ACT	AAGTATGTTTTAACTAGAGACATATTTGTAAATAGAATTACATATTCTGAAGAACGACTGCCTAAACAGTATATAGTTTTTCAGAAATATGATATTTGGCGGTATTGTAGTTTATTTAAA	KYVLTRDIFVNRITYSEERLPKQYIVFQKYDIWRYCSLFK	FALSE	spec	0	1	1	1	668	702	0.3335	6.355	96	426.117	379.796	2.55382
CliM	bs	133	mt	r5	ACT	AAGTATGTTTTAACTAGAGACATATTTGTAAATAGAATTACATATTCTGAAGAACGACTGCCTAAACAGTATATAGTTTTTCAGAAATATGATATTTGGCGGTATTGTAGTTTATTTAAA	KYVLTRDIFVNRITYSEERLPKQYIVFQKYDIWRYCSLFK	FALSE	spec	0	1	2	1	609	638	0.2465	6.505	95	398.07	371.831	2.92012
CliM	bs	134	mt	r5	AGG	AAGTATGTTTTAAGGAGAGACATATTTGTAAATAGAATTACATATTCTGAAGAACGACTGCCTAAACAGTATATAGTTTTTCAGAAATATGATATTTGGCGGTATTGTAGTTTATTTAAA	KYVLRRDIFVNRITYSEERLPKQYIVFQKYDIWRYCSLFK	FALSE	spec	0	1	1	1	1495	2098	0.3335	6.355	96	953.66	1135.06	2.8146
CliM	bs	134	mt	r5	AGG	AAGTATGTTTTAAGGAGAGACATATTTGTAAATAGAATTACATATTCTGAAGAACGACTGCCTAAACAGTATATAGTTTTTCAGAAATATGATATTTGGCGGTATTGTAGTTTATTTAAA	KYVLRRDIFVNRITYSEERLPKQYIVFQKYDIWRYCSLFK	FALSE	spec	0	1	2	1	1537	1678	0.2465	6.505	95	1004.65	977.951	2.9577
CliM	bs	135	mt	r5	AGT	AAGTATGTTTTAAGTAGAGACATATTTGTAAATAGAATTACATATTCTGAAGAACGACTGCCTAAACAGTATATAGTTTTTCAGAAATATGATATTTGGCGGTATTGTAGTTTATTTAAA	KYVLSRDIFVNRITYSEERLPKQYIVFQKYDIWRYCSLFK	FALSE	spec	0	1	1	1	1357	1627	0.3335	6.355	96	865.63	880.239	2.67267
CliM	bs	135	mt	r5	AGT	AAGTATGTTTTAAGTAGAGACATATTTGTAAATAGAATTACATATTCTGAAGAACGACTGCCTAAACAGTATATAGTTTTTCAGAAATATGATATTTGGCGGTATTGTAGTTTATTTAAA	KYVLSRDIFVNRITYSEERLPKQYIVFQKYDIWRYCSLFK	FALSE	spec	0	1	2	1	1162	1278	0.2465	6.505	95	759.535	744.828	2.96443
CliM	bs	136	mt	r5	ATG	AAGTATGTTTTAATGAGAGACATATTTGTAAATAGAATTACATATTCTGAAGAACGACTGCCTAAACAGTATATAGTTTTTCAGAAATATGATATTTGGCGGTATTGTAGTTTATTTAAA	KYVLMRDIFVNRITYSEERLPKQYIVFQKYDIWRYCSLFK	FALSE	spec	0	1	1	1	2261	2744	0.3335	6.355	96	1442.29	1484.56	2.68363
CliM	bs	136	mt	r5	ATG	AAGTATGTTTTAATGAGAGACATATTTGTAAATAGAATTACATATTCTGAAGAACGACTGCCTAAACAGTATATAGTTTTTCAGAAATATGATATTTGGCGGTATTGTAGTTTATTTAAA	KYVLMRDIFVNRITYSEERLPKQYIVFQKYDIWRYCSLFK	FALSE	spec	0	1	2	1	2160	2255	0.2465	6.505	95	1411.87	1314.23	2.91695
CliM	bs	137	mt	r5	ATT	AAGTATGTTTTAATTAGAGACATATTTGTAAATAGAATTACATATTCTGAAGAACGACTGCCTAAACAGTATATAGTTTTTCAGAAATATGATATTTGGCGGTATTGTAGTTTATTTAAA	KYVLIRDIFVNRITYSEERLPKQYIVFQKYDIWRYCSLFK	FALSE	spec	0	1	1	1	812	974	0.3335	6.355	96	517.974	526.953	2.67308
CliM	bs	137	mt	r5	ATT	AAGTATGTTTTAATTAGAGACATATTTGTAAATAGAATTACATATTCTGAAGAACGACTGCCTAAACAGTATATAGTTTTTCAGAAATATGATATTTGGCGGTATTGTAGTTTATTTAAA	KYVLIRDIFVNRITYSEERLPKQYIVFQKYDIWRYCSLFK	FALSE	spec	0	1	2	1	705	872	0.2465	6.505	95	460.82	508.208	3.07144
CliM	bs	138	mt	r5	CAG	AAGTATGTTTTACAGAGAGACATATTTGTAAATAGAATTACATATTCTGAAGAACGACTGCCTAAACAGTATATAGTTTTTCAGAAATATGATATTTGGCGGTATTGTAGTTTATTTAAA	KYVLQRDIFVNRITYSEERLPKQYIVFQKYDIWRYCSLFK	FALSE	spec	0	1	1	1	1080	1450	0.3335	6.355	96	688.931	784.479	2.77469
CliM	bs	138	mt	r5	CAG	AAGTATGTTTTACAGAGAGACATATTTGTAAATAGAATTACATATTCTGAAGAACGACTGCCTAAACAGTATATAGTTTTTCAGAAATATGATATTTGGCGGTATTGTAGTTTATTTAAA	KYVLQRDIFVNRITYSEERLPKQYIVFQKYDIWRYCSLFK	FALSE	spec	0	1	2	1	954	1149	0.2465	6.505	95	623.577	669.646	3.04719
CliM	bs	139	mt	r5	CAT	AAGTATGTTTTACATAGAGACATATTTGTAAATAGAATTACATATTCTGAAGAACGACTGCCTAAACAGTATATAGTTTTTCAGAAATATGATATTTGGCGGTATTGTAGTTTATTTAAA	KYVLHRDIFVNRITYSEERLPKQYIVFQKYDIWRYCSLFK	FALSE	spec	0	1	1	1	581	710	0.3335	6.355	96	370.62	384.124	2.68985
CliM	bs	139	mt	r5	CAT	AAGTATGTTTTACATAGAGACATATTTGTAAATAGAATTACATATTCTGAAGAACGACTGCCTAAACAGTATATAGTTTTTCAGAAATATGATATTTGGCGGTATTGTAGTTTATTTAAA	KYVLHRDIFVNRITYSEERLPKQYIVFQKYDIWRYCSLFK	FALSE	spec	0	1	2	1	537	608	0.2465	6.505	95	351.007	354.347	2.99087
CliM	bs	140	mt	r5	CCG	AAGTATGTTTTACCGAGAGACATATTTGTAAATAGAATTACATATTCTGAAGAACGACTGCCTAAACAGTATATAGTTTTTCAGAAATATGATATTTGGCGGTATTGTAGTTTATTTAAA	KYVLPRDIFVNRITYSEERLPKQYIVFQKYDIWRYCSLFK	FALSE	spec	0	1	1	1	1030	1334	0.3335	6.355	96	657.037	721.72	2.74225
CliM	bs	140	mt	r5	CCG	AAGTATGTTTTACCGAGAGACATATTTGTAAATAGAATTACATATTCTGAAGAACGACTGCCTAAACAGTATATAGTTTTTCAGAAATATGATATTTGGCGGTATTGTAGTTTATTTAAA	KYVLPRDIFVNRITYSEERLPKQYIVFQKYDIWRYCSLFK	FALSE	spec	0	1	2	1	969	1097	0.2465	6.505	95	633.382	639.34	2.99078
CliM	bs	141	mt	r5	CCT	AAGTATGTTTTACCTAGAGACATATTTGTAAATAGAATTACATATTCTGAAGAACGACTGCCTAAACAGTATATAGTTTTTCAGAAATATGATATTTGGCGGTATTGTAGTTTATTTAAA	KYVLPRDIFVNRITYSEERLPKQYIVFQKYDIWRYCSLFK	FALSE	spec	0	1	1	1	551	695	0.3335	6.355	96	351.483	376.009	2.7184
CliM	bs	141	mt	r5	CCT	AAGTATGTTTTACCTAGAGACATATTTGTAAATAGAATTACATATTCTGAAGAACGACTGCCTAAACAGTATATAGTTTTTCAGAAATATGATATTTGGCGGTATTGTAGTTTATTTAAA	KYVLPRDIFVNRITYSEERLPKQYIVFQKYDIWRYCSLFK	FALSE	spec	0	1	2	1	576	457	0.2465	6.505	95	376.499	266.343	2.66686
CliM	bs	142	mt	r5	CGG	AAGTATGTTTTACGGAGAGACATATTTGTAAATAGAATTACATATTCTGAAGAACGACTGCCTAAACAGTATATAGTTTTTCAGAAATATGATATTTGGCGGTATTGTAGTTTATTTAAA	KYVLRRDIFVNRITYSEERLPKQYIVFQKYDIWRYCSLFK	FALSE	spec	0	1	1	1	1776	2237	0.3335	6.355	96	1132.91	1210.26	2.71714
CliM	bs	142	mt	r5	CGG	AAGTATGTTTTACGGAGAGACATATTTGTAAATAGAATTACATATTCTGAAGAACGACTGCCTAAACAGTATATAGTTTTTCAGAAATATGATATTTGGCGGTATTGTAGTTTATTTAAA	KYVLRRDIFVNRITYSEERLPKQYIVFQKYDIWRYCSLFK	FALSE	spec	0	1	2	1	1753	1769	0.2465	6.505	95	1145.84	1030.99	2.88601
CliM	bs	143	mt	r5	CGT	AAGTATGTTTTACGTAGAGACATATTTGTAAATAGAATTACATATTCTGAAGAACGACTGCCTAAACAGTATATAGTTTTTCAGAAATATGATATTTGGCGGTATTGTAGTTTATTTAAA	KYVLRRDIFVNRITYSEERLPKQYIVFQKYDIWRYCSLFK	FALSE	spec	0	1	1	1	837	1005	0.3335	6.355	96	533.922	543.725	2.67399
CliM	bs	143	mt	r5	CGT	AAGTATGTTTTACGTAGAGACATATTTGTAAATAGAATTACATATTCTGAAGAACGACTGCCTAAACAGTATATAGTTTTTCAGAAATATGATATTTGGCGGTATTGTAGTTTATTTAAA	KYVLRRDIFVNRITYSEERLPKQYIVFQKYDIWRYCSLFK	FALSE	spec	0	1	2	1	702	774	0.2465	6.505	95	458.859	451.093	2.96669
CliM	bs	144	mt	r5	CTG	AAGTATGTTTTACTGAGAGACATATTTGTAAATAGAATTACATATTCTGAAGAACGACTGCCTAAACAGTATATAGTTTTTCAGAAATATGATATTTGGCGGTATTGTAGTTTATTTAAA	KYVLLRDIFVNRITYSEERLPKQYIVFQKYDIWRYCSLFK	FALSE	spec	0	1	1	1	1723	1826	0.3335	6.355	96	1099.1	987.902	2.56141
CliM	bs	144	mt	r5	CTG	AAGTATGTTTTACTGAGAGACATATTTGTAAATAGAATTACATATTCTGAAGAACGACTGCCTAAACAGTATATAGTTTTTCAGAAATATGATATTTGGCGGTATTGTAGTTTATTTAAA	KYVLLRDIFVNRITYSEERLPKQYIVFQKYDIWRYCSLFK	FALSE	spec	0	1	2	1	1354	1688	0.2465	6.505	95	885.035	983.779	3.07862
CliM	bs	145	mt	r5	CTT	AAGTATGTTTTACTTAGAGACATATTTGTAAATAGAATTACATATTCTGAAGAACGACTGCCTAAACAGTATATAGTTTTTCAGAAATATGATATTTGGCGGTATTGTAGTTTATTTAAA	KYVLLRDIFVNRITYSEERLPKQYIVFQKYDIWRYCSLFK	FALSE	spec	0	1	1	1	565	780	0.3335	6.355	96	360.413	421.995	2.79982
CliM	bs	145	mt	r5	CTT	AAGTATGTTTTACTTAGAGACATATTTGTAAATAGAATTACATATTCTGAAGAACGACTGCCTAAACAGTATATAGTTTTTCAGAAATATGATATTTGGCGGTATTGTAGTTTATTTAAA	KYVLLRDIFVNRITYSEERLPKQYIVFQKYDIWRYCSLFK	FALSE	spec	0	1	2	1	524	507	0.2465	6.505	95	342.51	295.483	2.84768
CliM	bs	146	mt	r5	GAG	AAGTATGTTTTAGAGAGAGACATATTTGTAAATAGAATTACATATTCTGAAGAACGACTGCCTAAACAGTATATAGTTTTTCAGAAATATGATATTTGGCGGTATTGTAGTTTATTTAAA	KYVLERDIFVNRITYSEERLPKQYIVFQKYDIWRYCSLFK	FALSE	spec	0	1	1	1	2265	2914	0.3335	6.355	96	1444.84	1576.53	2.73623
CliM	bs	146	mt	r5	GAG	AAGTATGTTTTAGAGAGAGACATATTTGTAAATAGAATTACATATTCTGAAGAACGACTGCCTAAACAGTATATAGTTTTTCAGAAATATGATATTTGGCGGTATTGTAGTTTATTTAAA	KYVLERDIFVNRITYSEERLPKQYIVFQKYDIWRYCSLFK	FALSE	spec	0	1	2	1	1967	2205	0.2465	6.505	95	1285.72	1285.09	2.9818
CliM	bs	147	mt	r5	GAT	AAGTATGTTTTAGATAGAGACATATTTGTAAATAGAATTACATATTCTGAAGAACGACTGCCTAAACAGTATATAGTTTTTCAGAAATATGATATTTGGCGGTATTGTAGTTTATTTAAA	KYVLDRDIFVNRITYSEERLPKQYIVFQKYDIWRYCSLFK	FALSE	spec	0	1	1	1	946	1148	0.3335	6.355	96	603.453	621.091	2.68356
CliM	bs	147	mt	r5	GAT	AAGTATGTTTTAGATAGAGACATATTTGTAAATAGAATTACATATTCTGAAGAACGACTGCCTAAACAGTATATAGTTTTTCAGAAATATGATATTTGGCGGTATTGTAGTTTATTTAAA	KYVLDRDIFVNRITYSEERLPKQYIVFQKYDIWRYCSLFK	FALSE	spec	0	1	2	1	822	1036	0.2465	6.505	95	537.296	603.788	3.08856
CliM	bs	148	mt	r5	GCG	AAGTATGTTTTAGCGAGAGACATATTTGTAAATAGAATTACATATTCTGAAGAACGACTGCCTAAACAGTATATAGTTTTTCAGAAATATGATATTTGGCGGTATTGTAGTTTATTTAAA	KYVLARDIFVNRITYSEERLPKQYIVFQKYDIWRYCSLFK	FALSE	spec	0	1	1	1	2323	3220	0.3335	6.355	96	1481.84	1742.08	2.80347
CliM	bs	148	mt	r5	GCG	AAGTATGTTTTAGCGAGAGACATATTTGTAAATAGAATTACATATTCTGAAGAACGACTGCCTAAACAGTATATAGTTTTTCAGAAATATGATATTTGGCGGTATTGTAGTTTATTTAAA	KYVLARDIFVNRITYSEERLPKQYIVFQKYDIWRYCSLFK	FALSE	spec	0	1	2	1	2293	2369	0.2465	6.505	95	1498.81	1380.67	2.90744
CliM	bs	149	mt	r5	GCT	AAGTATGTTTTAGCTAGAGACATATTTGTAAATAGAATTACATATTCTGAAGAACGACTGCCTAAACAGTATATAGTTTTTCAGAAATATGATATTTGGCGGTATTGTAGTTTATTTAAA	KYVLARDIFVNRITYSEERLPKQYIVFQKYDIWRYCSLFK	FALSE	spec	0	1	1	1	1034	1460	0.3335	6.355	96	659.588	789.889	2.82014
CliM	bs	149	mt	r5	GCT	AAGTATGTTTTAGCTAGAGACATATTTGTAAATAGAATTACATATTCTGAAGAACGACTGCCTAAACAGTATATAGTTTTTCAGAAATATGATATTTGGCGGTATTGTAGTTTATTTAAA	KYVLARDIFVNRITYSEERLPKQYIVFQKYDIWRYCSLFK	FALSE	spec	0	1	2	1	1078	1150	0.2465	6.505	95	704.629	670.228	2.93664
CliM	bs	150	mt	r5	GGG	AAGTATGTTTTAGGGAGAGACATATTTGTAAATAGAATTACATATTCTGAAGAACGACTGCCTAAACAGTATATAGTTTTTCAGAAATATGATATTTGGCGGTATTGTAGTTTATTTAAA	KYVLGRDIFVNRITYSEERLPKQYIVFQKYDIWRYCSLFK	FALSE	spec	0	1	1	1	2578	3252	0.3335	6.355	96	1644.5	1759.4	2.71848
CliM	bs	150	mt	r5	GGG	AAGTATGTTTTAGGGAGAGACATATTTGTAAATAGAATTACATATTCTGAAGAACGACTGCCTAAACAGTATATAGTTTTTCAGAAATATGATATTTGGCGGTATTGTAGTTTATTTAAA	KYVLGRDIFVNRITYSEERLPKQYIVFQKYDIWRYCSLFK	FALSE	spec	0	1	2	1	2245	2482	0.2465	6.505	95	1467.43	1446.53	2.96917
CliM	bs	151	mt	r5	GGT	AAGTATGTTTTAGGTAGAGACATATTTGTAAATAGAATTACATATTCTGAAGAACGACTGCCTAAACAGTATATAGTTTTTCAGAAATATGATATTTGGCGGTATTGTAGTTTATTTAAA	KYVLGRDIFVNRITYSEERLPKQYIVFQKYDIWRYCSLFK	FALSE	spec	0	1	1	1	1162	1611	0.3335	6.355	96	741.239	871.583	2.80365
CliM	bs	151	mt	r5	GGT	AAGTATGTTTTAGGTAGAGACATATTTGTAAATAGAATTACATATTCTGAAGAACGACTGCCTAAACAGTATATAGTTTTTCAGAAATATGATATTTGGCGGTATTGTAGTTTATTTAAA	KYVLGRDIFVNRITYSEERLPKQYIVFQKYDIWRYCSLFK	FALSE	spec	0	1	2	1	1250	1162	0.2465	6.505	95	817.056	677.222	2.81121
CliM	bs	152	mt	r5	GTG	AAGTATGTTTTAGTGAGAGACATATTTGTAAATAGAATTACATATTCTGAAGAACGACTGCCTAAACAGTATATAGTTTTTCAGAAATATGATATTTGGCGGTATTGTAGTTTATTTAAA	KYVLVRDIFVNRITYSEERLPKQYIVFQKYDIWRYCSLFK	FALSE	spec	0	1	1	1	2765	3658	0.3335	6.355	96	1763.79	1979.05	2.76141
CliM	bs	152	mt	r5	GTG	AAGTATGTTTTAGTGAGAGACATATTTGTAAATAGAATTACATATTCTGAAGAACGACTGCCTAAACAGTATATAGTTTTTCAGAAATATGATATTTGGCGGTATTGTAGTTTATTTAAA	KYVLVRDIFVNRITYSEERLPKQYIVFQKYDIWRYCSLFK	FALSE	spec	0	1	2	1	2526	2793	0.2465	6.505	95	1651.11	1627.78	2.96928
CliM	bs	153	mt	r5	GTT	AAGTATGTTTTAGTTAGAGACATATTTGTAAATAGAATTACATATTCTGAAGAACGACTGCCTAAACAGTATATAGTTTTTCAGAAATATGATATTTGGCGGTATTGTAGTTTATTTAAA	KYVLVRDIFVNRITYSEERLPKQYIVFQKYDIWRYCSLFK	FALSE	spec	0	1	1	1	1353	1772	0.3335	6.355	96	863.078	958.687	2.75231
CliM	bs	153	mt	r5	GTT	AAGTATGTTTTAGTTAGAGACATATTTGTAAATAGAATTACATATTCTGAAGAACGACTGCCTAAACAGTATATAGTTTTTCAGAAATATGATATTTGGCGGTATTGTAGTTTATTTAAA	KYVLVRDIFVNRITYSEERLPKQYIVFQKYDIWRYCSLFK	FALSE	spec	0	1	2	1	1296	1371	0.2465	6.505	95	847.124	799.029	2.92899
CliM	bs	154	mt	r5	TAG	AAGTATGTTTTATAGAGAGACATATTTGTAAATAGAATTACATATTCTGAAGAACGACTGCCTAAACAGTATATAGTTTTTCAGAAATATGATATTTGGCGGTATTGTAGTTTATTTAAA	KYVL*RDIFVNRITYSEERLPKQYIVFQKYDIWRYCSLFK	TRUE	spec	0	1	1	1	2104	2452	0.3335	6.355	96	1342.14	1326.58	2.64707
CliM	bs	154	mt	r5	TAG	AAGTATGTTTTATAGAGAGACATATTTGTAAATAGAATTACATATTCTGAAGAACGACTGCCTAAACAGTATATAGTTTTTCAGAAATATGATATTTGGCGGTATTGTAGTTTATTTAAA	KYVL*RDIFVNRITYSEERLPKQYIVFQKYDIWRYCSLFK	TRUE	spec	0	1	2	1	1832	1957	0.2465	6.505	95	1197.48	1140.55	2.93787
CliM	bs	155	mt	r5	TAT	AAGTATGTTTTATATAGAGACATATTTGTAAATAGAATTACATATTCTGAAGAACGACTGCCTAAACAGTATATAGTTTTTCAGAAATATGATATTTGGCGGTATTGTAGTTTATTTAAA	KYVLYRDIFVNRITYSEERLPKQYIVFQKYDIWRYCSLFK	FALSE	spec	0	1	1	1	678	866	0.3335	6.355	96	432.496	468.523	2.72973
CliM	bs	155	mt	r5	TAT	AAGTATGTTTTATATAGAGACATATTTGTAAATAGAATTACATATTCTGAAGAACGACTGCCTAAACAGTATATAGTTTTTCAGAAATATGATATTTGGCGGTATTGTAGTTTATTTAAA	KYVLYRDIFVNRITYSEERLPKQYIVFQKYDIWRYCSLFK	FALSE	spec	0	1	2	1	745	698	0.2465	6.505	95	486.965	406.799	2.81835
CliM	bs	156	mt	r5	TCG	AAGTATGTTTTATCGAGAGACATATTTGTAAATAGAATTACATATTCTGAAGAACGACTGCCTAAACAGTATATAGTTTTTCAGAAATATGATATTTGGCGGTATTGTAGTTTATTTAAA	KYVLSRDIFVNRITYSEERLPKQYIVFQKYDIWRYCSLFK	FALSE	spec	0	1	1	1	1270	1520	0.3335	6.355	96	810.132	822.35	2.67108
CliM	bs	156	mt	r5	TCG	AAGTATGTTTTATCGAGAGACATATTTGTAAATAGAATTACATATTCTGAAGAACGACTGCCTAAACAGTATATAGTTTTTCAGAAATATGATATTTGGCGGTATTGTAGTTTATTTAAA	KYVLSRDIFVNRITYSEERLPKQYIVFQKYDIWRYCSLFK	FALSE	spec	0	1	2	1	1062	1324	0.2465	6.505	95	694.171	771.637	3.07864
CliM	bs	157	mt	r5	TCT	AAGTATGTTTTATCTAGAGACATATTTGTAAATAGAATTACATATTCTGAAGAACGACTGCCTAAACAGTATATAGTTTTTCAGAAATATGATATTTGGCGGTATTGTAGTTTATTTAAA	KYVLSRDIFVNRITYSEERLPKQYIVFQKYDIWRYCSLFK	FALSE	spec	0	1	1	1	1089	1278	0.3335	6.355	96	694.673	691.423	2.65336
CliM	bs	157	mt	r5	TCT	AAGTATGTTTTATCTAGAGACATATTTGTAAATAGAATTACATATTCTGAAGAACGACTGCCTAAACAGTATATAGTTTTTCAGAAATATGATATTTGGCGGTATTGTAGTTTATTTAAA	KYVLSRDIFVNRITYSEERLPKQYIVFQKYDIWRYCSLFK	FALSE	spec	0	1	2	1	1025	982	0.2465	6.505	95	669.986	572.317	2.83868
CliM	bs	158	mt	r5	TGG	AAGTATGTTTTATGGAGAGACATATTTGTAAATAGAATTACATATTCTGAAGAACGACTGCCTAAACAGTATATAGTTTTTCAGAAATATGATATTTGGCGGTATTGTAGTTTATTTAAA	KYVLWRDIFVNRITYSEERLPKQYIVFQKYDIWRYCSLFK	FALSE	spec	0	1	1	1	876	1148	0.3335	6.355	96	558.8	621.091	2.75288
CliM	bs	158	mt	r5	TGG	AAGTATGTTTTATGGAGAGACATATTTGTAAATAGAATTACATATTCTGAAGAACGACTGCCTAAACAGTATATAGTTTTTCAGAAATATGATATTTGGCGGTATTGTAGTTTATTTAAA	KYVLWRDIFVNRITYSEERLPKQYIVFQKYDIWRYCSLFK	FALSE	spec	0	1	2	1	770	930	0.2465	6.505	95	503.306	542.011	3.04975
CliM	bs	159	mt	r5	TGT	AAGTATGTTTTATGTAGAGACATATTTGTAAATAGAATTACATATTCTGAAGAACGACTGCCTAAACAGTATATAGTTTTTCAGAAATATGATATTTGGCGGTATTGTAGTTTATTTAAA	KYVLCRDIFVNRITYSEERLPKQYIVFQKYDIWRYCSLFK	FALSE	spec	0	1	1	1	469	577	0.3335	6.355	96	299.175	312.168	2.69592
CliM	bs	159	mt	r5	TGT	AAGTATGTTTTATGTAGAGACATATTTGTAAATAGAATTACATATTCTGAAGAACGACTGCCTAAACAGTATATAGTTTTTCAGAAATATGATATTTGGCGGTATTGTAGTTTATTTAAA	KYVLCRDIFVNRITYSEERLPKQYIVFQKYDIWRYCSLFK	FALSE	spec	0	1	2	1	415	485	0.2465	6.505	95	271.263	282.662	3.01975
CliM	bs	160	mt	r5	TTG	AAGTATGTTTTATTGAGAGACATATTTGTAAATAGAATTACATATTCTGAAGAACGACTGCCTAAACAGTATATAGTTTTTCAGAAATATGATATTTGGCGGTATTGTAGTTTATTTAAA	KYVLLRDIFVNRITYSEERLPKQYIVFQKYDIWRYCSLFK	FALSE	spec	0	1	1	1	1894	2121	0.3335	6.355	96	1208.18	1147.5	2.61112
CliM	bs	160	mt	r5	TTG	AAGTATGTTTTATTGAGAGACATATTTGTAAATAGAATTACATATTCTGAAGAACGACTGCCTAAACAGTATATAGTTTTTCAGAAATATGATATTTGGCGGTATTGTAGTTTATTTAAA	KYVLLRDIFVNRITYSEERLPKQYIVFQKYDIWRYCSLFK	FALSE	spec	0	1	2	1	1435	1764	0.2465	6.505	95	937.98	1028.07	3.06581
CliM	bs	161	mt	r5	TTT	AAGTATGTTTTATTTAGAGACATATTTGTAAATAGAATTACATATTCTGAAGAACGACTGCCTAAACAGTATATAGTTTTTCAGAAATATGATATTTGGCGGTATTGTAGTTTATTTAAA	KYVLFRDIFVNRITYSEERLPKQYIVFQKYDIWRYCSLFK	FALSE	spec	0	1	1	1	1586	1989	0.3335	6.355	96	1011.71	1076.09	2.71321
CliM	bs	161	mt	r5	TTT	AAGTATGTTTTATTTAGAGACATATTTGTAAATAGAATTACATATTCTGAAGAACGACTGCCTAAACAGTATATAGTTTTTCAGAAATATGATATTTGGCGGTATTGTAGTTTATTTAAA	KYVLFRDIFVNRITYSEERLPKQYIVFQKYDIWRYCSLFK	FALSE	spec	0	1	2	1	1371	1640	0.2465	6.505	95	896.147	955.804	3.04097
CliM	bs	162	mt	r6	AAG	AAGTATGTTTTAATAAAGGACATATTTGTAAATAGAATTACATATTCTGAAGAACGACTGCCTAAACAGTATATAGTTTTTCAGAAATATGATATTTGGCGGTATTGTAGTTTATTTAAA	KYVLIKDIFVNRITYSEERLPKQYIVFQKYDIWRYCSLFK	FALSE	spec	0	1	1	1	516	519	0.3335	6.355	96	329.156	280.789	2.51428
CliM	bs	162	mt	r6	AAG	AAGTATGTTTTAATAAAGGACATATTTGTAAATAGAATTACATATTCTGAAGAACGACTGCCTAAACAGTATATAGTTTTTCAGAAATATGATATTTGGCGGTATTGTAGTTTATTTAAA	KYVLIKDIFVNRITYSEERLPKQYIVFQKYDIWRYCSLFK	FALSE	spec	0	1	2	1	482	566	0.2465	6.505	95	315.057	329.869	3.02411
CliM	bs	163	mt	r6	AAT	AAGTATGTTTTAATAAATGACATATTTGTAAATAGAATTACATATTCTGAAGAACGACTGCCTAAACAGTATATAGTTTTTCAGAAATATGATATTTGGCGGTATTGTAGTTTATTTAAA	KYVLINDIFVNRITYSEERLPKQYIVFQKYDIWRYCSLFK	FALSE	spec	0	1	1	1	494	510	0.3335	6.355	96	315.122	275.92	2.5378
CliM	bs	163	mt	r6	AAT	AAGTATGTTTTAATAAATGACATATTTGTAAATAGAATTACATATTCTGAAGAACGACTGCCTAAACAGTATATAGTTTTTCAGAAATATGATATTTGGCGGTATTGTAGTTTATTTAAA	KYVLINDIFVNRITYSEERLPKQYIVFQKYDIWRYCSLFK	FALSE	spec	0	1	2	1	401	441	0.2465	6.505	95	262.112	257.018	2.96437
CliM	bs	164	mt	r6	ACG	AAGTATGTTTTAATAACGGACATATTTGTAAATAGAATTACATATTCTGAAGAACGACTGCCTAAACAGTATATAGTTTTTCAGAAATATGATATTTGGCGGTATTGTAGTTTATTTAAA	KYVLITDIFVNRITYSEERLPKQYIVFQKYDIWRYCSLFK	FALSE	spec	0	1	1	1	1172	1401	0.3335	6.355	96	747.618	757.969	2.66998
CliM	bs	164	mt	r6	ACG	AAGTATGTTTTAATAACGGACATATTTGTAAATAGAATTACATATTCTGAAGAACGACTGCCTAAACAGTATATAGTTTTTCAGAAATATGATATTTGGCGGTATTGTAGTTTATTTAAA	KYVLITDIFVNRITYSEERLPKQYIVFQKYDIWRYCSLFK	FALSE	spec	0	1	2	1	898	1131	0.2465	6.505	95	586.973	659.155	3.08792
CliM	bs	165	mt	r6	ACT	AAGTATGTTTTAATAACTGACATATTTGTAAATAGAATTACATATTCTGAAGAACGACTGCCTAAACAGTATATAGTTTTTCAGAAATATGATATTTGGCGGTATTGTAGTTTATTTAAA	KYVLITDIFVNRITYSEERLPKQYIVFQKYDIWRYCSLFK	FALSE	spec	0	1	1	1	274	303	0.3335	6.355	96	174.784	163.929	2.59977
CliM	bs	165	mt	r6	ACT	AAGTATGTTTTAATAACTGACATATTTGTAAATAGAATTACATATTCTGAAGAACGACTGCCTAAACAGTATATAGTTTTTCAGAAATATGATATTTGGCGGTATTGTAGTTTATTTAAA	KYVLITDIFVNRITYSEERLPKQYIVFQKYDIWRYCSLFK	FALSE	spec	0	1	2	1	231	252	0.2465	6.505	95	150.992	146.867	2.95701
CliM	bs	166	mt	r6	AGG	AAGTATGTTTTAATAAGGGACATATTTGTAAATAGAATTACATATTCTGAAGAACGACTGCCTAAACAGTATATAGTTTTTCAGAAATATGATATTTGGCGGTATTGTAGTTTATTTAAA	KYVLIRDIFVNRITYSEERLPKQYIVFQKYDIWRYCSLFK	FALSE	spec	0	1	1	1	2256	2615	0.3335	6.355	96	1439.1	1414.77	2.64221
CliM	bs	166	mt	r6	AGG	AAGTATGTTTTAATAAGGGACATATTTGTAAATAGAATTACATATTCTGAAGAACGACTGCCTAAACAGTATATAGTTTTTCAGAAATATGATATTTGGCGGTATTGTAGTTTATTTAAA	KYVLIRDIFVNRITYSEERLPKQYIVFQKYDIWRYCSLFK	FALSE	spec	0	1	2	1	1766	2151	0.2465	6.505	95	1154.34	1253.62	3.05743
CliM	bs	167	mt	r6	AGT	AAGTATGTTTTAATAAGTGACATATTTGTAAATAGAATTACATATTCTGAAGAACGACTGCCTAAACAGTATATAGTTTTTCAGAAATATGATATTTGGCGGTATTGTAGTTTATTTAAA	KYVLISDIFVNRITYSEERLPKQYIVFQKYDIWRYCSLFK	FALSE	spec	0	1	1	1	1747	1837	0.3335	6.355	96	1114.41	993.853	2.55435
CliM	bs	167	mt	r6	AGT	AAGTATGTTTTAATAAGTGACATATTTGTAAATAGAATTACATATTCTGAAGAACGACTGCCTAAACAGTATATAGTTTTTCAGAAATATGATATTTGGCGGTATTGTAGTTTATTTAAA	KYVLISDIFVNRITYSEERLPKQYIVFQKYDIWRYCSLFK	FALSE	spec	0	1	2	1	1367	1666	0.2465	6.505	95	893.532	970.957	3.05796
CliM	bs	168	mt	r6	ATG	AAGTATGTTTTAATAATGGACATATTTGTAAATAGAATTACATATTCTGAAGAACGACTGCCTAAACAGTATATAGTTTTTCAGAAATATGATATTTGGCGGTATTGTAGTTTATTTAAA	KYVLIMDIFVNRITYSEERLPKQYIVFQKYDIWRYCSLFK	FALSE	spec	0	1	1	1	1140	1290	0.3335	6.355	96	727.205	697.916	2.62051
CliM	bs	168	mt	r6	ATG	AAGTATGTTTTAATAATGGACATATTTGTAAATAGAATTACATATTCTGAAGAACGACTGCCTAAACAGTATATAGTTTTTCAGAAATATGATATTTGGCGGTATTGTAGTTTATTTAAA	KYVLIMDIFVNRITYSEERLPKQYIVFQKYDIWRYCSLFK	FALSE	spec	0	1	2	1	986	1134	0.2465	6.505	95	644.494	660.903	3.00516
CliM	bs	169	mt	r6	ATT	AAGTATGTTTTAATAATTGACATATTTGTAAATAGAATTACATATTCTGAAGAACGACTGCCTAAACAGTATATAGTTTTTCAGAAATATGATATTTGGCGGTATTGTAGTTTATTTAAA	KYVLIIDIFVNRITYSEERLPKQYIVFQKYDIWRYCSLFK	FALSE	spec	0	1	1	1	474	589	0.3335	6.355	96	302.364	318.661	2.70492
CliM	bs	169	mt	r6	ATT	AAGTATGTTTTAATAATTGACATATTTGTAAATAGAATTACATATTCTGAAGAACGACTGCCTAAACAGTATATAGTTTTTCAGAAATATGATATTTGGCGGTATTGTAGTTTATTTAAA	KYVLIIDIFVNRITYSEERLPKQYIVFQKYDIWRYCSLFK	FALSE	spec	0	1	2	1	402	499	0.2465	6.505	95	262.765	290.821	3.07468
CliM	bs	170	mt	r6	CAG	AAGTATGTTTTAATACAGGACATATTTGTAAATAGAATTACATATTCTGAAGAACGACTGCCTAAACAGTATATAGTTTTTCAGAAATATGATATTTGGCGGTATTGTAGTTTATTTAAA	KYVLIQDIFVNRITYSEERLPKQYIVFQKYDIWRYCSLFK	FALSE	spec	0	1	1	1	1086	1378	0.3335	6.355	96	692.759	745.525	2.72377
CliM	bs	170	mt	r6	CAG	AAGTATGTTTTAATACAGGACATATTTGTAAATAGAATTACATATTCTGAAGAACGACTGCCTAAACAGTATATAGTTTTTCAGAAATATGATATTTGGCGGTATTGTAGTTTATTTAAA	KYVLIQDIFVNRITYSEERLPKQYIVFQKYDIWRYCSLFK	FALSE	spec	0	1	2	1	973	1122	0.2465	6.505	95	635.996	653.91	3.00756
CliM	bs	171	mt	r6	CAT	AAGTATGTTTTAATACATGACATATTTGTAAATAGAATTACATATTCTGAAGAACGACTGCCTAAACAGTATATAGTTTTTCAGAAATATGATATTTGGCGGTATTGTAGTTTATTTAAA	KYVLIHDIFVNRITYSEERLPKQYIVFQKYDIWRYCSLFK	FALSE	spec	0	1	1	1	454	538	0.3335	6.355	96	289.606	291.069	2.66212
CliM	bs	171	mt	r6	CAT	AAGTATGTTTTAATACATGACATATTTGTAAATAGAATTACATATTCTGAAGAACGACTGCCTAAACAGTATATAGTTTTTCAGAAATATGATATTTGGCGGTATTGTAGTTTATTTAAA	KYVLIHDIFVNRITYSEERLPKQYIVFQKYDIWRYCSLFK	FALSE	spec	0	1	2	1	396	376	0.2465	6.505	95	258.843	219.136	2.83051
CliM	bs	172	mt	r6	CCG	AAGTATGTTTTAATACCGGACATATTTGTAAATAGAATTACATATTCTGAAGAACGACTGCCTAAACAGTATATAGTTTTTCAGAAATATGATATTTGGCGGTATTGTAGTTTATTTAAA	KYVLIPDIFVNRITYSEERLPKQYIVFQKYDIWRYCSLFK	FALSE	spec	0	1	1	1	862	1124	0.3335	6.355	96	549.869	608.106	2.74836
CliM	bs	172	mt	r6	CCG	AAGTATGTTTTAATACCGGACATATTTGTAAATAGAATTACATATTCTGAAGAACGACTGCCTAAACAGTATATAGTTTTTCAGAAATATGATATTTGGCGGTATTGTAGTTTATTTAAA	KYVLIPDIFVNRITYSEERLPKQYIVFQKYDIWRYCSLFK	FALSE	spec	0	1	2	1	762	906	0.2465	6.505	95	498.077	528.023	3.03545
CliM	bs	173	mt	r6	CCT	AAGTATGTTTTAATACCTGACATATTTGTAAATAGAATTACATATTCTGAAGAACGACTGCCTAAACAGTATATAGTTTTTCAGAAATATGATATTTGGCGGTATTGTAGTTTATTTAAA	KYVLIPDIFVNRITYSEERLPKQYIVFQKYDIWRYCSLFK	FALSE	spec	0	1	1	1	439	589	0.3335	6.355	96	280.038	318.661	2.77408
CliM	bs	173	mt	r6	CCT	AAGTATGTTTTAATACCTGACATATTTGTAAATAGAATTACATATTCTGAAGAACGACTGCCTAAACAGTATATAGTTTTTCAGAAATATGATATTTGGCGGTATTGTAGTTTATTTAAA	KYVLIPDIFVNRITYSEERLPKQYIVFQKYDIWRYCSLFK	FALSE	spec	0	1	2	1	399	439	0.2465	6.505	95	260.804	255.852	2.96478
CliM	bs	174	mt	r6	CGG	AAGTATGTTTTAATACGGGACATATTTGTAAATAGAATTACATATTCTGAAGAACGACTGCCTAAACAGTATATAGTTTTTCAGAAATATGATATTTGGCGGTATTGTAGTTTATTTAAA	KYVLIRDIFVNRITYSEERLPKQYIVFQKYDIWRYCSLFK	FALSE	spec	0	1	1	1	2627	3297	0.3335	6.355	96	1675.76	1783.74	2.71389
CliM	bs	174	mt	r6	CGG	AAGTATGTTTTAATACGGGACATATTTGTAAATAGAATTACATATTCTGAAGAACGACTGCCTAAACAGTATATAGTTTTTCAGAAATATGATATTTGGCGGTATTGTAGTTTATTTAAA	KYVLIRDIFVNRITYSEERLPKQYIVFQKYDIWRYCSLFK	FALSE	spec	0	1	2	1	2311	2770	0.2465	6.505	95	1510.57	1614.38	3.0428
CliM	bs	175	mt	r6	CGT	AAGTATGTTTTAATACGTGACATATTTGTAAATAGAATTACATATTCTGAAGAACGACTGCCTAAACAGTATATAGTTTTTCAGAAATATGATATTTGGCGGTATTGTAGTTTATTTAAA	KYVLIRDIFVNRITYSEERLPKQYIVFQKYDIWRYCSLFK	FALSE	spec	0	1	1	1	1124	1410	0.3335	6.355	96	716.999	762.838	2.71346
CliM	bs	175	mt	r6	CGT	AAGTATGTTTTAATACGTGACATATTTGTAAATAGAATTACATATTCTGAAGAACGACTGCCTAAACAGTATATAGTTTTTCAGAAATATGATATTTGGCGGTATTGTAGTTTATTTAAA	KYVLIRDIFVNRITYSEERLPKQYIVFQKYDIWRYCSLFK	FALSE	spec	0	1	2	1	991	1167	0.2465	6.505	95	647.762	680.136	3.02668
CliM	bs	176	mt	r6	CTG	AAGTATGTTTTAATACTGGACATATTTGTAAATAGAATTACATATTCTGAAGAACGACTGCCTAAACAGTATATAGTTTTTCAGAAATATGATATTTGGCGGTATTGTAGTTTATTTAAA	KYVLILDIFVNRITYSEERLPKQYIVFQKYDIWRYCSLFK	FALSE	spec	0	1	1	1	1046	1273	0.3335	6.355	96	667.243	688.718	2.68615
CliM	bs	176	mt	r6	CTG	AAGTATGTTTTAATACTGGACATATTTGTAAATAGAATTACATATTCTGAAGAACGACTGCCTAAACAGTATATAGTTTTTCAGAAATATGATATTTGGCGGTATTGTAGTTTATTTAAA	KYVLILDIFVNRITYSEERLPKQYIVFQKYDIWRYCSLFK	FALSE	spec	0	1	2	1	1025	1010	0.2465	6.505	95	669.986	588.635	2.86429
CliM	bs	177	mt	r6	CTT	AAGTATGTTTTAATACTTGACATATTTGTAAATAGAATTACATATTCTGAAGAACGACTGCCTAAACAGTATATAGTTTTTCAGAAATATGATATTTGGCGGTATTGTAGTTTATTTAAA	KYVLILDIFVNRITYSEERLPKQYIVFQKYDIWRYCSLFK	FALSE	spec	0	1	1	1	238	277	0.3335	6.355	96	151.82	149.862	2.64588
CliM	bs	177	mt	r6	CTT	AAGTATGTTTTAATACTTGACATATTTGTAAATAGAATTACATATTCTGAAGAACGACTGCCTAAACAGTATATAGTTTTTCAGAAATATGATATTTGGCGGTATTGTAGTTTATTTAAA	KYVLILDIFVNRITYSEERLPKQYIVFQKYDIWRYCSLFK	FALSE	spec	0	1	2	1	226	233	0.2465	6.505	95	147.724	135.794	2.90552
CliM	bs	178	mt	r6	GAG	AAGTATGTTTTAATAGAGGACATATTTGTAAATAGAATTACATATTCTGAAGAACGACTGCCTAAACAGTATATAGTTTTTCAGAAATATGATATTTGGCGGTATTGTAGTTTATTTAAA	KYVLIEDIFVNRITYSEERLPKQYIVFQKYDIWRYCSLFK	FALSE	spec	0	1	1	1	1879	2321	0.3335	6.355	96	1198.61	1255.71	2.69954
CliM	bs	178	mt	r6	GAG	AAGTATGTTTTAATAGAGGACATATTTGTAAATAGAATTACATATTCTGAAGAACGACTGCCTAAACAGTATATAGTTTTTCAGAAATATGATATTTGGCGGTATTGTAGTTTATTTAAA	KYVLIEDIFVNRITYSEERLPKQYIVFQKYDIWRYCSLFK	FALSE	spec	0	1	2	1	1681	1959	0.2465	6.505	95	1098.78	1141.72	3.01718
CliM	bs	179	mt	r6	GAT	AAGTATGTTTTAATAGATGACATATTTGTAAATAGAATTACATATTCTGAAGAACGACTGCCTAAACAGTATATAGTTTTTCAGAAATATGATATTTGGCGGTATTGTAGTTTATTTAAA	KYVLIDDIFVNRITYSEERLPKQYIVFQKYDIWRYCSLFK	FALSE	spec	0	1	1	1	1180	1646	0.3335	6.355	96	752.721	890.519	2.80916
CliM	bs	179	mt	r6	GAT	AAGTATGTTTTAATAGATGACATATTTGTAAATAGAATTACATATTCTGAAGAACGACTGCCTAAACAGTATATAGTTTTTCAGAAATATGATATTTGGCGGTATTGTAGTTTATTTAAA	KYVLIDDIFVNRITYSEERLPKQYIVFQKYDIWRYCSLFK	FALSE	spec	0	1	2	1	1093	1232	0.2465	6.505	95	714.434	718.019	2.98681
CliM	bs	180	mt	r6	GCG	AAGTATGTTTTAATAGCGGACATATTTGTAAATAGAATTACATATTCTGAAGAACGACTGCCTAAACAGTATATAGTTTTTCAGAAATATGATATTTGGCGGTATTGTAGTTTATTTAAA	KYVLIADIFVNRITYSEERLPKQYIVFQKYDIWRYCSLFK	FALSE	spec	0	1	1	1	1909	2618	0.3335	6.355	96	1217.75	1416.39	2.79383
CliM	bs	180	mt	r6	GCG	AAGTATGTTTTAATAGCGGACATATTTGTAAATAGAATTACATATTCTGAAGAACGACTGCCTAAACAGTATATAGTTTTTCAGAAATATGATATTTGGCGGTATTGTAGTTTATTTAAA	KYVLIADIFVNRITYSEERLPKQYIVFQKYDIWRYCSLFK	FALSE	spec	0	1	2	1	1914	2063	0.2465	6.505	95	1251.08	1202.33	2.94603
CliM	bs	181	mt	r6	GCT	AAGTATGTTTTAATAGCTGACATATTTGTAAATAGAATTACATATTCTGAAGAACGACTGCCTAAACAGTATATAGTTTTTCAGAAATATGATATTTGGCGGTATTGTAGTTTATTTAAA	KYVLIADIFVNRITYSEERLPKQYIVFQKYDIWRYCSLFK	FALSE	spec	0	1	1	1	1863	2517	0.3335	6.355	96	1188.41	1361.75	2.78035
CliM	bs	181	mt	r6	GCT	AAGTATGTTTTAATAGCTGACATATTTGTAAATAGAATTACATATTCTGAAGAACGACTGCCTAAACAGTATATAGTTTTTCAGAAATATGATATTTGGCGGTATTGTAGTTTATTTAAA	KYVLIADIFVNRITYSEERLPKQYIVFQKYDIWRYCSLFK	FALSE	spec	0	1	2	1	2016	1974	0.2465	6.505	95	1317.75	1150.46	2.85854
CliM	bs	182	mt	r6	GGG	AAGTATGTTTTAATAGGGGACATATTTGTAAATAGAATTACATATTCTGAAGAACGACTGCCTAAACAGTATATAGTTTTTCAGAAATATGATATTTGGCGGTATTGTAGTTTATTTAAA	KYVLIGDIFVNRITYSEERLPKQYIVFQKYDIWRYCSLFK	FALSE	spec	0	1	1	1	5028	6426	0.3335	6.355	96	3207.36	3476.59	2.73026
CliM	bs	182	mt	r6	GGG	AAGTATGTTTTAATAGGGGACATATTTGTAAATAGAATTACATATTCTGAAGAACGACTGCCTAAACAGTATATAGTTTTTCAGAAATATGATATTTGGCGGTATTGTAGTTTATTTAAA	KYVLIGDIFVNRITYSEERLPKQYIVFQKYDIWRYCSLFK	FALSE	spec	0	1	2	1	4528	5042	0.2465	6.505	95	2959.7	2938.51	2.9757
CliM	bs	183	mt	r6	GGT	AAGTATGTTTTAATAGGTGACATATTTGTAAATAGAATTACATATTCTGAAGAACGACTGCCTAAACAGTATATAGTTTTTCAGAAATATGATATTTGGCGGTATTGTAGTTTATTTAAA	KYVLIGDIFVNRITYSEERLPKQYIVFQKYDIWRYCSLFK	FALSE	spec	0	1	1	1	3155	3825	0.3335	6.355	96	2012.57	2069.4	2.68269
CliM	bs	183	mt	r6	GGT	AAGTATGTTTTAATAGGTGACATATTTGTAAATAGAATTACATATTCTGAAGAACGACTGCCTAAACAGTATATAGTTTTTCAGAAATATGATATTTGGCGGTATTGTAGTTTATTTAAA	KYVLIGDIFVNRITYSEERLPKQYIVFQKYDIWRYCSLFK	FALSE	spec	0	1	2	1	2827	2930	0.2465	6.505	95	1847.85	1707.63	2.91034
CliM	bs	184	mt	r6	GTG	AAGTATGTTTTAATAGTGGACATATTTGTAAATAGAATTACATATTCTGAAGAACGACTGCCTAAACAGTATATAGTTTTTCAGAAATATGATATTTGGCGGTATTGTAGTTTATTTAAA	KYVLIVDIFVNRITYSEERLPKQYIVFQKYDIWRYCSLFK	FALSE	spec	0	1	1	1	2216	2957	0.3335	6.355	96	1413.59	1599.8	2.76916
CliM	bs	184	mt	r6	GTG	AAGTATGTTTTAATAGTGGACATATTTGTAAATAGAATTACATATTCTGAAGAACGACTGCCTAAACAGTATATAGTTTTTCAGAAATATGATATTTGGCGGTATTGTAGTTTATTTAAA	KYVLIVDIFVNRITYSEERLPKQYIVFQKYDIWRYCSLFK	FALSE	spec	0	1	2	1	2188	2381	0.2465	6.505	95	1430.17	1387.66	2.95475
CliM	bs	185	mt	r6	GTT	AAGTATGTTTTAATAGTTGACATATTTGTAAATAGAATTACATATTCTGAAGAACGACTGCCTAAACAGTATATAGTTTTTCAGAAATATGATATTTGGCGGTATTGTAGTTTATTTAAA	KYVLIVDIFVNRITYSEERLPKQYIVFQKYDIWRYCSLFK	FALSE	spec	0	1	1	1	1097	1480	0.3335	6.355	96	699.776	800.709	2.77907
CliM	bs	185	mt	r6	GTT	AAGTATGTTTTAATAGTTGACATATTTGTAAATAGAATTACATATTCTGAAGAACGACTGCCTAAACAGTATATAGTTTTTCAGAAATATGATATTTGGCGGTATTGTAGTTTATTTAAA	KYVLIVDIFVNRITYSEERLPKQYIVFQKYDIWRYCSLFK	FALSE	spec	0	1	2	1	958	1125	0.2465	6.505	95	626.192	655.658	3.02414
CliM	bs	186	mt	r6	TAG	AAGTATGTTTTAATATAGGACATATTTGTAAATAGAATTACATATTCTGAAGAACGACTGCCTAAACAGTATATAGTTTTTCAGAAATATGATATTTGGCGGTATTGTAGTTTATTTAAA	KYVLI*DIFVNRITYSEERLPKQYIVFQKYDIWRYCSLFK	TRUE	spec	0	1	1	1	1057	1297	0.3335	6.355	96	674.26	701.703	2.69356
CliM	bs	186	mt	r6	TAG	AAGTATGTTTTAATATAGGACATATTTGTAAATAGAATTACATATTCTGAAGAACGACTGCCTAAACAGTATATAGTTTTTCAGAAATATGATATTTGGCGGTATTGTAGTTTATTTAAA	KYVLI*DIFVNRITYSEERLPKQYIVFQKYDIWRYCSLFK	TRUE	spec	0	1	2	1	919	1137	0.2465	6.505	95	600.7	662.652	3.07168
CliM	bs	187	mt	r6	TAT	AAGTATGTTTTAATATATGACATATTTGTAAATAGAATTACATATTCTGAAGAACGACTGCCTAAACAGTATATAGTTTTTCAGAAATATGATATTTGGCGGTATTGTAGTTTATTTAAA	KYVLIYDIFVNRITYSEERLPKQYIVFQKYDIWRYCSLFK	FALSE	spec	0	1	1	1	602	766	0.3335	6.355	96	384.016	414.421	2.72629
CliM	bs	187	mt	r6	TAT	AAGTATGTTTTAATATATGACATATTTGTAAATAGAATTACATATTCTGAAGAACGACTGCCTAAACAGTATATAGTTTTTCAGAAATATGATATTTGGCGGTATTGTAGTTTATTTAAA	KYVLIYDIFVNRITYSEERLPKQYIVFQKYDIWRYCSLFK	FALSE	spec	0	1	2	1	509	541	0.2465	6.505	95	332.705	315.299	2.93328
CliM	bs	188	mt	r6	TCG	AAGTATGTTTTAATATCGGACATATTTGTAAATAGAATTACATATTCTGAAGAACGACTGCCTAAACAGTATATAGTTTTTCAGAAATATGATATTTGGCGGTATTGTAGTTTATTTAAA	KYVLISDIFVNRITYSEERLPKQYIVFQKYDIWRYCSLFK	FALSE	spec	0	1	1	1	695	880	0.3335	6.355	96	443.34	476.097	2.72186
CliM	bs	188	mt	r6	TCG	AAGTATGTTTTAATATCGGACATATTTGTAAATAGAATTACATATTCTGAAGAACGACTGCCTAAACAGTATATAGTTTTTCAGAAATATGATATTTGGCGGTATTGTAGTTTATTTAAA	KYVLISDIFVNRITYSEERLPKQYIVFQKYDIWRYCSLFK	FALSE	spec	0	1	2	1	590	717	0.2465	6.505	95	385.65	417.873	3.05536
CliM	bs	189	mt	r6	TCT	AAGTATGTTTTAATATCTGACATATTTGTAAATAGAATTACATATTCTGAAGAACGACTGCCTAAACAGTATATAGTTTTTCAGAAATATGATATTTGGCGGTATTGTAGTTTATTTAAA	KYVLISDIFVNRITYSEERLPKQYIVFQKYDIWRYCSLFK	FALSE	spec	0	1	1	1	400	513	0.3335	6.355	96	255.16	277.543	2.7334
CliM	bs	189	mt	r6	TCT	AAGTATGTTTTAATATCTGACATATTTGTAAATAGAATTACATATTCTGAAGAACGACTGCCTAAACAGTATATAGTTTTTCAGAAATATGATATTTGGCGGTATTGTAGTTTATTTAAA	KYVLISDIFVNRITYSEERLPKQYIVFQKYDIWRYCSLFK	FALSE	spec	0	1	2	1	337	391	0.2465	6.505	95	220.278	227.878	3.01315
CliM	bs	190	mt	r6	TGG	AAGTATGTTTTAATATGGGACATATTTGTAAATAGAATTACATATTCTGAAGAACGACTGCCTAAACAGTATATAGTTTTTCAGAAATATGATATTTGGCGGTATTGTAGTTTATTTAAA	KYVLIWDIFVNRITYSEERLPKQYIVFQKYDIWRYCSLFK	FALSE	spec	0	1	1	1	1781	2059	0.3335	6.355	96	1136.1	1113.96	2.63984
CliM	bs	190	mt	r6	TGG	AAGTATGTTTTAATATGGGACATATTTGTAAATAGAATTACATATTCTGAAGAACGACTGCCTAAACAGTATATAGTTTTTCAGAAATATGATATTTGGCGGTATTGTAGTTTATTTAAA	KYVLIWDIFVNRITYSEERLPKQYIVFQKYDIWRYCSLFK	FALSE	spec	0	1	2	1	1329	1776	0.2465	6.505	95	868.694	1035.07	3.14191
CliM	bs	191	mt	r6	TGT	AAGTATGTTTTAATATGTGACATATTTGTAAATAGAATTACATATTCTGAAGAACGACTGCCTAAACAGTATATAGTTTTTCAGAAATATGATATTTGGCGGTATTGTAGTTTATTTAAA	KYVLICDIFVNRITYSEERLPKQYIVFQKYDIWRYCSLFK	FALSE	spec	0	1	1	1	1115	1227	0.3335	6.355	96	711.258	663.831	2.59536
CliM	bs	191	mt	r6	TGT	AAGTATGTTTTAATATGTGACATATTTGTAAATAGAATTACATATTCTGAAGAACGACTGCCTAAACAGTATATAGTTTTTCAGAAATATGATATTTGGCGGTATTGTAGTTTATTTAAA	KYVLICDIFVNRITYSEERLPKQYIVFQKYDIWRYCSLFK	FALSE	spec	0	1	2	1	878	1096	0.2465	6.505	95	573.9	638.757	3.0798
CliM	bs	192	mt	r6	TTG	AAGTATGTTTTAATATTGGACATATTTGTAAATAGAATTACATATTCTGAAGAACGACTGCCTAAACAGTATATAGTTTTTCAGAAATATGATATTTGGCGGTATTGTAGTTTATTTAAA	KYVLILDIFVNRITYSEERLPKQYIVFQKYDIWRYCSLFK	FALSE	spec	0	1	1	1	696	780	0.3335	6.355	96	443.978	421.995	2.6118
CliM	bs	192	mt	r6	TTG	AAGTATGTTTTAATATTGGACATATTTGTAAATAGAATTACATATTCTGAAGAACGACTGCCTAAACAGTATATAGTTTTTCAGAAATATGATATTTGGCGGTATTGTAGTTTATTTAAA	KYVLILDIFVNRITYSEERLPKQYIVFQKYDIWRYCSLFK	FALSE	spec	0	1	2	1	475	635	0.2465	6.505	95	310.481	370.083	3.14225
CliM	bs	193	mt	r6	TTT	AAGTATGTTTTAATATTTGACATATTTGTAAATAGAATTACATATTCTGAAGAACGACTGCCTAAACAGTATATAGTTTTTCAGAAATATGATATTTGGCGGTATTGTAGTTTATTTAAA	KYVLIFDIFVNRITYSEERLPKQYIVFQKYDIWRYCSLFK	FALSE	spec	0	1	1	1	403	474	0.3335	6.355	96	257.074	256.443	2.65537
CliM	bs	193	mt	r6	TTT	AAGTATGTTTTAATATTTGACATATTTGTAAATAGAATTACATATTCTGAAGAACGACTGCCTAAACAGTATATAGTTTTTCAGAAATATGATATTTGGCGGTATTGTAGTTTATTTAAA	KYVLIFDIFVNRITYSEERLPKQYIVFQKYDIWRYCSLFK	FALSE	spec	0	1	2	1	388	506	0.2465	6.505	95	253.614	294.9	3.11967
CliM	bs	194	mt	r7	AAG	AAGTATGTTTTAATAAGAAAGATATTTGTAAATAGAATTACATATTCTGAAGAACGACTGCCTAAACAGTATATAGTTTTTCAGAAATATGATATTTGGCGGTATTGTAGTTTATTTAAA	KYVLIRKIFVNRITYSEERLPKQYIVFQKYDIWRYCSLFK	FALSE	spec	0	1	1	1	1186	1601	0.3335	6.355	96	756.549	866.173	2.7796
CliM	bs	194	mt	r7	AAG	AAGTATGTTTTAATAAGAAAGATATTTGTAAATAGAATTACATATTCTGAAGAACGACTGCCTAAACAGTATATAGTTTTTCAGAAATATGATATTTGGCGGTATTGTAGTTTATTTAAA	KYVLIRKIFVNRITYSEERLPKQYIVFQKYDIWRYCSLFK	FALSE	spec	0	1	2	1	1205	1229	0.2465	6.505	95	787.642	716.27	2.8957
CliM	bs	195	mt	r7	AAT	AAGTATGTTTTAATAAGAAATATATTTGTAAATAGAATTACATATTCTGAAGAACGACTGCCTAAACAGTATATAGTTTTTCAGAAATATGATATTTGGCGGTATTGTAGTTTATTTAAA	KYVLIRNIFVNRITYSEERLPKQYIVFQKYDIWRYCSLFK	FALSE	spec	0	1	1	1	353	534	0.3335	6.355	96	225.179	288.905	2.88229
CliM	bs	195	mt	r7	AAT	AAGTATGTTTTAATAAGAAATATATTTGTAAATAGAATTACATATTCTGAAGAACGACTGCCTAAACAGTATATAGTTTTTCAGAAATATGATATTTGGCGGTATTGTAGTTTATTTAAA	KYVLIRNIFVNRITYSEERLPKQYIVFQKYDIWRYCSLFK	FALSE	spec	0	1	2	1	393	409	0.2465	6.505	95	256.882	238.368	2.91409
CliM	bs	196	mt	r7	ACG	AAGTATGTTTTAATAAGAACGATATTTGTAAATAGAATTACATATTCTGAAGAACGACTGCCTAAACAGTATATAGTTTTTCAGAAATATGATATTTGGCGGTATTGTAGTTTATTTAAA	KYVLIRTIFVNRITYSEERLPKQYIVFQKYDIWRYCSLFK	FALSE	spec	0	1	1	1	949	1316	0.3335	6.355	96	605.367	711.982	2.80385
CliM	bs	196	mt	r7	ACG	AAGTATGTTTTAATAAGAACGATATTTGTAAATAGAATTACATATTCTGAAGAACGACTGCCTAAACAGTATATAGTTTTTCAGAAATATGATATTTGGCGGTATTGTAGTTTATTTAAA	KYVLIRTIFVNRITYSEERLPKQYIVFQKYDIWRYCSLFK	FALSE	spec	0	1	2	1	971	1144	0.2465	6.505	95	634.689	666.732	3.02712
CliM	bs	197	mt	r7	ACT	AAGTATGTTTTAATAAGAACTATATTTGTAAATAGAATTACATATTCTGAAGAACGACTGCCTAAACAGTATATAGTTTTTCAGAAATATGATATTTGGCGGTATTGTAGTTTATTTAAA	KYVLIRTIFVNRITYSEERLPKQYIVFQKYDIWRYCSLFK	FALSE	spec	0	1	1	1	463	586	0.3335	6.355	96	295.347	317.038	2.72148
CliM	bs	197	mt	r7	ACT	AAGTATGTTTTAATAAGAACTATATTTGTAAATAGAATTACATATTCTGAAGAACGACTGCCTAAACAGTATATAGTTTTTCAGAAATATGATATTTGGCGGTATTGTAGTTTATTTAAA	KYVLIRTIFVNRITYSEERLPKQYIVFQKYDIWRYCSLFK	FALSE	spec	0	1	2	1	469	429	0.2465	6.505	95	306.559	250.024	2.7965
CliM	bs	198	mt	r7	AGG	AAGTATGTTTTAATAAGAAGGATATTTGTAAATAGAATTACATATTCTGAAGAACGACTGCCTAAACAGTATATAGTTTTTCAGAAATATGATATTTGGCGGTATTGTAGTTTATTTAAA	KYVLIRRIFVNRITYSEERLPKQYIVFQKYDIWRYCSLFK	FALSE	spec	0	1	1	1	2259	2932	0.3335	6.355	96	1441.02	1586.27	2.74418
CliM	bs	198	mt	r7	AGG	AAGTATGTTTTAATAAGAAGGATATTTGTAAATAGAATTACATATTCTGAAGAACGACTGCCTAAACAGTATATAGTTTTTCAGAAATATGATATTTGGCGGTATTGTAGTTTATTTAAA	KYVLIRRIFVNRITYSEERLPKQYIVFQKYDIWRYCSLFK	FALSE	spec	0	1	2	1	2206	2290	0.2465	6.505	95	1441.94	1334.63	2.91178
CliM	bs	199	mt	r7	AGT	AAGTATGTTTTAATAAGAAGTATATTTGTAAATAGAATTACATATTCTGAAGAACGACTGCCTAAACAGTATATAGTTTTTCAGAAATATGATATTTGGCGGTATTGTAGTTTATTTAAA	KYVLIRSIFVNRITYSEERLPKQYIVFQKYDIWRYCSLFK	FALSE	spec	0	1	1	1	996	1398	0.3335	6.355	96	635.348	756.346	2.81477
CliM	bs	199	mt	r7	AGT	AAGTATGTTTTAATAAGAAGTATATTTGTAAATAGAATTACATATTCTGAAGAACGACTGCCTAAACAGTATATAGTTTTTCAGAAATATGATATTTGGCGGTATTGTAGTTTATTTAAA	KYVLIRSIFVNRITYSEERLPKQYIVFQKYDIWRYCSLFK	FALSE	spec	0	1	2	1	1136	1109	0.2465	6.505	95	742.54	646.333	2.85581
CliM	bs	200	mt	r7	ATG	AAGTATGTTTTAATAAGAATGATATTTGTAAATAGAATTACATATTCTGAAGAACGACTGCCTAAACAGTATATAGTTTTTCAGAAATATGATATTTGGCGGTATTGTAGTTTATTTAAA	KYVLIRMIFVNRITYSEERLPKQYIVFQKYDIWRYCSLFK	FALSE	spec	0	1	1	1	1403	2117	0.3335	6.355	96	894.973	1145.34	2.88
CliM	bs	200	mt	r7	ATG	AAGTATGTTTTAATAAGAATGATATTTGTAAATAGAATTACATATTCTGAAGAACGACTGCCTAAACAGTATATAGTTTTTCAGAAATATGATATTTGGCGGTATTGTAGTTTATTTAAA	KYVLIRMIFVNRITYSEERLPKQYIVFQKYDIWRYCSLFK	FALSE	spec	0	1	2	1	1614	1599	0.2465	6.505	95	1054.98	931.909	2.86922
CliM	bs	201	mt	r7	ATT	AAGTATGTTTTAATAAGAATTATATTTGTAAATAGAATTACATATTCTGAAGAACGACTGCCTAAACAGTATATAGTTTTTCAGAAATATGATATTTGGCGGTATTGTAGTTTATTTAAA	KYVLIRIIFVNRITYSEERLPKQYIVFQKYDIWRYCSLFK	FALSE	spec	0	1	1	1	524	876	0.3335	6.355	96	334.259	473.933	2.97241
CliM	bs	201	mt	r7	ATT	AAGTATGTTTTAATAAGAATTATATTTGTAAATAGAATTACATATTCTGAAGAACGACTGCCTAAACAGTATATAGTTTTTCAGAAATATGATATTTGGCGGTATTGTAGTTTATTTAAA	KYVLIRIIFVNRITYSEERLPKQYIVFQKYDIWRYCSLFK	FALSE	spec	0	1	2	1	662	526	0.2465	6.505	95	432.713	306.557	2.66819
CliM	bs	202	mt	r7	CAG	AAGTATGTTTTAATAAGACAGATATTTGTAAATAGAATTACATATTCTGAAGAACGACTGCCTAAACAGTATATAGTTTTTCAGAAATATGATATTTGGCGGTATTGTAGTTTATTTAAA	KYVLIRQIFVNRITYSEERLPKQYIVFQKYDIWRYCSLFK	FALSE	spec	0	1	1	1	1141	1668	0.3335	6.355	96	727.843	902.421	2.85144
CliM	bs	202	mt	r7	CAG	AAGTATGTTTTAATAAGACAGATATTTGTAAATAGAATTACATATTCTGAAGAACGACTGCCTAAACAGTATATAGTTTTTCAGAAATATGATATTTGGCGGTATTGTAGTTTATTTAAA	KYVLIRQIFVNRITYSEERLPKQYIVFQKYDIWRYCSLFK	FALSE	spec	0	1	2	1	1115	1162	0.2465	6.505	95	728.814	677.222	2.91535
CliM	bs	203	mt	r7	CAT	AAGTATGTTTTAATAAGACATATATTTGTAAATAGAATTACATATTCTGAAGAACGACTGCCTAAACAGTATATAGTTTTTCAGAAATATGATATTTGGCGGTATTGTAGTTTATTTAAA	KYVLIRHIFVNRITYSEERLPKQYIVFQKYDIWRYCSLFK	FALSE	spec	0	1	1	1	530	604	0.3335	6.355	96	338.087	326.776	2.6269
CliM	bs	203	mt	r7	CAT	AAGTATGTTTTAATAAGACATATATTTGTAAATAGAATTACATATTCTGAAGAACGACTGCCTAAACAGTATATAGTTTTTCAGAAATATGATATTTGGCGGTATTGTAGTTTATTTAAA	KYVLIRHIFVNRITYSEERLPKQYIVFQKYDIWRYCSLFK	FALSE	spec	0	1	2	1	415	499	0.2465	6.505	95	271.263	290.821	3.04568
CliM	bs	204	mt	r7	CCG	AAGTATGTTTTAATAAGACCGATATTTGTAAATAGAATTACATATTCTGAAGAACGACTGCCTAAACAGTATATAGTTTTTCAGAAATATGATATTTGGCGGTATTGTAGTTTATTTAAA	KYVLIRPIFVNRITYSEERLPKQYIVFQKYDIWRYCSLFK	FALSE	spec	0	1	1	1	1148	1208	0.3335	6.355	96	732.309	653.552	2.55499
CliM	bs	204	mt	r7	CCG	AAGTATGTTTTAATAAGACCGATATTTGTAAATAGAATTACATATTCTGAAGAACGACTGCCTAAACAGTATATAGTTTTTCAGAAATATGATATTTGGCGGTATTGTAGTTTATTTAAA	KYVLIRPIFVNRITYSEERLPKQYIVFQKYDIWRYCSLFK	FALSE	spec	0	1	2	1	999	1059	0.2465	6.505	95	652.991	617.193	2.93087
CliM	bs	205	mt	r7	CCT	AAGTATGTTTTAATAAGACCTATATTTGTAAATAGAATTACATATTCTGAAGAACGACTGCCTAAACAGTATATAGTTTTTCAGAAATATGATATTTGGCGGTATTGTAGTTTATTTAAA	KYVLIRPIFVNRITYSEERLPKQYIVFQKYDIWRYCSLFK	FALSE	spec	0	1	1	1	395	551	0.3335	6.355	96	251.97	298.102	2.80918
CliM	bs	205	mt	r7	CCT	AAGTATGTTTTAATAAGACCTATATTTGTAAATAGAATTACATATTCTGAAGAACGACTGCCTAAACAGTATATAGTTTTTCAGAAATATGATATTTGGCGGTATTGTAGTTTATTTAAA	KYVLIRPIFVNRITYSEERLPKQYIVFQKYDIWRYCSLFK	FALSE	spec	0	1	2	1	407	475	0.2465	6.505	95	266.033	276.833	3.01851
CliM	bs	206	mt	r7	CGG	AAGTATGTTTTAATAAGACGGATATTTGTAAATAGAATTACATATTCTGAAGAACGACTGCCTAAACAGTATATAGTTTTTCAGAAATATGATATTTGGCGGTATTGTAGTTTATTTAAA	KYVLIRRIFVNRITYSEERLPKQYIVFQKYDIWRYCSLFK	FALSE	spec	0	1	1	1	1873	2380	0.3335	6.355	96	1194.79	1287.63	2.72506
CliM	bs	206	mt	r7	CGG	AAGTATGTTTTAATAAGACGGATATTTGTAAATAGAATTACATATTCTGAAGAACGACTGCCTAAACAGTATATAGTTTTTCAGAAATATGATATTTGGCGGTATTGTAGTTTATTTAAA	KYVLIRRIFVNRITYSEERLPKQYIVFQKYDIWRYCSLFK	FALSE	spec	0	1	2	1	1781	1838	0.2465	6.505	95	1164.14	1071.2	2.90643
CliM	bs	207	mt	r7	CGT	AAGTATGTTTTAATAAGACGTATATTTGTAAATAGAATTACATATTCTGAAGAACGACTGCCTAAACAGTATATAGTTTTTCAGAAATATGATATTTGGCGGTATTGTAGTTTATTTAAA	KYVLIRRIFVNRITYSEERLPKQYIVFQKYDIWRYCSLFK	FALSE	spec	0	1	1	1	880	1214	0.3335	6.355	96	561.352	656.798	2.79917
CliM	bs	207	mt	r7	CGT	AAGTATGTTTTAATAAGACGTATATTTGTAAATAGAATTACATATTCTGAAGAACGACTGCCTAAACAGTATATAGTTTTTCAGAAATATGATATTTGGCGGTATTGTAGTTTATTTAAA	KYVLIRRIFVNRITYSEERLPKQYIVFQKYDIWRYCSLFK	FALSE	spec	0	1	2	1	887	889	0.2465	6.505	95	579.783	518.116	2.87978
CliM	bs	208	mt	r7	CTG	AAGTATGTTTTAATAAGACTGATATTTGTAAATAGAATTACATATTCTGAAGAACGACTGCCTAAACAGTATATAGTTTTTCAGAAATATGATATTTGGCGGTATTGTAGTTTATTTAAA	KYVLIRLIFVNRITYSEERLPKQYIVFQKYDIWRYCSLFK	FALSE	spec	0	1	1	1	843	866	0.3335	6.355	96	537.749	468.523	2.53333
CliM	bs	208	mt	r7	CTG	AAGTATGTTTTAATAAGACTGATATTTGTAAATAGAATTACATATTCTGAAGAACGACTGCCTAAACAGTATATAGTTTTTCAGAAATATGATATTTGGCGGTATTGTAGTTTATTTAAA	KYVLIRLIFVNRITYSEERLPKQYIVFQKYDIWRYCSLFK	FALSE	spec	0	1	2	1	708	737	0.2465	6.505	95	462.78	429.529	2.91431
CliM	bs	209	mt	r7	CTT	AAGTATGTTTTAATAAGACTTATATTTGTAAATAGAATTACATATTCTGAAGAACGACTGCCTAAACAGTATATAGTTTTTCAGAAATATGATATTTGGCGGTATTGTAGTTTATTTAAA	KYVLIRLIFVNRITYSEERLPKQYIVFQKYDIWRYCSLFK	FALSE	spec	0	1	1	1	740	905	0.3335	6.355	96	472.046	489.623	2.69055
CliM	bs	209	mt	r7	CTT	AAGTATGTTTTAATAAGACTTATATTTGTAAATAGAATTACATATTCTGAAGAACGACTGCCTAAACAGTATATAGTTTTTCAGAAATATGATATTTGGCGGTATTGTAGTTTATTTAAA	KYVLIRLIFVNRITYSEERLPKQYIVFQKYDIWRYCSLFK	FALSE	spec	0	1	2	1	689	702	0.2465	6.505	95	450.361	409.131	2.89476
CliM	bs	210	mt	r7	GAG	AAGTATGTTTTAATAAGAGAGATATTTGTAAATAGAATTACATATTCTGAAGAACGACTGCCTAAACAGTATATAGTTTTTCAGAAATATGATATTTGGCGGTATTGTAGTTTATTTAAA	KYVLIREIFVNRITYSEERLPKQYIVFQKYDIWRYCSLFK	FALSE	spec	0	1	1	1	1552	1882	0.3335	6.355	96	990.02	1018.2	2.68289
CliM	bs	210	mt	r7	GAG	AAGTATGTTTTAATAAGAGAGATATTTGTAAATAGAATTACATATTCTGAAGAACGACTGCCTAAACAGTATATAGTTTTTCAGAAATATGATATTTGGCGGTATTGTAGTTTATTTAAA	KYVLIREIFVNRITYSEERLPKQYIVFQKYDIWRYCSLFK	FALSE	spec	0	1	2	1	1495	1443	0.2465	6.505	95	977.199	840.991	2.84547
CliM	bs	211	mt	r7	GAT	AAGTATGTTTTAATAAGAGATATATTTGTAAATAGAATTACATATTCTGAAGAACGACTGCCTAAACAGTATATAGTTTTTCAGAAATATGATATTTGGCGGTATTGTAGTTTATTTAAA	KYVLIRDIFVNRITYSEERLPKQYIVFQKYDIWRYCSLFK	FALSE	spec	0	1	1	1	785	948	0.3335	6.355	96	500.751	512.887	2.67918
CliM	bs	211	mt	r7	GAT	AAGTATGTTTTAATAAGAGATATATTTGTAAATAGAATTACATATTCTGAAGAACGACTGCCTAAACAGTATATAGTTTTTCAGAAATATGATATTTGGCGGTATTGTAGTTTATTTAAA	KYVLIRDIFVNRITYSEERLPKQYIVFQKYDIWRYCSLFK	FALSE	spec	0	1	2	1	734	814	0.2465	6.505	95	479.775	474.405	2.97199
CliM	bs	212	mt	r7	GCG	AAGTATGTTTTAATAAGAGCGATATTTGTAAATAGAATTACATATTCTGAAGAACGACTGCCTAAACAGTATATAGTTTTTCAGAAATATGATATTTGGCGGTATTGTAGTTTATTTAAA	KYVLIRAIFVNRITYSEERLPKQYIVFQKYDIWRYCSLFK	FALSE	spec	0	1	1	1	1474	1721	0.3335	6.355	96	940.264	931.095	2.64875
CliM	bs	212	mt	r7	GCG	AAGTATGTTTTAATAAGAGCGATATTTGTAAATAGAATTACATATTCTGAAGAACGACTGCCTAAACAGTATATAGTTTTTCAGAAATATGATATTTGGCGGTATTGTAGTTTATTTAAA	KYVLIRAIFVNRITYSEERLPKQYIVFQKYDIWRYCSLFK	FALSE	spec	0	1	2	1	1297	1346	0.2465	6.505	95	847.777	784.459	2.91152
CliM	bs	213	mt	r7	GCT	AAGTATGTTTTAATAAGAGCTATATTTGTAAATAGAATTACATATTCTGAAGAACGACTGCCTAAACAGTATATAGTTTTTCAGAAATATGATATTTGGCGGTATTGTAGTTTATTTAAA	KYVLIRAIFVNRITYSEERLPKQYIVFQKYDIWRYCSLFK	FALSE	spec	0	1	1	1	1302	1539	0.3335	6.355	96	830.545	832.63	2.65984
CliM	bs	213	mt	r7	GCT	AAGTATGTTTTAATAAGAGCTATATTTGTAAATAGAATTACATATTCTGAAGAACGACTGCCTAAACAGTATATAGTTTTTCAGAAATATGATATTTGGCGGTATTGTAGTTTATTTAAA	KYVLIRAIFVNRITYSEERLPKQYIVFQKYDIWRYCSLFK	FALSE	spec	0	1	2	1	1049	1241	0.2465	6.505	95	685.673	723.264	3.03088
CliM	bs	214	mt	r7	GGG	AAGTATGTTTTAATAAGAGGGATATTTGTAAATAGAATTACATATTCTGAAGAACGACTGCCTAAACAGTATATAGTTTTTCAGAAATATGATATTTGGCGGTATTGTAGTTTATTTAAA	KYVLIRGIFVNRITYSEERLPKQYIVFQKYDIWRYCSLFK	FALSE	spec	0	1	1	1	5382	6098	0.3335	6.355	96	3433.18	3299.14	2.62167
CliM	bs	214	mt	r7	GGG	AAGTATGTTTTAATAAGAGGGATATTTGTAAATAGAATTACATATTCTGAAGAACGACTGCCTAAACAGTATATAGTTTTTCAGAAATATGATATTTGGCGGTATTGTAGTTTATTTAAA	KYVLIRGIFVNRITYSEERLPKQYIVFQKYDIWRYCSLFK	FALSE	spec	0	1	2	1	4497	5214	0.2465	6.505	95	2939.44	3038.76	3.01252
CliM	bs	215	mt	r7	GGT	AAGTATGTTTTAATAAGAGGTATATTTGTAAATAGAATTACATATTCTGAAGAACGACTGCCTAAACAGTATATAGTTTTTCAGAAATATGATATTTGGCGGTATTGTAGTTTATTTAAA	KYVLIRGIFVNRITYSEERLPKQYIVFQKYDIWRYCSLFK	FALSE	spec	0	1	1	1	2674	2933	0.3335	6.355	96	1705.74	1586.81	2.59241
CliM	bs	215	mt	r7	GGT	AAGTATGTTTTAATAAGAGGTATATTTGTAAATAGAATTACATATTCTGAAGAACGACTGCCTAAACAGTATATAGTTTTTCAGAAATATGATATTTGGCGGTATTGTAGTTTATTTAAA	KYVLIRGIFVNRITYSEERLPKQYIVFQKYDIWRYCSLFK	FALSE	spec	0	1	2	1	2263	2583	0.2465	6.505	95	1479.2	1505.39	2.99824
CliM	bs	216	mt	r7	GTG	AAGTATGTTTTAATAAGAGTGATATTTGTAAATAGAATTACATATTCTGAAGAACGACTGCCTAAACAGTATATAGTTTTTCAGAAATATGATATTTGGCGGTATTGTAGTTTATTTAAA	KYVLIRVIFVNRITYSEERLPKQYIVFQKYDIWRYCSLFK	FALSE	spec	0	1	1	1	2263	2548	0.3335	6.355	96	1443.57	1378.52	2.61601
CliM	bs	216	mt	r7	GTG	AAGTATGTTTTAATAAGAGTGATATTTGTAAATAGAATTACATATTCTGAAGAACGACTGCCTAAACAGTATATAGTTTTTCAGAAATATGATATTTGGCGGTATTGTAGTTTATTTAAA	KYVLIRVIFVNRITYSEERLPKQYIVFQKYDIWRYCSLFK	FALSE	spec	0	1	2	1	1889	2176	0.2465	6.505	95	1234.73	1268.19	3.0066
CliM	bs	217	mt	r7	GTT	AAGTATGTTTTAATAAGAGTTATATTTGTAAATAGAATTACATATTCTGAAGAACGACTGCCTAAACAGTATATAGTTTTTCAGAAATATGATATTTGGCGGTATTGTAGTTTATTTAAA	KYVLIRVIFVNRITYSEERLPKQYIVFQKYDIWRYCSLFK	FALSE	spec	0	1	1	1	1043	1188	0.3335	6.355	96	665.329	642.732	2.62643
CliM	bs	217	mt	r7	GTT	AAGTATGTTTTAATAAGAGTTATATTTGTAAATAGAATTACATATTCTGAAGAACGACTGCCTAAACAGTATATAGTTTTTCAGAAATATGATATTTGGCGGTATTGTAGTTTATTTAAA	KYVLIRVIFVNRITYSEERLPKQYIVFQKYDIWRYCSLFK	FALSE	spec	0	1	2	1	932	894	0.2465	6.505	95	609.197	521.03	2.8398
CliM	bs	218	mt	r7	TAG	AAGTATGTTTTAATAAGATAGATATTTGTAAATAGAATTACATATTCTGAAGAACGACTGCCTAAACAGTATATAGTTTTTCAGAAATATGATATTTGGCGGTATTGTAGTTTATTTAAA	KYVLIR*IFVNRITYSEERLPKQYIVFQKYDIWRYCSLFK	TRUE	spec	0	1	1	1	921	1205	0.3335	6.355	96	587.505	651.929	2.7514
CliM	bs	218	mt	r7	TAG	AAGTATGTTTTAATAAGATAGATATTTGTAAATAGAATTACATATTCTGAAGAACGACTGCCTAAACAGTATATAGTTTTTCAGAAATATGATATTTGGCGGTATTGTAGTTTATTTAAA	KYVLIR*IFVNRITYSEERLPKQYIVFQKYDIWRYCSLFK	TRUE	spec	0	1	2	1	807	863	0.2465	6.505	95	527.491	502.963	2.93886
CliM	bs	219	mt	r7	TAT	AAGTATGTTTTAATAAGATATATATTTGTAAATAGAATTACATATTCTGAAGAACGACTGCCTAAACAGTATATAGTTTTTCAGAAATATGATATTTGGCGGTATTGTAGTTTATTTAAA	KYVLIRYIFVNRITYSEERLPKQYIVFQKYDIWRYCSLFK	FALSE	spec	0	1	1	1	136	182	0.3335	6.355	96	86.7543	98.4656	2.77176
CliM	bs	219	mt	r7	TAT	AAGTATGTTTTAATAAGATATATATTTGTAAATAGAATTACATATTCTGAAGAACGACTGCCTAAACAGTATATAGTTTTTCAGAAATATGATATTTGGCGGTATTGTAGTTTATTTAAA	KYVLIRYIFVNRITYSEERLPKQYIVFQKYDIWRYCSLFK	FALSE	spec	0	1	2	1	121	126	0.2465	6.505	95	79.091	73.4337	2.91462
CliM	bs	220	mt	r7	TCG	AAGTATGTTTTAATAAGATCGATATTTGTAAATAGAATTACATATTCTGAAGAACGACTGCCTAAACAGTATATAGTTTTTCAGAAATATGATATTTGGCGGTATTGTAGTTTATTTAAA	KYVLIRSIFVNRITYSEERLPKQYIVFQKYDIWRYCSLFK	FALSE	spec	0	1	1	1	652	764	0.3335	6.355	96	415.91	413.339	2.65199
CliM	bs	220	mt	r7	TCG	AAGTATGTTTTAATAAGATCGATATTTGTAAATAGAATTACATATTCTGAAGAACGACTGCCTAAACAGTATATAGTTTTTCAGAAATATGATATTTGGCGGTATTGTAGTTTATTTAAA	KYVLIRSIFVNRITYSEERLPKQYIVFQKYDIWRYCSLFK	FALSE	spec	0	1	2	1	539	704	0.2465	6.505	95	352.315	410.296	3.12107
CliM	bs	221	mt	r7	TCT	AAGTATGTTTTAATAAGATCTATATTTGTAAATAGAATTACATATTCTGAAGAACGACTGCCTAAACAGTATATAGTTTTTCAGAAATATGATATTTGGCGGTATTGTAGTTTATTTAAA	KYVLIRSIFVNRITYSEERLPKQYIVFQKYDIWRYCSLFK	FALSE	spec	0	1	1	1	206	289	0.3335	6.355	96	131.407	156.355	2.81432
CliM	bs	221	mt	r7	TCT	AAGTATGTTTTAATAAGATCTATATTTGTAAATAGAATTACATATTCTGAAGAACGACTGCCTAAACAGTATATAGTTTTTCAGAAATATGATATTTGGCGGTATTGTAGTTTATTTAAA	KYVLIRSIFVNRITYSEERLPKQYIVFQKYDIWRYCSLFK	FALSE	spec	0	1	2	1	246	229	0.2465	6.505	95	160.797	133.463	2.81248
CliM	bs	222	mt	r7	TGG	AAGTATGTTTTAATAAGATGGATATTTGTAAATAGAATTACATATTCTGAAGAACGACTGCCTAAACAGTATATAGTTTTTCAGAAATATGATATTTGGCGGTATTGTAGTTTATTTAAA	KYVLIRWIFVNRITYSEERLPKQYIVFQKYDIWRYCSLFK	FALSE	spec	0	1	1	1	2561	3549	0.3335	6.355	96	1633.66	1920.08	2.80324
CliM	bs	222	mt	r7	TGG	AAGTATGTTTTAATAAGATGGATATTTGTAAATAGAATTACATATTCTGAAGAACGACTGCCTAAACAGTATATAGTTTTTCAGAAATATGATATTTGGCGGTATTGTAGTTTATTTAAA	KYVLIRWIFVNRITYSEERLPKQYIVFQKYDIWRYCSLFK	FALSE	spec	0	1	2	1	2438	2682	0.2465	6.505	95	1593.59	1563.09	2.96464
CliM	bs	223	mt	r7	TGT	AAGTATGTTTTAATAAGATGTATATTTGTAAATAGAATTACATATTCTGAAGAACGACTGCCTAAACAGTATATAGTTTTTCAGAAATATGATATTTGGCGGTATTGTAGTTTATTTAAA	KYVLIRCIFVNRITYSEERLPKQYIVFQKYDIWRYCSLFK	FALSE	spec	0	1	1	1	911	1044	0.3335	6.355	96	581.126	564.825	2.63193
CliM	bs	223	mt	r7	TGT	AAGTATGTTTTAATAAGATGTATATTTGTAAATAGAATTACATATTCTGAAGAACGACTGCCTAAACAGTATATAGTTTTTCAGAAATATGATATTTGGCGGTATTGTAGTTTATTTAAA	KYVLIRCIFVNRITYSEERLPKQYIVFQKYDIWRYCSLFK	FALSE	spec	0	1	2	1	784	931	0.2465	6.505	95	512.457	542.594	3.03431
CliM	bs	224	mt	r7	TTG	AAGTATGTTTTAATAAGATTGATATTTGTAAATAGAATTACATATTCTGAAGAACGACTGCCTAAACAGTATATAGTTTTTCAGAAATATGATATTTGGCGGTATTGTAGTTTATTTAAA	KYVLIRLIFVNRITYSEERLPKQYIVFQKYDIWRYCSLFK	FALSE	spec	0	1	1	1	1043	1456	0.3335	6.355	96	665.329	787.725	2.80985
CliM	bs	224	mt	r7	TTG	AAGTATGTTTTAATAAGATTGATATTTGTAAATAGAATTACATATTCTGAAGAACGACTGCCTAAACAGTATATAGTTTTTCAGAAATATGATATTTGGCGGTATTGTAGTTTATTTAAA	KYVLIRLIFVNRITYSEERLPKQYIVFQKYDIWRYCSLFK	FALSE	spec	0	1	2	1	1075	1127	0.2465	6.505	95	702.668	656.824	2.92077
CliM	bs	225	mt	r7	TTT	AAGTATGTTTTAATAAGATTTATATTTGTAAATAGAATTACATATTCTGAAGAACGACTGCCTAAACAGTATATAGTTTTTCAGAAATATGATATTTGGCGGTATTGTAGTTTATTTAAA	KYVLIRFIFVNRITYSEERLPKQYIVFQKYDIWRYCSLFK	FALSE	spec	0	1	1	1	122	228	0.3335	6.355	96	77.8237	123.353	3.0729
CliM	bs	225	mt	r7	TTT	AAGTATGTTTTAATAAGATTTATATTTGTAAATAGAATTACATATTCTGAAGAACGACTGCCTAAACAGTATATAGTTTTTCAGAAATATGATATTTGGCGGTATTGTAGTTTATTTAAA	KYVLIRFIFVNRITYSEERLPKQYIVFQKYDIWRYCSLFK	FALSE	spec	0	1	2	1	105	128	0.2465	6.505	95	68.6327	74.5993	3.0582
CliM	bs	226	mt	r8	AAG	AAGTATGTTTTAATAAGAGACAAGTTTGTAAATAGAATTACATATTCTGAAGAACGACTGCCTAAACAGTATATAGTTTTTCAGAAATATGATATTTGGCGGTATTGTAGTTTATTTAAA	KYVLIRDKFVNRITYSEERLPKQYIVFQKYDIWRYCSLFK	FALSE	spec	0	1	1	1	1360	1739	0.3335	6.355	96	867.543	940.834	2.73071
CliM	bs	226	mt	r8	AAG	AAGTATGTTTTAATAAGAGACAAGTTTGTAAATAGAATTACATATTCTGAAGAACGACTGCCTAAACAGTATATAGTTTTTCAGAAATATGATATTTGGCGGTATTGTAGTTTATTTAAA	KYVLIRDKFVNRITYSEERLPKQYIVFQKYDIWRYCSLFK	FALSE	spec	0	1	2	1	1211	1396	0.2465	6.505	95	791.564	813.599	3.00726
CliM	bs	227	mt	r8	AAT	AAGTATGTTTTAATAAGAGACAATTTTGTAAATAGAATTACATATTCTGAAGAACGACTGCCTAAACAGTATATAGTTTTTCAGAAATATGATATTTGGCGGTATTGTAGTTTATTTAAA	KYVLIRDNFVNRITYSEERLPKQYIVFQKYDIWRYCSLFK	FALSE	spec	0	1	1	1	616	687	0.3335	6.355	96	392.946	371.681	2.60742
CliM	bs	227	mt	r8	AAT	AAGTATGTTTTAATAAGAGACAATTTTGTAAATAGAATTACATATTCTGAAGAACGACTGCCTAAACAGTATATAGTTTTTCAGAAATATGATATTTGGCGGTATTGTAGTTTATTTAAA	KYVLIRDNFVNRITYSEERLPKQYIVFQKYDIWRYCSLFK	FALSE	spec	0	1	2	1	532	595	0.2465	6.505	95	347.739	346.77	2.9797
CliM	bs	228	mt	r8	ACG	AAGTATGTTTTAATAAGAGACACGTTTGTAAATAGAATTACATATTCTGAAGAACGACTGCCTAAACAGTATATAGTTTTTCAGAAATATGATATTTGGCGGTATTGTAGTTTATTTAAA	KYVLIRDTFVNRITYSEERLPKQYIVFQKYDIWRYCSLFK	FALSE	spec	0	1	1	1	1462	2364	0.3335	6.355	96	932.609	1278.97	2.94236
CliM	bs	228	mt	r8	ACG	AAGTATGTTTTAATAAGAGACACGTTTGTAAATAGAATTACATATTCTGAAGAACGACTGCCTAAACAGTATATAGTTTTTCAGAAATATGATATTTGGCGGTATTGTAGTTTATTTAAA	KYVLIRDTFVNRITYSEERLPKQYIVFQKYDIWRYCSLFK	FALSE	spec	0	1	2	1	1789	1710	0.2465	6.505	95	1169.37	996.6	2.83658
CliM	bs	229	mt	r8	ACT	AAGTATGTTTTAATAAGAGACACTTTTGTAAATAGAATTACATATTCTGAAGAACGACTGCCTAAACAGTATATAGTTTTTCAGAAATATGATATTTGGCGGTATTGTAGTTTATTTAAA	KYVLIRDTFVNRITYSEERLPKQYIVFQKYDIWRYCSLFK	FALSE	spec	0	1	1	1	321	362	0.3335	6.355	96	204.766	195.849	2.61744
CliM	bs	229	mt	r8	ACT	AAGTATGTTTTAATAAGAGACACTTTTGTAAATAGAATTACATATTCTGAAGAACGACTGCCTAAACAGTATATAGTTTTTCAGAAATATGATATTTGGCGGTATTGTAGTTTATTTAAA	KYVLIRDTFVNRITYSEERLPKQYIVFQKYDIWRYCSLFK	FALSE	spec	0	1	2	1	301	328	0.2465	6.505	95	196.747	191.161	2.956
CliM	bs	230	mt	r8	AGG	AAGTATGTTTTAATAAGAGACAGGTTTGTAAATAGAATTACATATTCTGAAGAACGACTGCCTAAACAGTATATAGTTTTTCAGAAATATGATATTTGGCGGTATTGTAGTTTATTTAAA	KYVLIRDRFVNRITYSEERLPKQYIVFQKYDIWRYCSLFK	FALSE	spec	0	1	1	1	2227	2913	0.3335	6.355	96	1420.6	1575.99	2.75118
CliM	bs	230	mt	r8	AGG	AAGTATGTTTTAATAAGAGACAGGTTTGTAAATAGAATTACATATTCTGAAGAACGACTGCCTAAACAGTATATAGTTTTTCAGAAATATGATATTTGGCGGTATTGTAGTTTATTTAAA	KYVLIRDRFVNRITYSEERLPKQYIVFQKYDIWRYCSLFK	FALSE	spec	0	1	2	1	2064	2104	0.2465	6.505	95	1349.12	1226.23	2.89522
CliM	bs	231	mt	r8	AGT	AAGTATGTTTTAATAAGAGACAGTTTTGTAAATAGAATTACATATTCTGAAGAACGACTGCCTAAACAGTATATAGTTTTTCAGAAATATGATATTTGGCGGTATTGTAGTTTATTTAAA	KYVLIRDSFVNRITYSEERLPKQYIVFQKYDIWRYCSLFK	FALSE	spec	0	1	1	1	888	1072	0.3335	6.355	96	566.455	579.973	2.67885
CliM	bs	231	mt	r8	AGT	AAGTATGTTTTAATAAGAGACAGTTTTGTAAATAGAATTACATATTCTGAAGAACGACTGCCTAAACAGTATATAGTTTTTCAGAAATATGATATTTGGCGGTATTGTAGTTTATTTAAA	KYVLIRDSFVNRITYSEERLPKQYIVFQKYDIWRYCSLFK	FALSE	spec	0	1	2	1	697	798	0.2465	6.505	95	455.59	465.08	3.00103
CliM	bs	232	mt	r8	ATG	AAGTATGTTTTAATAAGAGACATGTTTGTAAATAGAATTACATATTCTGAAGAACGACTGCCTAAACAGTATATAGTTTTTCAGAAATATGATATTTGGCGGTATTGTAGTTTATTTAAA	KYVLIRDMFVNRITYSEERLPKQYIVFQKYDIWRYCSLFK	FALSE	spec	0	1	1	1	1538	2060	0.3335	6.355	96	981.089	1114.5	2.77255
CliM	bs	232	mt	r8	ATG	AAGTATGTTTTAATAAGAGACATGTTTGTAAATAGAATTACATATTCTGAAGAACGACTGCCTAAACAGTATATAGTTTTTCAGAAATATGATATTTGGCGGTATTGTAGTTTATTTAAA	KYVLIRDMFVNRITYSEERLPKQYIVFQKYDIWRYCSLFK	FALSE	spec	0	1	2	1	1356	1537	0.2465	6.505	95	886.342	895.775	2.99189
CliM	bs	233	mt	r8	ATT	AAGTATGTTTTAATAAGAGACATTTTTGTAAATAGAATTACATATTCTGAAGAACGACTGCCTAAACAGTATATAGTTTTTCAGAAATATGATATTTGGCGGTATTGTAGTTTATTTAAA	KYVLIRDIFVNRITYSEERLPKQYIVFQKYDIWRYCSLFK	FALSE	spec	0	1	1	1	264	277	0.3335	6.355	96	168.405	149.862	2.5524
CliM	bs	233	mt	r8	ATT	AAGTATGTTTTAATAAGAGACATTTTTGTAAATAGAATTACATATTCTGAAGAACGACTGCCTAAACAGTATATAGTTTTTCAGAAATATGATATTTGGCGGTATTGTAGTTTATTTAAA	KYVLIRDIFVNRITYSEERLPKQYIVFQKYDIWRYCSLFK	FALSE	spec	0	1	2	1	186	254	0.2465	6.505	95	121.578	148.033	3.16164
CliM	bs	234	mt	r8	CAG	AAGTATGTTTTAATAAGAGACCAGTTTGTAAATAGAATTACATATTCTGAAGAACGACTGCCTAAACAGTATATAGTTTTTCAGAAATATGATATTTGGCGGTATTGTAGTTTATTTAAA	KYVLIRDQFVNRITYSEERLPKQYIVFQKYDIWRYCSLFK	FALSE	spec	0	1	1	1	1510	1712	0.3335	6.355	96	963.228	926.226	2.62226
CliM	bs	234	mt	r8	CAG	AAGTATGTTTTAATAAGAGACCAGTTTGTAAATAGAATTACATATTCTGAAGAACGACTGCCTAAACAGTATATAGTTTTTCAGAAATATGATATTTGGCGGTATTGTAGTTTATTTAAA	KYVLIRDQFVNRITYSEERLPKQYIVFQKYDIWRYCSLFK	FALSE	spec	0	1	2	1	1290	1424	0.2465	6.505	95	843.202	829.918	2.96778
CliM	bs	235	mt	r8	CAT	AAGTATGTTTTAATAAGAGACCATTTTGTAAATAGAATTACATATTCTGAAGAACGACTGCCTAAACAGTATATAGTTTTTCAGAAATATGATATTTGGCGGTATTGTAGTTTATTTAAA	KYVLIRDHFVNRITYSEERLPKQYIVFQKYDIWRYCSLFK	FALSE	spec	0	1	1	1	445	560	0.3335	6.355	96	283.865	302.971	2.71632
CliM	bs	235	mt	r8	CAT	AAGTATGTTTTAATAAGAGACCATTTTGTAAATAGAATTACATATTCTGAAGAACGACTGCCTAAACAGTATATAGTTTTTCAGAAATATGATATTTGGCGGTATTGTAGTTTATTTAAA	KYVLIRDHFVNRITYSEERLPKQYIVFQKYDIWRYCSLFK	FALSE	spec	0	1	2	1	389	410	0.2465	6.505	95	254.268	238.951	2.92564
CliM	bs	236	mt	r8	CCG	AAGTATGTTTTAATAAGAGACCCGTTTGTAAATAGAATTACATATTCTGAAGAACGACTGCCTAAACAGTATATAGTTTTTCAGAAATATGATATTTGGCGGTATTGTAGTTTATTTAAA	KYVLIRDPFVNRITYSEERLPKQYIVFQKYDIWRYCSLFK	FALSE	spec	0	1	1	1	1166	1683	0.3335	6.355	96	743.791	910.536	2.83997
CliM	bs	236	mt	r8	CCG	AAGTATGTTTTAATAAGAGACCCGTTTGTAAATAGAATTACATATTCTGAAGAACGACTGCCTAAACAGTATATAGTTTTTCAGAAATATGATATTTGGCGGTATTGTAGTTTATTTAAA	KYVLIRDPFVNRITYSEERLPKQYIVFQKYDIWRYCSLFK	FALSE	spec	0	1	2	1	1295	1224	0.2465	6.505	95	846.47	713.356	2.82635
CliM	bs	237	mt	r8	CCT	AAGTATGTTTTAATAAGAGACCCTTTTGTAAATAGAATTACATATTCTGAAGAACGACTGCCTAAACAGTATATAGTTTTTCAGAAATATGATATTTGGCGGTATTGTAGTTTATTTAAA	KYVLIRDPFVNRITYSEERLPKQYIVFQKYDIWRYCSLFK	FALSE	spec	0	1	1	1	460	676	0.3335	6.355	96	293.434	365.729	2.85617
CliM	bs	237	mt	r8	CCT	AAGTATGTTTTAATAAGAGACCCTTTTGTAAATAGAATTACATATTCTGAAGAACGACTGCCTAAACAGTATATAGTTTTTCAGAAATATGATATTTGGCGGTATTGTAGTTTATTTAAA	KYVLIRDPFVNRITYSEERLPKQYIVFQKYDIWRYCSLFK	FALSE	spec	0	1	2	1	477	505	0.2465	6.505	95	311.789	294.318	2.9297
CliM	bs	238	mt	r8	CGG	AAGTATGTTTTAATAAGAGACCGGTTTGTAAATAGAATTACATATTCTGAAGAACGACTGCCTAAACAGTATATAGTTTTTCAGAAATATGATATTTGGCGGTATTGTAGTTTATTTAAA	KYVLIRDRFVNRITYSEERLPKQYIVFQKYDIWRYCSLFK	FALSE	spec	0	1	1	1	1691	2302	0.3335	6.355	96	1078.69	1245.43	2.78719
CliM	bs	238	mt	r8	CGG	AAGTATGTTTTAATAAGAGACCGGTTTGTAAATAGAATTACATATTCTGAAGAACGACTGCCTAAACAGTATATAGTTTTTCAGAAATATGATATTTGGCGGTATTGTAGTTTATTTAAA	KYVLIRDRFVNRITYSEERLPKQYIVFQKYDIWRYCSLFK	FALSE	spec	0	1	2	1	1636	1654	0.2465	6.505	95	1069.36	963.963	2.8877
CliM	bs	239	mt	r8	CGT	AAGTATGTTTTAATAAGAGACCGTTTTGTAAATAGAATTACATATTCTGAAGAACGACTGCCTAAACAGTATATAGTTTTTCAGAAATATGATATTTGGCGGTATTGTAGTTTATTTAAA	KYVLIRDRFVNRITYSEERLPKQYIVFQKYDIWRYCSLFK	FALSE	spec	0	1	1	1	642	799	0.3335	6.355	96	409.531	432.275	2.70632
CliM	bs	239	mt	r8	CGT	AAGTATGTTTTAATAAGAGACCGTTTTGTAAATAGAATTACATATTCTGAAGAACGACTGCCTAAACAGTATATAGTTTTTCAGAAATATGATATTTGGCGGTATTGTAGTTTATTTAAA	KYVLIRDRFVNRITYSEERLPKQYIVFQKYDIWRYCSLFK	FALSE	spec	0	1	2	1	559	640	0.2465	6.505	95	365.387	372.997	3.00103
CliM	bs	240	mt	r8	CTG	AAGTATGTTTTAATAAGAGACCTGTTTGTAAATAGAATTACATATTCTGAAGAACGACTGCCTAAACAGTATATAGTTTTTCAGAAATATGATATTTGGCGGTATTGTAGTTTATTTAAA	KYVLIRDLFVNRITYSEERLPKQYIVFQKYDIWRYCSLFK	FALSE	spec	0	1	1	1	1202	1566	0.3335	6.355	96	766.755	847.237	2.74758
CliM	bs	240	mt	r8	CTG	AAGTATGTTTTAATAAGAGACCTGTTTGTAAATAGAATTACATATTCTGAAGAACGACTGCCTAAACAGTATATAGTTTTTCAGAAATATGATATTTGGCGGTATTGTAGTTTATTTAAA	KYVLIRDLFVNRITYSEERLPKQYIVFQKYDIWRYCSLFK	FALSE	spec	0	1	2	1	1161	1133	0.2465	6.505	95	758.882	660.321	2.85548
CliM	bs	241	mt	r8	CTT	AAGTATGTTTTAATAAGAGACCTTTTTGTAAATAGAATTACATATTCTGAAGAACGACTGCCTAAACAGTATATAGTTTTTCAGAAATATGATATTTGGCGGTATTGTAGTTTATTTAAA	KYVLIRDLFVNRITYSEERLPKQYIVFQKYDIWRYCSLFK	FALSE	spec	0	1	1	1	459	460	0.3335	6.355	96	292.796	248.869	2.51102
CliM	bs	241	mt	r8	CTT	AAGTATGTTTTAATAAGAGACCTTTTTGTAAATAGAATTACATATTCTGAAGAACGACTGCCTAAACAGTATATAGTTTTTCAGAAATATGATATTTGGCGGTATTGTAGTTTATTTAAA	KYVLIRDLFVNRITYSEERLPKQYIVFQKYDIWRYCSLFK	FALSE	spec	0	1	2	1	344	399	0.2465	6.505	95	224.854	232.54	3.01287
CliM	bs	242	mt	r8	GAG	AAGTATGTTTTAATAAGAGACGAGTTTGTAAATAGAATTACATATTCTGAAGAACGACTGCCTAAACAGTATATAGTTTTTCAGAAATATGATATTTGGCGGTATTGTAGTTTATTTAAA	KYVLIRDEFVNRITYSEERLPKQYIVFQKYDIWRYCSLFK	FALSE	spec	0	1	1	1	1794	2382	0.3335	6.355	96	1144.39	1288.71	2.76467
CliM	bs	242	mt	r8	GAG	AAGTATGTTTTAATAAGAGACGAGTTTGTAAATAGAATTACATATTCTGAAGAACGACTGCCTAAACAGTATATAGTTTTTCAGAAATATGATATTTGGCGGTATTGTAGTTTATTTAAA	KYVLIRDEFVNRITYSEERLPKQYIVFQKYDIWRYCSLFK	FALSE	spec	0	1	2	1	1708	2012	0.2465	6.505	95	1116.43	1172.61	3.02698
CliM	bs	243	mt	r8	GAT	AAGTATGTTTTAATAAGAGACGATTTTGTAAATAGAATTACATATTCTGAAGAACGACTGCCTAAACAGTATATAGTTTTTCAGAAATATGATATTTGGCGGTATTGTAGTTTATTTAAA	KYVLIRDDFVNRITYSEERLPKQYIVFQKYDIWRYCSLFK	FALSE	spec	0	1	1	1	453	539	0.3335	6.355	96	288.968	291.61	2.66579
CliM	bs	243	mt	r8	GAT	AAGTATGTTTTAATAAGAGACGATTTTGTAAATAGAATTACATATTCTGAAGAACGACTGCCTAAACAGTATATAGTTTTTCAGAAATATGATATTTGGCGGTATTGTAGTTTATTTAAA	KYVLIRDDFVNRITYSEERLPKQYIVFQKYDIWRYCSLFK	FALSE	spec	0	1	2	1	415	550	0.2465	6.505	95	271.263	320.544	3.13435
CliM	bs	244	mt	r8	GCG	AAGTATGTTTTAATAAGAGACGCGTTTGTAAATAGAATTACATATTCTGAAGAACGACTGCCTAAACAGTATATAGTTTTTCAGAAATATGATATTTGGCGGTATTGTAGTTTATTTAAA	KYVLIRDAFVNRITYSEERLPKQYIVFQKYDIWRYCSLFK	FALSE	spec	0	1	1	1	2136	2838	0.3335	6.355	96	1362.55	1535.41	2.76528
CliM	bs	244	mt	r8	GCG	AAGTATGTTTTAATAAGAGACGCGTTTGTAAATAGAATTACATATTCTGAAGAACGACTGCCTAAACAGTATATAGTTTTTCAGAAATATGATATTTGGCGGTATTGTAGTTTATTTAAA	KYVLIRDAFVNRITYSEERLPKQYIVFQKYDIWRYCSLFK	FALSE	spec	0	1	2	1	2053	2140	0.2465	6.505	95	1341.93	1247.21	2.91554
CliM	bs	245	mt	r8	GCT	AAGTATGTTTTAATAAGAGACGCTTTTGTAAATAGAATTACATATTCTGAAGAACGACTGCCTAAACAGTATATAGTTTTTCAGAAATATGATATTTGGCGGTATTGTAGTTTATTTAAA	KYVLIRDAFVNRITYSEERLPKQYIVFQKYDIWRYCSLFK	FALSE	spec	0	1	1	1	875	1053	0.3335	6.355	96	558.162	569.694	2.67602
CliM	bs	245	mt	r8	GCT	AAGTATGTTTTAATAAGAGACGCTTTTGTAAATAGAATTACATATTCTGAAGAACGACTGCCTAAACAGTATATAGTTTTTCAGAAATATGATATTTGGCGGTATTGTAGTTTATTTAAA	KYVLIRDAFVNRITYSEERLPKQYIVFQKYDIWRYCSLFK	FALSE	spec	0	1	2	1	797	813	0.2465	6.505	95	520.955	473.822	2.89584
CliM	bs	246	mt	r8	GGG	AAGTATGTTTTAATAAGAGACGGGTTTGTAAATAGAATTACATATTCTGAAGAACGACTGCCTAAACAGTATATAGTTTTTCAGAAATATGATATTTGGCGGTATTGTAGTTTATTTAAA	KYVLIRDGFVNRITYSEERLPKQYIVFQKYDIWRYCSLFK	FALSE	spec	0	1	1	1	3213	4736	0.3335	6.355	96	2049.57	2562.27	2.8589
CliM	bs	246	mt	r8	GGG	AAGTATGTTTTAATAAGAGACGGGTTTGTAAATAGAATTACATATTCTGAAGAACGACTGCCTAAACAGTATATAGTTTTTCAGAAATATGATATTTGGCGGTATTGTAGTTTATTTAAA	KYVLIRDGFVNRITYSEERLPKQYIVFQKYDIWRYCSLFK	FALSE	spec	0	1	2	1	3643	3498	0.2465	6.505	95	2381.23	2038.66	2.84072
CliM	bs	247	mt	r8	GGT	AAGTATGTTTTAATAAGAGACGGTTTTGTAAATAGAATTACATATTCTGAAGAACGACTGCCTAAACAGTATATAGTTTTTCAGAAATATGATATTTGGCGGTATTGTAGTTTATTTAAA	KYVLIRDGFVNRITYSEERLPKQYIVFQKYDIWRYCSLFK	FALSE	spec	0	1	1	1	1520	1792	0.3335	6.355	96	969.607	969.508	2.65749
CliM	bs	247	mt	r8	GGT	AAGTATGTTTTAATAAGAGACGGTTTTGTAAATAGAATTACATATTCTGAAGAACGACTGCCTAAACAGTATATAGTTTTTCAGAAATATGATATTTGGCGGTATTGTAGTTTATTTAAA	KYVLIRDGFVNRITYSEERLPKQYIVFQKYDIWRYCSLFK	FALSE	spec	0	1	2	1	1396	1460	0.2465	6.505	95	912.488	850.899	2.91857
CliM	bs	248	mt	r8	GTG	AAGTATGTTTTAATAAGAGACGTGTTTGTAAATAGAATTACATATTCTGAAGAACGACTGCCTAAACAGTATATAGTTTTTCAGAAATATGATATTTGGCGGTATTGTAGTTTATTTAAA	KYVLIRDVFVNRITYSEERLPKQYIVFQKYDIWRYCSLFK	FALSE	spec	0	1	1	1	2158	2904	0.3335	6.355	96	1376.59	1571.12	2.77677
CliM	bs	248	mt	r8	GTG	AAGTATGTTTTAATAAGAGACGTGTTTGTAAATAGAATTACATATTCTGAAGAACGACTGCCTAAACAGTATATAGTTTTTCAGAAATATGATATTTGGCGGTATTGTAGTTTATTTAAA	KYVLIRDVFVNRITYSEERLPKQYIVFQKYDIWRYCSLFK	FALSE	spec	0	1	2	1	2120	2121	0.2465	6.505	95	1385.73	1236.13	2.87816
CliM	bs	249	mt	r8	GTT	AAGTATGTTTTAATAAGAGACGTTTTTGTAAATAGAATTACATATTCTGAAGAACGACTGCCTAAACAGTATATAGTTTTTCAGAAATATGATATTTGGCGGTATTGTAGTTTATTTAAA	KYVLIRDVFVNRITYSEERLPKQYIVFQKYDIWRYCSLFK	FALSE	spec	0	1	1	1	799	882	0.3335	6.355	96	509.682	477.18	2.59817
CliM	bs	249	mt	r8	GTT	AAGTATGTTTTAATAAGAGACGTTTTTGTAAATAGAATTACATATTCTGAAGAACGACTGCCTAAACAGTATATAGTTTTTCAGAAATATGATATTTGGCGGTATTGTAGTTTATTTAAA	KYVLIRDVFVNRITYSEERLPKQYIVFQKYDIWRYCSLFK	FALSE	spec	0	1	2	1	730	789	0.2465	6.505	95	477.161	459.835	2.94855
CliM	bs	250	mt	r8	TAG	AAGTATGTTTTAATAAGAGACTAGTTTGTAAATAGAATTACATATTCTGAAGAACGACTGCCTAAACAGTATATAGTTTTTCAGAAATATGATATTTGGCGGTATTGTAGTTTATTTAAA	KYVLIRD*FVNRITYSEERLPKQYIVFQKYDIWRYCSLFK	TRUE	spec	0	1	1	1	1826	2164	0.3335	6.355	96	1164.8	1170.77	2.66219
CliM	bs	250	mt	r8	TAG	AAGTATGTTTTAATAAGAGACTAGTTTGTAAATAGAATTACATATTCTGAAGAACGACTGCCTAAACAGTATATAGTTTTTCAGAAATATGATATTTGGCGGTATTGTAGTTTATTTAAA	KYVLIRD*FVNRITYSEERLPKQYIVFQKYDIWRYCSLFK	TRUE	spec	0	1	2	1	1623	1766	0.2465	6.505	95	1060.87	1029.24	2.95467
CliM	bs	251	mt	r8	TAT	AAGTATGTTTTAATAAGAGACTATTTTGTAAATAGAATTACATATTCTGAAGAACGACTGCCTAAACAGTATATAGTTTTTCAGAAATATGATATTTGGCGGTATTGTAGTTTATTTAAA	KYVLIRDYFVNRITYSEERLPKQYIVFQKYDIWRYCSLFK	FALSE	spec	0	1	1	1	317	356	0.3335	6.355	96	202.214	192.603	2.61368
CliM	bs	251	mt	r8	TAT	AAGTATGTTTTAATAAGAGACTATTTTGTAAATAGAATTACATATTCTGAAGAACGACTGCCTAAACAGTATATAGTTTTTCAGAAATATGATATTTGGCGGTATTGTAGTTTATTTAAA	KYVLIRDYFVNRITYSEERLPKQYIVFQKYDIWRYCSLFK	FALSE	spec	0	1	2	1	306	284	0.2465	6.505	95	200.015	165.517	2.80974
CliM	bs	252	mt	r8	TCG	AAGTATGTTTTAATAAGAGACTCGTTTGTAAATAGAATTACATATTCTGAAGAACGACTGCCTAAACAGTATATAGTTTTTCAGAAATATGATATTTGGCGGTATTGTAGTTTATTTAAA	KYVLIRDSFVNRITYSEERLPKQYIVFQKYDIWRYCSLFK	FALSE	spec	0	1	1	1	903	1210	0.3335	6.355	96	576.023	654.634	2.77293
CliM	bs	252	mt	r8	TCG	AAGTATGTTTTAATAAGAGACTCGTTTGTAAATAGAATTACATATTCTGAAGAACGACTGCCTAAACAGTATATAGTTTTTCAGAAATATGATATTTGGCGGTATTGTAGTTTATTTAAA	KYVLIRDSFVNRITYSEERLPKQYIVFQKYDIWRYCSLFK	FALSE	spec	0	1	2	1	872	865	0.2465	6.505	95	569.978	504.128	2.87038
CliM	bs	253	mt	r8	TCT	AAGTATGTTTTAATAAGAGACTCTTTTGTAAATAGAATTACATATTCTGAAGAACGACTGCCTAAACAGTATATAGTTTTTCAGAAATATGATATTTGGCGGTATTGTAGTTTATTTAAA	KYVLIRDSFVNRITYSEERLPKQYIVFQKYDIWRYCSLFK	FALSE	spec	0	1	1	1	15	30	0.3335	6.355	96	9.56849	16.2306	3.13405
CliM	bs	253	mt	r8	TCT	AAGTATGTTTTAATAAGAGACTCTTTTGTAAATAGAATTACATATTCTGAAGAACGACTGCCTAAACAGTATATAGTTTTTCAGAAATATGATATTTGGCGGTATTGTAGTTTATTTAAA	KYVLIRDSFVNRITYSEERLPKQYIVFQKYDIWRYCSLFK	FALSE	spec	0	1	2	1	27	46	0.2465	6.505	95	17.6484	26.8091	3.36321
CliM	bs	254	mt	r8	TGG	AAGTATGTTTTAATAAGAGACTGGTTTGTAAATAGAATTACATATTCTGAAGAACGACTGCCTAAACAGTATATAGTTTTTCAGAAATATGATATTTGGCGGTATTGTAGTTTATTTAAA	KYVLIRDWFVNRITYSEERLPKQYIVFQKYDIWRYCSLFK	FALSE	spec	0	1	1	1	1193	1524	0.3335	6.355	96	761.014	824.514	2.72985
CliM	bs	254	mt	r8	TGG	AAGTATGTTTTAATAAGAGACTGGTTTGTAAATAGAATTACATATTCTGAAGAACGACTGCCTAAACAGTATATAGTTTTTCAGAAATATGATATTTGGCGGTATTGTAGTTTATTTAAA	KYVLIRDWFVNRITYSEERLPKQYIVFQKYDIWRYCSLFK	FALSE	spec	0	1	2	1	1159	1250	0.2465	6.505	95	757.574	728.509	2.9466
CliM	bs	255	mt	r8	TGT	AAGTATGTTTTAATAAGAGACTGTTTTGTAAATAGAATTACATATTCTGAAGAACGACTGCCTAAACAGTATATAGTTTTTCAGAAATATGATATTTGGCGGTATTGTAGTTTATTTAAA	KYVLIRDCFVNRITYSEERLPKQYIVFQKYDIWRYCSLFK	FALSE	spec	0	1	1	1	510	691	0.3335	6.355	96	325.329	373.845	2.78292
CliM	bs	255	mt	r8	TGT	AAGTATGTTTTAATAAGAGACTGTTTTGTAAATAGAATTACATATTCTGAAGAACGACTGCCTAAACAGTATATAGTTTTTCAGAAATATGATATTTGGCGGTATTGTAGTTTATTTAAA	KYVLIRDCFVNRITYSEERLPKQYIVFQKYDIWRYCSLFK	FALSE	spec	0	1	2	1	442	560	0.2465	6.505	95	288.911	326.372	3.09334
CliM	bs	256	mt	r8	TTG	AAGTATGTTTTAATAAGAGACTTGTTTGTAAATAGAATTACATATTCTGAAGAACGACTGCCTAAACAGTATATAGTTTTTCAGAAATATGATATTTGGCGGTATTGTAGTTTATTTAAA	KYVLIRDLFVNRITYSEERLPKQYIVFQKYDIWRYCSLFK	FALSE	spec	0	1	1	1	834	1016	0.3335	6.355	96	532.008	549.676	2.68704
CliM	bs	256	mt	r8	TTG	AAGTATGTTTTAATAAGAGACTTGTTTGTAAATAGAATTACATATTCTGAAGAACGACTGCCTAAACAGTATATAGTTTTTCAGAAATATGATATTTGGCGGTATTGTAGTTTATTTAAA	KYVLIRDLFVNRITYSEERLPKQYIVFQKYDIWRYCSLFK	FALSE	spec	0	1	2	1	781	813	0.2465	6.505	95	510.497	473.822	2.91432
CliM	bs	257	mt	r8	TTT	AAGTATGTTTTAATAAGAGACTTTTTTGTAAATAGAATTACATATTCTGAAGAACGACTGCCTAAACAGTATATAGTTTTTCAGAAATATGATATTTGGCGGTATTGTAGTTTATTTAAA	KYVLIRDFFVNRITYSEERLPKQYIVFQKYDIWRYCSLFK	FALSE	spec	0	1	1	1	220	230	0.3335	6.355	96	140.338	124.435	2.54914
CliM	bs	257	mt	r8	TTT	AAGTATGTTTTAATAAGAGACTTTTTTGTAAATAGAATTACATATTCTGAAGAACGACTGCCTAAACAGTATATAGTTTTTCAGAAATATGATATTTGGCGGTATTGTAGTTTATTTAAA	KYVLIRDFFVNRITYSEERLPKQYIVFQKYDIWRYCSLFK	FALSE	spec	0	1	2	1	191	195	0.2465	6.505	95	124.846	113.647	2.89661
CliM	bs	258	mt	r9	AAG	AAGTATGTTTTAATAAGAGACATAAAGGTAAATAGAATTACATATTCTGAAGAACGACTGCCTAAACAGTATATAGTTTTTCAGAAATATGATATTTGGCGGTATTGTAGTTTATTTAAA	KYVLIRDIKVNRITYSEERLPKQYIVFQKYDIWRYCSLFK	FALSE	spec	0	1	1	1	1265	1746	0.3335	6.355	96	806.943	944.621	2.79963
CliM	bs	258	mt	r9	AAG	AAGTATGTTTTAATAAGAGACATAAAGGTAAATAGAATTACATATTCTGAAGAACGACTGCCTAAACAGTATATAGTTTTTCAGAAATATGATATTTGGCGGTATTGTAGTTTATTTAAA	KYVLIRDIKVNRITYSEERLPKQYIVFQKYDIWRYCSLFK	FALSE	spec	0	1	2	1	1239	1389	0.2465	6.505	95	809.866	809.519	2.98186
CliM	bs	259	mt	r9	AAT	AAGTATGTTTTAATAAGAGACATAAATGTAAATAGAATTACATATTCTGAAGAACGACTGCCTAAACAGTATATAGTTTTTCAGAAATATGATATTTGGCGGTATTGTAGTTTATTTAAA	KYVLIRDINVNRITYSEERLPKQYIVFQKYDIWRYCSLFK	FALSE	spec	0	1	1	1	647	823	0.3335	6.355	96	412.721	445.259	2.72601
CliM	bs	259	mt	r9	AAT	AAGTATGTTTTAATAAGAGACATAAATGTAAATAGAATTACATATTCTGAAGAACGACTGCCTAAACAGTATATAGTTTTTCAGAAATATGATATTTGGCGGTATTGTAGTTTATTTAAA	KYVLIRDINVNRITYSEERLPKQYIVFQKYDIWRYCSLFK	FALSE	spec	0	1	2	1	554	705	0.2465	6.505	95	362.119	410.879	3.09735
CliM	bs	260	mt	r9	ACG	AAGTATGTTTTAATAAGAGACATAACGGTAAATAGAATTACATATTCTGAAGAACGACTGCCTAAACAGTATATAGTTTTTCAGAAATATGATATTTGGCGGTATTGTAGTTTATTTAAA	KYVLIRDITVNRITYSEERLPKQYIVFQKYDIWRYCSLFK	FALSE	spec	0	1	1	1	1162	1696	0.3335	6.355	96	741.239	917.57	2.85001
CliM	bs	260	mt	r9	ACG	AAGTATGTTTTAATAAGAGACATAACGGTAAATAGAATTACATATTCTGAAGAACGACTGCCTAAACAGTATATAGTTTTTCAGAAATATGATATTTGGCGGTATTGTAGTTTATTTAAA	KYVLIRDITVNRITYSEERLPKQYIVFQKYDIWRYCSLFK	FALSE	spec	0	1	2	1	1316	1244	0.2465	6.505	95	860.196	725.012	2.82646
CliM	bs	261	mt	r9	ACT	AAGTATGTTTTAATAAGAGACATAACTGTAAATAGAATTACATATTCTGAAGAACGACTGCCTAAACAGTATATAGTTTTTCAGAAATATGATATTTGGCGGTATTGTAGTTTATTTAAA	KYVLIRDITVNRITYSEERLPKQYIVFQKYDIWRYCSLFK	FALSE	spec	0	1	1	1	630	791	0.3335	6.355	96	401.877	427.947	2.71426
CliM	bs	261	mt	r9	ACT	AAGTATGTTTTAATAAGAGACATAACTGTAAATAGAATTACATATTCTGAAGAACGACTGCCTAAACAGTATATAGTTTTTCAGAAATATGATATTTGGCGGTATTGTAGTTTATTTAAA	KYVLIRDITVNRITYSEERLPKQYIVFQKYDIWRYCSLFK	FALSE	spec	0	1	2	1	532	640	0.2465	6.505	95	347.739	372.997	3.04614
CliM	bs	262	mt	r9	AGG	AAGTATGTTTTAATAAGAGACATAAGGGTAAATAGAATTACATATTCTGAAGAACGACTGCCTAAACAGTATATAGTTTTTCAGAAATATGATATTTGGCGGTATTGTAGTTTATTTAAA	KYVLIRDIRVNRITYSEERLPKQYIVFQKYDIWRYCSLFK	FALSE	spec	0	1	1	1	2419	3249	0.3335	6.355	96	1543.08	1757.77	2.77504
CliM	bs	262	mt	r9	AGG	AAGTATGTTTTAATAAGAGACATAAGGGTAAATAGAATTACATATTCTGAAGAACGACTGCCTAAACAGTATATAGTTTTTCAGAAATATGATATTTGGCGGTATTGTAGTTTATTTAAA	KYVLIRDIRVNRITYSEERLPKQYIVFQKYDIWRYCSLFK	FALSE	spec	0	1	2	1	2526	2655	0.2465	6.505	95	1651.11	1547.35	2.92311
CliM	bs	263	mt	r9	AGT	AAGTATGTTTTAATAAGAGACATAAGTGTAAATAGAATTACATATTCTGAAGAACGACTGCCTAAACAGTATATAGTTTTTCAGAAATATGATATTTGGCGGTATTGTAGTTTATTTAAA	KYVLIRDISVNRITYSEERLPKQYIVFQKYDIWRYCSLFK	FALSE	spec	0	1	1	1	1236	1782	0.3335	6.355	96	788.444	964.097	2.83894
CliM	bs	263	mt	r9	AGT	AAGTATGTTTTAATAAGAGACATAAGTGTAAATAGAATTACATATTCTGAAGAACGACTGCCTAAACAGTATATAGTTTTTCAGAAATATGATATTTGGCGGTATTGTAGTTTATTTAAA	KYVLIRDISVNRITYSEERLPKQYIVFQKYDIWRYCSLFK	FALSE	spec	0	1	2	1	1249	1292	0.2465	6.505	95	816.402	752.987	2.90857
CliM	bs	264	mt	r9	ATG	AAGTATGTTTTAATAAGAGACATAATGGTAAATAGAATTACATATTCTGAAGAACGACTGCCTAAACAGTATATAGTTTTTCAGAAATATGATATTTGGCGGTATTGTAGTTTATTTAAA	KYVLIRDIMVNRITYSEERLPKQYIVFQKYDIWRYCSLFK	FALSE	spec	0	1	1	1	1577	2273	0.3335	6.355	96	1005.97	1229.74	2.83869
CliM	bs	264	mt	r9	ATG	AAGTATGTTTTAATAAGAGACATAATGGTAAATAGAATTACATATTCTGAAGAACGACTGCCTAAACAGTATATAGTTTTTCAGAAATATGATATTTGGCGGTATTGTAGTTTATTTAAA	KYVLIRDIMVNRITYSEERLPKQYIVFQKYDIWRYCSLFK	FALSE	spec	0	1	2	1	1549	1606	0.2465	6.505	95	1012.5	935.989	2.91065
CliM	bs	265	mt	r9	ATT	AAGTATGTTTTAATAAGAGACATAATTGTAAATAGAATTACATATTCTGAAGAACGACTGCCTAAACAGTATATAGTTTTTCAGAAATATGATATTTGGCGGTATTGTAGTTTATTTAAA	KYVLIRDIIVNRITYSEERLPKQYIVFQKYDIWRYCSLFK	FALSE	spec	0	1	1	1	711	916	0.3335	6.355	96	453.547	495.574	2.73749
CliM	bs	265	mt	r9	ATT	AAGTATGTTTTAATAAGAGACATAATTGTAAATAGAATTACATATTCTGAAGAACGACTGCCTAAACAGTATATAGTTTTTCAGAAATATGATATTTGGCGGTATTGTAGTTTATTTAAA	KYVLIRDIIVNRITYSEERLPKQYIVFQKYDIWRYCSLFK	FALSE	spec	0	1	2	1	703	819	0.2465	6.505	95	459.512	477.319	3.01689
CliM	bs	266	mt	r9	CAG	AAGTATGTTTTAATAAGAGACATACAGGTAAATAGAATTACATATTCTGAAGAACGACTGCCTAAACAGTATATAGTTTTTCAGAAATATGATATTTGGCGGTATTGTAGTTTATTTAAA	KYVLIRDIQVNRITYSEERLPKQYIVFQKYDIWRYCSLFK	FALSE	spec	0	1	1	1	1271	1674	0.3335	6.355	96	810.77	905.667	2.75739
CliM	bs	266	mt	r9	CAG	AAGTATGTTTTAATAAGAGACATACAGGTAAATAGAATTACATATTCTGAAGAACGACTGCCTAAACAGTATATAGTTTTTCAGAAATATGATATTTGGCGGTATTGTAGTTTATTTAAA	KYVLIRDIQVNRITYSEERLPKQYIVFQKYDIWRYCSLFK	FALSE	spec	0	1	2	1	1216	1182	0.2465	6.505	95	794.832	688.878	2.85189
CliM	bs	267	mt	r9	CAT	AAGTATGTTTTAATAAGAGACATACATGTAAATAGAATTACATATTCTGAAGAACGACTGCCTAAACAGTATATAGTTTTTCAGAAATATGATATTTGGCGGTATTGTAGTTTATTTAAA	KYVLIRDIHVNRITYSEERLPKQYIVFQKYDIWRYCSLFK	FALSE	spec	0	1	1	1	523	805	0.3335	6.355	96	333.621	435.521	2.89791
CliM	bs	267	mt	r9	CAT	AAGTATGTTTTAATAAGAGACATACATGTAAATAGAATTACATATTCTGAAGAACGACTGCCTAAACAGTATATAGTTTTTCAGAAATATGATATTTGGCGGTATTGTAGTTTATTTAAA	KYVLIRDIHVNRITYSEERLPKQYIVFQKYDIWRYCSLFK	FALSE	spec	0	1	2	1	498	488	0.2465	6.505	95	325.515	284.41	2.85924
CliM	bs	268	mt	r9	CCG	AAGTATGTTTTAATAAGAGACATACCGGTAAATAGAATTACATATTCTGAAGAACGACTGCCTAAACAGTATATAGTTTTTCAGAAATATGATATTTGGCGGTATTGTAGTTTATTTAAA	KYVLIRDIPVNRITYSEERLPKQYIVFQKYDIWRYCSLFK	FALSE	spec	0	1	1	1	1091	1300	0.3335	6.355	96	695.948	703.326	2.66709
CliM	bs	268	mt	r9	CCG	AAGTATGTTTTAATAAGAGACATACCGGTAAATAGAATTACATATTCTGAAGAACGACTGCCTAAACAGTATATAGTTTTTCAGAAATATGATATTTGGCGGTATTGTAGTTTATTTAAA	KYVLIRDIPVNRITYSEERLPKQYIVFQKYDIWRYCSLFK	FALSE	spec	0	1	2	1	1159	956	0.2465	6.505	95	757.574	557.164	2.70228
CliM	bs	269	mt	r9	CCT	AAGTATGTTTTAATAAGAGACATACCTGTAAATAGAATTACATATTCTGAAGAACGACTGCCTAAACAGTATATAGTTTTTCAGAAATATGATATTTGGCGGTATTGTAGTTTATTTAAA	KYVLIRDIPVNRITYSEERLPKQYIVFQKYDIWRYCSLFK	FALSE	spec	0	1	1	1	405	546	0.3335	6.355	96	258.349	295.397	2.77842
CliM	bs	269	mt	r9	CCT	AAGTATGTTTTAATAAGAGACATACCTGTAAATAGAATTACATATTCTGAAGAACGACTGCCTAAACAGTATATAGTTTTTCAGAAATATGATATTTGGCGGTATTGTAGTTTATTTAAA	KYVLIRDIPVNRITYSEERLPKQYIVFQKYDIWRYCSLFK	FALSE	spec	0	1	2	1	378	411	0.2465	6.505	95	247.078	239.534	2.95399
CliM	bs	270	mt	r9	CGG	AAGTATGTTTTAATAAGAGACATACGGGTAAATAGAATTACATATTCTGAAGAACGACTGCCTAAACAGTATATAGTTTTTCAGAAATATGATATTTGGCGGTATTGTAGTTTATTTAAA	KYVLIRDIRVNRITYSEERLPKQYIVFQKYDIWRYCSLFK	FALSE	spec	0	1	1	1	1557	2195	0.3335	6.355	96	993.21	1187.54	2.81871
CliM	bs	270	mt	r9	CGG	AAGTATGTTTTAATAAGAGACATACGGGTAAATAGAATTACATATTCTGAAGAACGACTGCCTAAACAGTATATAGTTTTTCAGAAATATGATATTTGGCGGTATTGTAGTTTATTTAAA	KYVLIRDIRVNRITYSEERLPKQYIVFQKYDIWRYCSLFK	FALSE	spec	0	1	2	1	1537	1524	0.2465	6.505	95	1004.65	888.198	2.86999
CliM	bs	271	mt	r9	CGT	AAGTATGTTTTAATAAGAGACATACGTGTAAATAGAATTACATATTCTGAAGAACGACTGCCTAAACAGTATATAGTTTTTCAGAAATATGATATTTGGCGGTATTGTAGTTTATTTAAA	KYVLIRDIRVNRITYSEERLPKQYIVFQKYDIWRYCSLFK	FALSE	spec	0	1	1	1	1115	1697	0.3335	6.355	96	711.258	918.111	2.88777
CliM	bs	271	mt	r9	CGT	AAGTATGTTTTAATAAGAGACATACGTGTAAATAGAATTACATATTCTGAAGAACGACTGCCTAAACAGTATATAGTTTTTCAGAAATATGATATTTGGCGGTATTGTAGTTTATTTAAA	KYVLIRDIRVNRITYSEERLPKQYIVFQKYDIWRYCSLFK	FALSE	spec	0	1	2	1	1264	1139	0.2465	6.505	95	826.207	663.818	2.78285
CliM	bs	272	mt	r9	CTG	AAGTATGTTTTAATAAGAGACATACTGGTAAATAGAATTACATATTCTGAAGAACGACTGCCTAAACAGTATATAGTTTTTCAGAAATATGATATTTGGCGGTATTGTAGTTTATTTAAA	KYVLIRDILVNRITYSEERLPKQYIVFQKYDIWRYCSLFK	FALSE	spec	0	1	1	1	1173	1762	0.3335	6.355	96	748.256	953.277	2.87594
CliM	bs	272	mt	r9	CTG	AAGTATGTTTTAATAAGAGACATACTGGTAAATAGAATTACATATTCTGAAGAACGACTGCCTAAACAGTATATAGTTTTTCAGAAATATGATATTTGGCGGTATTGTAGTTTATTTAAA	KYVLIRDILVNRITYSEERLPKQYIVFQKYDIWRYCSLFK	FALSE	spec	0	1	2	1	1241	1182	0.2465	6.505	95	811.173	688.878	2.83334
CliM	bs	273	mt	r9	CTT	AAGTATGTTTTAATAAGAGACATACTTGTAAATAGAATTACATATTCTGAAGAACGACTGCCTAAACAGTATATAGTTTTTCAGAAATATGATATTTGGCGGTATTGTAGTTTATTTAAA	KYVLIRDILVNRITYSEERLPKQYIVFQKYDIWRYCSLFK	FALSE	spec	0	1	1	1	626	896	0.3335	6.355	96	399.325	484.754	2.83239
CliM	bs	273	mt	r9	CTT	AAGTATGTTTTAATAAGAGACATACTTGTAAATAGAATTACATATTCTGAAGAACGACTGCCTAAACAGTATATAGTTTTTCAGAAATATGATATTTGGCGGTATTGTAGTTTATTTAAA	KYVLIRDILVNRITYSEERLPKQYIVFQKYDIWRYCSLFK	FALSE	spec	0	1	2	1	660	616	0.2465	6.505	95	431.406	359.009	2.81486
CliM	bs	274	mt	r9	GAG	AAGTATGTTTTAATAAGAGACATAGAGGTAAATAGAATTACATATTCTGAAGAACGACTGCCTAAACAGTATATAGTTTTTCAGAAATATGATATTTGGCGGTATTGTAGTTTATTTAAA	KYVLIRDIEVNRITYSEERLPKQYIVFQKYDIWRYCSLFK	FALSE	spec	0	1	1	1	1861	2487	0.3335	6.355	96	1187.13	1345.52	2.77051
CliM	bs	274	mt	r9	GAG	AAGTATGTTTTAATAAGAGACATAGAGGTAAATAGAATTACATATTCTGAAGAACGACTGCCTAAACAGTATATAGTTTTTCAGAAATATGATATTTGGCGGTATTGTAGTTTATTTAAA	KYVLIRDIEVNRITYSEERLPKQYIVFQKYDIWRYCSLFK	FALSE	spec	0	1	2	1	1843	1902	0.2465	6.505	95	1204.67	1108.5	2.90644
CliM	bs	275	mt	r9	GAT	AAGTATGTTTTAATAAGAGACATAGATGTAAATAGAATTACATATTCTGAAGAACGACTGCCTAAACAGTATATAGTTTTTCAGAAATATGATATTTGGCGGTATTGTAGTTTATTTAAA	KYVLIRDIDVNRITYSEERLPKQYIVFQKYDIWRYCSLFK	FALSE	spec	0	1	1	1	732	987	0.3335	6.355	96	466.942	533.987	2.77856
CliM	bs	275	mt	r9	GAT	AAGTATGTTTTAATAAGAGACATAGATGTAAATAGAATTACATATTCTGAAGAACGACTGCCTAAACAGTATATAGTTTTTCAGAAATATGATATTTGGCGGTATTGTAGTTTATTTAAA	KYVLIRDIDVNRITYSEERLPKQYIVFQKYDIWRYCSLFK	FALSE	spec	0	1	2	1	762	769	0.2465	6.505	95	498.077	448.179	2.88606
CliM	bs	276	mt	r9	GCG	AAGTATGTTTTAATAAGAGACATAGCGGTAAATAGAATTACATATTCTGAAGAACGACTGCCTAAACAGTATATAGTTTTTCAGAAATATGATATTTGGCGGTATTGTAGTTTATTTAAA	KYVLIRDIAVNRITYSEERLPKQYIVFQKYDIWRYCSLFK	FALSE	spec	0	1	1	1	2314	3292	0.3335	6.355	96	1476.1	1781.04	2.82691
CliM	bs	276	mt	r9	GCG	AAGTATGTTTTAATAAGAGACATAGCGGTAAATAGAATTACATATTCTGAAGAACGACTGCCTAAACAGTATATAGTTTTTCAGAAATATGATATTTGGCGGTATTGTAGTTTATTTAAA	KYVLIRDIAVNRITYSEERLPKQYIVFQKYDIWRYCSLFK	FALSE	spec	0	1	2	1	2510	2548	0.2465	6.505	95	1640.65	1484.99	2.89142
CliM	bs	277	mt	r9	GCT	AAGTATGTTTTAATAAGAGACATAGCTGTAAATAGAATTACATATTCTGAAGAACGACTGCCTAAACAGTATATAGTTTTTCAGAAATATGATATTTGGCGGTATTGTAGTTTATTTAAA	KYVLIRDIAVNRITYSEERLPKQYIVFQKYDIWRYCSLFK	FALSE	spec	0	1	1	1	1140	1654	0.3335	6.355	96	727.205	894.847	2.84463
CliM	bs	277	mt	r9	GCT	AAGTATGTTTTAATAAGAGACATAGCTGTAAATAGAATTACATATTCTGAAGAACGACTGCCTAAACAGTATATAGTTTTTCAGAAATATGATATTTGGCGGTATTGTAGTTTATTTAAA	KYVLIRDIAVNRITYSEERLPKQYIVFQKYDIWRYCSLFK	FALSE	spec	0	1	2	1	1168	1051	0.2465	6.505	95	763.457	612.53	2.78155
CliM	bs	278	mt	r9	GGG	AAGTATGTTTTAATAAGAGACATAGGGGTAAATAGAATTACATATTCTGAAGAACGACTGCCTAAACAGTATATAGTTTTTCAGAAATATGATATTTGGCGGTATTGTAGTTTATTTAAA	KYVLIRDIGVNRITYSEERLPKQYIVFQKYDIWRYCSLFK	FALSE	spec	0	1	1	1	3268	4704	0.3335	6.355	96	2084.66	2544.96	2.83748
CliM	bs	278	mt	r9	GGG	AAGTATGTTTTAATAAGAGACATAGGGGTAAATAGAATTACATATTCTGAAGAACGACTGCCTAAACAGTATATAGTTTTTCAGAAATATGATATTTGGCGGTATTGTAGTTTATTTAAA	KYVLIRDIGVNRITYSEERLPKQYIVFQKYDIWRYCSLFK	FALSE	spec	0	1	2	1	3752	3184	0.2465	6.505	95	2452.48	1855.66	2.72816
CliM	bs	279	mt	r9	GGT	AAGTATGTTTTAATAAGAGACATAGGTGTAAATAGAATTACATATTCTGAAGAACGACTGCCTAAACAGTATATAGTTTTTCAGAAATATGATATTTGGCGGTATTGTAGTTTATTTAAA	KYVLIRDIGVNRITYSEERLPKQYIVFQKYDIWRYCSLFK	FALSE	spec	0	1	1	1	1941	2689	0.3335	6.355	96	1238.16	1454.8	2.80297
CliM	bs	279	mt	r9	GGT	AAGTATGTTTTAATAAGAGACATAGGTGTAAATAGAATTACATATTCTGAAGAACGACTGCCTAAACAGTATATAGTTTTTCAGAAATATGATATTTGGCGGTATTGTAGTTTATTTAAA	KYVLIRDIGVNRITYSEERLPKQYIVFQKYDIWRYCSLFK	FALSE	spec	0	1	2	1	1989	1913	0.2465	6.505	95	1300.1	1114.91	2.84223
CliM	bs	280	mt	r9	GTG	AAGTATGTTTTAATAAGAGACATAGTGGTAAATAGAATTACATATTCTGAAGAACGACTGCCTAAACAGTATATAGTTTTTCAGAAATATGATATTTGGCGGTATTGTAGTTTATTTAAA	KYVLIRDIVVNRITYSEERLPKQYIVFQKYDIWRYCSLFK	FALSE	spec	0	1	1	1	2162	3012	0.3335	6.355	96	1379.14	1629.55	2.80803
CliM	bs	280	mt	r9	GTG	AAGTATGTTTTAATAAGAGACATAGTGGTAAATAGAATTACATATTCTGAAGAACGACTGCCTAAACAGTATATAGTTTTTCAGAAATATGATATTTGGCGGTATTGTAGTTTATTTAAA	KYVLIRDIVVNRITYSEERLPKQYIVFQKYDIWRYCSLFK	FALSE	spec	0	1	2	1	2259	1992	0.2465	6.505	95	1476.58	1160.95	2.76312
CliM	bs	281	mt	r9	GTT	AAGTATGTTTTAATAAGAGACATAGTTGTAAATAGAATTACATATTCTGAAGAACGACTGCCTAAACAGTATATAGTTTTTCAGAAATATGATATTTGGCGGTATTGTAGTTTATTTAAA	KYVLIRDIVVNRITYSEERLPKQYIVFQKYDIWRYCSLFK	FALSE	spec	0	1	1	1	816	1029	0.3335	6.355	96	520.526	556.709	2.71818
CliM	bs	281	mt	r9	GTT	AAGTATGTTTTAATAAGAGACATAGTTGTAAATAGAATTACATATTCTGAAGAACGACTGCCTAAACAGTATATAGTTTTTCAGAAATATGATATTTGGCGGTATTGTAGTTTATTTAAA	KYVLIRDIVVNRITYSEERLPKQYIVFQKYDIWRYCSLFK	FALSE	spec	0	1	2	1	706	757	0.2465	6.505	95	461.473	441.185	2.94128
CliM	bs	282	mt	r9	TAG	AAGTATGTTTTAATAAGAGACATATAGGTAAATAGAATTACATATTCTGAAGAACGACTGCCTAAACAGTATATAGTTTTTCAGAAATATGATATTTGGCGGTATTGTAGTTTATTTAAA	KYVLIRDI*VNRITYSEERLPKQYIVFQKYDIWRYCSLFK	TRUE	spec	0	1	1	1	819	1059	0.3335	6.355	96	522.44	572.94	2.74078
CliM	bs	282	mt	r9	TAG	AAGTATGTTTTAATAAGAGACATATAGGTAAATAGAATTACATATTCTGAAGAACGACTGCCTAAACAGTATATAGTTTTTCAGAAATATGATATTTGGCGGTATTGTAGTTTATTTAAA	KYVLIRDI*VNRITYSEERLPKQYIVFQKYDIWRYCSLFK	TRUE	spec	0	1	2	1	925	864	0.2465	6.505	95	604.621	503.546	2.81557
CliM	bs	283	mt	r9	TAT	AAGTATGTTTTAATAAGAGACATATATGTAAATAGAATTACATATTCTGAAGAACGACTGCCTAAACAGTATATAGTTTTTCAGAAATATGATATTTGGCGGTATTGTAGTTTATTTAAA	KYVLIRDIYVNRITYSEERLPKQYIVFQKYDIWRYCSLFK	FALSE	spec	0	1	1	1	755	939	0.3335	6.355	96	481.614	508.018	2.70571
CliM	bs	283	mt	r9	TAT	AAGTATGTTTTAATAAGAGACATATATGTAAATAGAATTACATATTCTGAAGAACGACTGCCTAAACAGTATATAGTTTTTCAGAAATATGATATTTGGCGGTATTGTAGTTTATTTAAA	KYVLIRDIYVNRITYSEERLPKQYIVFQKYDIWRYCSLFK	FALSE	spec	0	1	2	1	790	724	0.2465	6.505	95	516.379	421.952	2.79823
CliM	bs	284	mt	r9	TCG	AAGTATGTTTTAATAAGAGACATATCGGTAAATAGAATTACATATTCTGAAGAACGACTGCCTAAACAGTATATAGTTTTTCAGAAATATGATATTTGGCGGTATTGTAGTTTATTTAAA	KYVLIRDISVNRITYSEERLPKQYIVFQKYDIWRYCSLFK	FALSE	spec	0	1	1	1	1412	1850	0.3335	6.355	96	900.714	1000.89	2.75267
CliM	bs	284	mt	r9	TCG	AAGTATGTTTTAATAAGAGACATATCGGTAAATAGAATTACATATTCTGAAGAACGACTGCCTAAACAGTATATAGTTTTTCAGAAATATGATATTTGGCGGTATTGTAGTTTATTTAAA	KYVLIRDISVNRITYSEERLPKQYIVFQKYDIWRYCSLFK	FALSE	spec	0	1	2	1	1329	1373	0.2465	6.505	95	868.694	800.194	2.90741
CliM	bs	285	mt	r9	TCT	AAGTATGTTTTAATAAGAGACATATCTGTAAATAGAATTACATATTCTGAAGAACGACTGCCTAAACAGTATATAGTTTTTCAGAAATATGATATTTGGCGGTATTGTAGTTTATTTAAA	KYVLIRDISVNRITYSEERLPKQYIVFQKYDIWRYCSLFK	FALSE	spec	0	1	1	1	271	306	0.3335	6.355	96	172.871	165.552	2.61858
CliM	bs	285	mt	r9	TCT	AAGTATGTTTTAATAAGAGACATATCTGTAAATAGAATTACATATTCTGAAGAACGACTGCCTAAACAGTATATAGTTTTTCAGAAATATGATATTTGGCGGTATTGTAGTTTATTTAAA	KYVLIRDISVNRITYSEERLPKQYIVFQKYDIWRYCSLFK	FALSE	spec	0	1	2	1	242	253	0.2465	6.505	95	158.182	147.45	2.91823
CliM	bs	286	mt	r9	TGG	AAGTATGTTTTAATAAGAGACATATGGGTAAATAGAATTACATATTCTGAAGAACGACTGCCTAAACAGTATATAGTTTTTCAGAAATATGATATTTGGCGGTATTGTAGTTTATTTAAA	KYVLIRDIWVNRITYSEERLPKQYIVFQKYDIWRYCSLFK	FALSE	spec	0	1	1	1	2826	4033	0.3335	6.355	96	1802.7	2181.93	2.82974
CliM	bs	286	mt	r9	TGG	AAGTATGTTTTAATAAGAGACATATGGGTAAATAGAATTACATATTCTGAAGAACGACTGCCTAAACAGTATATAGTTTTTCAGAAATATGATATTTGGCGGTATTGTAGTTTATTTAAA	KYVLIRDIWVNRITYSEERLPKQYIVFQKYDIWRYCSLFK	FALSE	spec	0	1	2	1	2956	2884	0.2465	6.505	95	1932.17	1680.82	2.85526
CliM	bs	287	mt	r9	TGT	AAGTATGTTTTAATAAGAGACATATGTGTAAATAGAATTACATATTCTGAAGAACGACTGCCTAAACAGTATATAGTTTTTCAGAAATATGATATTTGGCGGTATTGTAGTTTATTTAAA	KYVLIRDICVNRITYSEERLPKQYIVFQKYDIWRYCSLFK	FALSE	spec	0	1	1	1	941	1176	0.3335	6.355	96	600.263	636.239	2.71007
CliM	bs	287	mt	r9	TGT	AAGTATGTTTTAATAAGAGACATATGTGTAAATAGAATTACATATTCTGAAGAACGACTGCCTAAACAGTATATAGTTTTTCAGAAATATGATATTTGGCGGTATTGTAGTTTATTTAAA	KYVLIRDICVNRITYSEERLPKQYIVFQKYDIWRYCSLFK	FALSE	spec	0	1	2	1	872	944	0.2465	6.505	95	569.978	550.17	2.95002
CliM	bs	288	mt	r9	TTG	AAGTATGTTTTAATAAGAGACATATTGGTAAATAGAATTACATATTCTGAAGAACGACTGCCTAAACAGTATATAGTTTTTCAGAAATATGATATTTGGCGGTATTGTAGTTTATTTAAA	KYVLIRDILVNRITYSEERLPKQYIVFQKYDIWRYCSLFK	FALSE	spec	0	1	1	1	1671	1991	0.3335	6.355	96	1065.93	1077.17	2.66704
CliM	bs	288	mt	r9	TTG	AAGTATGTTTTAATAAGAGACATATTGGTAAATAGAATTACATATTCTGAAGAACGACTGCCTAAACAGTATATAGTTTTTCAGAAATATGATATTTGGCGGTATTGTAGTTTATTTAAA	KYVLIRDILVNRITYSEERLPKQYIVFQKYDIWRYCSLFK	FALSE	spec	0	1	2	1	1416	1568	0.2465	6.505	95	925.561	913.842	2.97064
CliM	bs	290	mt	r10	AAG	AAGTATGTTTTAATAAGAGACATATTTAAGAATAGAATTACATATTCTGAAGAACGACTGCCTAAACAGTATATAGTTTTTCAGAAATATGATATTTGGCGGTATTGTAGTTTATTTAAA	KYVLIRDIFKNRITYSEERLPKQYIVFQKYDIWRYCSLFK	FALSE	spec	0	1	1	1	660	839	0.3335	6.355	96	421.014	453.916	2.72543
CliM	bs	290	mt	r10	AAG	AAGTATGTTTTAATAAGAGACATATTTAAGAATAGAATTACATATTCTGAAGAACGACTGCCTAAACAGTATATAGTTTTTCAGAAATATGATATTTGGCGGTATTGTAGTTTATTTAAA	KYVLIRDIFKNRITYSEERLPKQYIVFQKYDIWRYCSLFK	FALSE	spec	0	1	2	1	669	608	0.2465	6.505	95	437.288	354.347	2.79061
CliM	bs	291	mt	r10	AAT	AAGTATGTTTTAATAAGAGACATATTTAATAATAGAATTACATATTCTGAAGAACGACTGCCTAAACAGTATATAGTTTTTCAGAAATATGATATTTGGCGGTATTGTAGTTTATTTAAA	KYVLIRDIFNNRITYSEERLPKQYIVFQKYDIWRYCSLFK	FALSE	spec	0	1	1	1	159	222	0.3335	6.355	96	101.426	120.106	2.81001
CliM	bs	291	mt	r10	AAT	AAGTATGTTTTAATAAGAGACATATTTAATAATAGAATTACATATTCTGAAGAACGACTGCCTAAACAGTATATAGTTTTTCAGAAATATGATATTTGGCGGTATTGTAGTTTATTTAAA	KYVLIRDIFNNRITYSEERLPKQYIVFQKYDIWRYCSLFK	FALSE	spec	0	1	2	1	125	175	0.2465	6.505	95	81.7056	101.991	3.18431
CliM	bs	292	mt	r10	ACG	AAGTATGTTTTAATAAGAGACATATTTACGAATAGAATTACATATTCTGAAGAACGACTGCCTAAACAGTATATAGTTTTTCAGAAATATGATATTTGGCGGTATTGTAGTTTATTTAAA	KYVLIRDIFTNRITYSEERLPKQYIVFQKYDIWRYCSLFK	FALSE	spec	0	1	1	1	1230	1407	0.3335	6.355	96	784.616	761.215	2.63028
CliM	bs	292	mt	r10	ACG	AAGTATGTTTTAATAAGAGACATATTTACGAATAGAATTACATATTCTGAAGAACGACTGCCTAAACAGTATATAGTTTTTCAGAAATATGATATTTGGCGGTATTGTAGTTTATTTAAA	KYVLIRDIFTNRITYSEERLPKQYIVFQKYDIWRYCSLFK	FALSE	spec	0	1	2	1	1111	1245	0.2465	6.505	95	726.199	725.595	2.98149
CliM	bs	293	mt	r10	ACT	AAGTATGTTTTAATAAGAGACATATTTACTAATAGAATTACATATTCTGAAGAACGACTGCCTAAACAGTATATAGTTTTTCAGAAATATGATATTTGGCGGTATTGTAGTTTATTTAAA	KYVLIRDIFTNRITYSEERLPKQYIVFQKYDIWRYCSLFK	FALSE	spec	0	1	1	1	90	118	0.3335	6.355	96	57.411	63.8403	2.7533
CliM	bs	293	mt	r10	ACT	AAGTATGTTTTAATAAGAGACATATTTACTAATAGAATTACATATTCTGAAGAACGACTGCCTAAACAGTATATAGTTTTTCAGAAATATGATATTTGGCGGTATTGTAGTTTATTTAAA	KYVLIRDIFTNRITYSEERLPKQYIVFQKYDIWRYCSLFK	FALSE	spec	0	1	2	1	94	107	0.2465	6.505	95	61.4426	62.3604	2.99576
CliM	bs	294	mt	r10	AGG	AAGTATGTTTTAATAAGAGACATATTTAGGAATAGAATTACATATTCTGAAGAACGACTGCCTAAACAGTATATAGTTTTTCAGAAATATGATATTTGGCGGTATTGTAGTTTATTTAAA	KYVLIRDIFRNRITYSEERLPKQYIVFQKYDIWRYCSLFK	FALSE	spec	0	1	1	1	2039	2547	0.3335	6.355	96	1300.68	1377.98	2.70964
CliM	bs	294	mt	r10	AGG	AAGTATGTTTTAATAAGAGACATATTTAGGAATAGAATTACATATTCTGAAGAACGACTGCCTAAACAGTATATAGTTTTTCAGAAATATGATATTTGGCGGTATTGTAGTTTATTTAAA	KYVLIRDIFRNRITYSEERLPKQYIVFQKYDIWRYCSLFK	FALSE	spec	0	1	2	1	1896	2076	0.2465	6.505	95	1239.31	1209.91	2.96037
CliM	bs	295	mt	r10	AGT	AAGTATGTTTTAATAAGAGACATATTTAGTAATAGAATTACATATTCTGAAGAACGACTGCCTAAACAGTATATAGTTTTTCAGAAATATGATATTTGGCGGTATTGTAGTTTATTTAAA	KYVLIRDIFSNRITYSEERLPKQYIVFQKYDIWRYCSLFK	FALSE	spec	0	1	1	1	206	253	0.3335	6.355	96	131.407	136.878	2.69436
CliM	bs	295	mt	r10	AGT	AAGTATGTTTTAATAAGAGACATATTTAGTAATAGAATTACATATTCTGAAGAACGACTGCCTAAACAGTATATAGTTTTTCAGAAATATGATATTTGGCGGTATTGTAGTTTATTTAAA	KYVLIRDIFSNRITYSEERLPKQYIVFQKYDIWRYCSLFK	FALSE	spec	0	1	2	1	201	200	0.2465	6.505	95	131.383	116.561	2.87318
CliM	bs	296	mt	r10	ATG	AAGTATGTTTTAATAAGAGACATATTTATGAATAGAATTACATATTCTGAAGAACGACTGCCTAAACAGTATATAGTTTTTCAGAAATATGATATTTGGCGGTATTGTAGTTTATTTAAA	KYVLIRDIFMNRITYSEERLPKQYIVFQKYDIWRYCSLFK	FALSE	spec	0	1	1	1	1001	1195	0.3335	6.355	96	638.537	646.519	2.66878
CliM	bs	296	mt	r10	ATG	AAGTATGTTTTAATAAGAGACATATTTATGAATAGAATTACATATTCTGAAGAACGACTGCCTAAACAGTATATAGTTTTTCAGAAATATGATATTTGGCGGTATTGTAGTTTATTTAAA	KYVLIRDIFMNRITYSEERLPKQYIVFQKYDIWRYCSLFK	FALSE	spec	0	1	2	1	892	1021	0.2465	6.505	95	583.051	595.046	3.0008
CliM	bs	297	mt	r10	ATT	AAGTATGTTTTAATAAGAGACATATTTATTAATAGAATTACATATTCTGAAGAACGACTGCCTAAACAGTATATAGTTTTTCAGAAATATGATATTTGGCGGTATTGTAGTTTATTTAAA	KYVLIRDIFINRITYSEERLPKQYIVFQKYDIWRYCSLFK	FALSE	spec	0	1	1	1	80	103	0.3335	6.355	96	51.032	55.725	2.73691
CliM	bs	297	mt	r10	ATT	AAGTATGTTTTAATAAGAGACATATTTATTAATAGAATTACATATTCTGAAGAACGACTGCCTAAACAGTATATAGTTTTTCAGAAATATGATATTTGGCGGTATTGTAGTTTATTTAAA	KYVLIRDIFINRITYSEERLPKQYIVFQKYDIWRYCSLFK	FALSE	spec	0	1	2	1	48	99	0.2465	6.505	95	31.3749	57.6979	3.53734
CliM	bs	298	mt	r10	CAG	AAGTATGTTTTAATAAGAGACATATTTCAGAATAGAATTACATATTCTGAAGAACGACTGCCTAAACAGTATATAGTTTTTCAGAAATATGATATTTGGCGGTATTGTAGTTTATTTAAA	KYVLIRDIFQNRITYSEERLPKQYIVFQKYDIWRYCSLFK	FALSE	spec	0	1	1	1	1141	1493	0.3335	6.355	96	727.843	807.743	2.7515
CliM	bs	298	mt	r10	CAG	AAGTATGTTTTAATAAGAGACATATTTCAGAATAGAATTACATATTCTGAAGAACGACTGCCTAAACAGTATATAGTTTTTCAGAAATATGATATTTGGCGGTATTGTAGTTTATTTAAA	KYVLIRDIFQNRITYSEERLPKQYIVFQKYDIWRYCSLFK	FALSE	spec	0	1	2	1	1026	1174	0.2465	6.505	95	670.64	684.216	3.00051
CliM	bs	299	mt	r10	CAT	AAGTATGTTTTAATAAGAGACATATTTCATAATAGAATTACATATTCTGAAGAACGACTGCCTAAACAGTATATAGTTTTTCAGAAATATGATATTTGGCGGTATTGTAGTTTATTTAAA	KYVLIRDIFHNRITYSEERLPKQYIVFQKYDIWRYCSLFK	FALSE	spec	0	1	1	1	42	52	0.3335	6.355	96	26.7918	28.133	2.70163
CliM	bs	299	mt	r10	CAT	AAGTATGTTTTAATAAGAGACATATTTCATAATAGAATTACATATTCTGAAGAACGACTGCCTAAACAGTATATAGTTTTTCAGAAATATGATATTTGGCGGTATTGTAGTTTATTTAAA	KYVLIRDIFHNRITYSEERLPKQYIVFQKYDIWRYCSLFK	FALSE	spec	0	1	2	1	33	48	0.2465	6.505	95	21.5703	27.9748	3.21914
CliM	bs	300	mt	r10	CCG	AAGTATGTTTTAATAAGAGACATATTTCCGAATAGAATTACATATTCTGAAGAACGACTGCCTAAACAGTATATAGTTTTTCAGAAATATGATATTTGGCGGTATTGTAGTTTATTTAAA	KYVLIRDIFPNRITYSEERLPKQYIVFQKYDIWRYCSLFK	FALSE	spec	0	1	1	1	501	676	0.3335	6.355	96	319.588	365.729	2.77919
CliM	bs	300	mt	r10	CCG	AAGTATGTTTTAATAAGAGACATATTTCCGAATAGAATTACATATTCTGAAGAACGACTGCCTAAACAGTATATAGTTTTTCAGAAATATGATATTTGGCGGTATTGTAGTTTATTTAAA	KYVLIRDIFPNRITYSEERLPKQYIVFQKYDIWRYCSLFK	FALSE	spec	0	1	2	1	518	488	0.2465	6.505	95	338.588	284.41	2.82337
CliM	bs	301	mt	r10	CCT	AAGTATGTTTTAATAAGAGACATATTTCCTAATAGAATTACATATTCTGAAGAACGACTGCCTAAACAGTATATAGTTTTTCAGAAATATGATATTTGGCGGTATTGTAGTTTATTTAAA	KYVLIRDIFPNRITYSEERLPKQYIVFQKYDIWRYCSLFK	FALSE	spec	0	1	1	1	161	189	0.3335	6.355	96	102.702	102.253	2.65363
CliM	bs	301	mt	r10	CCT	AAGTATGTTTTAATAAGAGACATATTTCCTAATAGAATTACATATTCTGAAGAACGACTGCCTAAACAGTATATAGTTTTTCAGAAATATGATATTTGGCGGTATTGTAGTTTATTTAAA	KYVLIRDIFPNRITYSEERLPKQYIVFQKYDIWRYCSLFK	FALSE	spec	0	1	2	1	131	165	0.2465	6.505	95	85.6275	96.1632	3.08798
CliM	bs	302	mt	r10	CGG	AAGTATGTTTTAATAAGAGACATATTTCGGAATAGAATTACATATTCTGAAGAACGACTGCCTAAACAGTATATAGTTTTTCAGAAATATGATATTTGGCGGTATTGTAGTTTATTTAAA	KYVLIRDIFRNRITYSEERLPKQYIVFQKYDIWRYCSLFK	FALSE	spec	0	1	1	1	3017	3322	0.3335	6.355	96	1924.54	1797.27	2.59589
CliM	bs	302	mt	r10	CGG	AAGTATGTTTTAATAAGAGACATATTTCGGAATAGAATTACATATTCTGAAGAACGACTGCCTAAACAGTATATAGTTTTTCAGAAATATGATATTTGGCGGTATTGTAGTTTATTTAAA	KYVLIRDIFRNRITYSEERLPKQYIVFQKYDIWRYCSLFK	FALSE	spec	0	1	2	1	2451	2771	0.2465	6.505	95	1602.08	1614.96	2.98954
CliM	bs	303	mt	r10	CGT	AAGTATGTTTTAATAAGAGACATATTTCGTAATAGAATTACATATTCTGAAGAACGACTGCCTAAACAGTATATAGTTTTTCAGAAATATGATATTTGGCGGTATTGTAGTTTATTTAAA	KYVLIRDIFRNRITYSEERLPKQYIVFQKYDIWRYCSLFK	FALSE	spec	0	1	1	1	964	1157	0.3335	6.355	96	614.935	625.96	2.67361
CliM	bs	303	mt	r10	CGT	AAGTATGTTTTAATAAGAGACATATTTCGTAATAGAATTACATATTCTGAAGAACGACTGCCTAAACAGTATATAGTTTTTCAGAAATATGATATTTGGCGGTATTGTAGTTTATTTAAA	KYVLIRDIFRNRITYSEERLPKQYIVFQKYDIWRYCSLFK	FALSE	spec	0	1	2	1	751	922	0.2465	6.505	95	490.887	537.348	3.06465
CliM	bs	304	mt	r10	CTG	AAGTATGTTTTAATAAGAGACATATTTCTGAATAGAATTACATATTCTGAAGAACGACTGCCTAAACAGTATATAGTTTTTCAGAAATATGATATTTGGCGGTATTGTAGTTTATTTAAA	KYVLIRDIFLNRITYSEERLPKQYIVFQKYDIWRYCSLFK	FALSE	spec	0	1	1	1	739	812	0.3335	6.355	96	471.408	439.308	2.59399
CliM	bs	304	mt	r10	CTG	AAGTATGTTTTAATAAGAGACATATTTCTGAATAGAATTACATATTCTGAAGAACGACTGCCTAAACAGTATATAGTTTTTCAGAAATATGATATTTGGCGGTATTGTAGTTTATTTAAA	KYVLIRDIFLNRITYSEERLPKQYIVFQKYDIWRYCSLFK	FALSE	spec	0	1	2	1	670	678	0.2465	6.505	95	437.942	395.143	2.88854
CliM	bs	305	mt	r10	CTT	AAGTATGTTTTAATAAGAGACATATTTCTTAATAGAATTACATATTCTGAAGAACGACTGCCTAAACAGTATATAGTTTTTCAGAAATATGATATTTGGCGGTATTGTAGTTTATTTAAA	KYVLIRDIFLNRITYSEERLPKQYIVFQKYDIWRYCSLFK	FALSE	spec	0	1	1	1	242	294	0.3335	6.355	96	154.372	159.06	2.68456
CliM	bs	305	mt	r10	CTT	AAGTATGTTTTAATAAGAGACATATTTCTTAATAGAATTACATATTCTGAAGAACGACTGCCTAAACAGTATATAGTTTTTCAGAAATATGATATTTGGCGGTATTGTAGTTTATTTAAA	KYVLIRDIFLNRITYSEERLPKQYIVFQKYDIWRYCSLFK	FALSE	spec	0	1	2	1	158	231	0.2465	6.505	95	103.276	134.628	3.22381
CliM	bs	306	mt	r10	GAG	AAGTATGTTTTAATAAGAGACATATTTGAGAATAGAATTACATATTCTGAAGAACGACTGCCTAAACAGTATATAGTTTTTCAGAAATATGATATTTGGCGGTATTGTAGTTTATTTAAA	KYVLIRDIFENRITYSEERLPKQYIVFQKYDIWRYCSLFK	FALSE	spec	0	1	1	1	4828	5750	0.3335	6.355	96	3079.78	3110.86	2.66664
CliM	bs	306	mt	r10	GAG	AAGTATGTTTTAATAAGAGACATATTTGAGAATAGAATTACATATTCTGAAGAACGACTGCCTAAACAGTATATAGTTTTTCAGAAATATGATATTTGGCGGTATTGTAGTTTATTTAAA	KYVLIRDIFENRITYSEERLPKQYIVFQKYDIWRYCSLFK	FALSE	spec	0	1	2	1	3997	4607	0.2465	6.505	95	2612.62	2684.99	3.00714
CliM	bs	307	mt	r10	GAT	AAGTATGTTTTAATAAGAGACATATTTGATAATAGAATTACATATTCTGAAGAACGACTGCCTAAACAGTATATAGTTTTTCAGAAATATGATATTTGGCGGTATTGTAGTTTATTTAAA	KYVLIRDIFDNRITYSEERLPKQYIVFQKYDIWRYCSLFK	FALSE	spec	0	1	1	1	701	833	0.3335	6.355	96	447.168	450.67	2.66462
CliM	bs	307	mt	r10	GAT	AAGTATGTTTTAATAAGAGACATATTTGATAATAGAATTACATATTCTGAAGAACGACTGCCTAAACAGTATATAGTTTTTCAGAAATATGATATTTGGCGGTATTGTAGTTTATTTAAA	KYVLIRDIFDNRITYSEERLPKQYIVFQKYDIWRYCSLFK	FALSE	spec	0	1	2	1	704	667	0.2465	6.505	95	460.166	388.732	2.82853
CliM	bs	308	mt	r10	GCG	AAGTATGTTTTAATAAGAGACATATTTGCGAATAGAATTACATATTCTGAAGAACGACTGCCTAAACAGTATATAGTTTTTCAGAAATATGATATTTGGCGGTATTGTAGTTTATTTAAA	KYVLIRDIFANRITYSEERLPKQYIVFQKYDIWRYCSLFK	FALSE	spec	0	1	1	1	4438	5226	0.3335	6.355	96	2831	2827.37	2.65643
CliM	bs	308	mt	r10	GCG	AAGTATGTTTTAATAAGAGACATATTTGCGAATAGAATTACATATTCTGAAGAACGACTGCCTAAACAGTATATAGTTTTTCAGAAATATGATATTTGGCGGTATTGTAGTTTATTTAAA	KYVLIRDIFANRITYSEERLPKQYIVFQKYDIWRYCSLFK	FALSE	spec	0	1	2	1	3731	4528	0.2465	6.505	95	2438.75	2638.95	3.05413
CliM	bs	309	mt	r10	GCT	AAGTATGTTTTAATAAGAGACATATTTGCTAATAGAATTACATATTCTGAAGAACGACTGCCTAAACAGTATATAGTTTTTCAGAAATATGATATTTGGCGGTATTGTAGTTTATTTAAA	KYVLIRDIFANRITYSEERLPKQYIVFQKYDIWRYCSLFK	FALSE	spec	0	1	1	1	1179	1311	0.3335	6.355	96	752.084	709.277	2.60474
CliM	bs	309	mt	r10	GCT	AAGTATGTTTTAATAAGAGACATATTTGCTAATAGAATTACATATTCTGAAGAACGACTGCCTAAACAGTATATAGTTTTTCAGAAATATGATATTTGGCGGTATTGTAGTTTATTTAAA	KYVLIRDIFANRITYSEERLPKQYIVFQKYDIWRYCSLFK	FALSE	spec	0	1	2	1	1018	1151	0.2465	6.505	95	665.41	670.811	2.98961
CliM	bs	310	mt	r10	GGG	AAGTATGTTTTAATAAGAGACATATTTGGGAATAGAATTACATATTCTGAAGAACGACTGCCTAAACAGTATATAGTTTTTCAGAAATATGATATTTGGCGGTATTGTAGTTTATTTAAA	KYVLIRDIFGNRITYSEERLPKQYIVFQKYDIWRYCSLFK	FALSE	spec	0	1	1	1	8036	9413	0.3335	6.355	96	5126.16	5092.62	2.65166
CliM	bs	310	mt	r10	GGG	AAGTATGTTTTAATAAGAGACATATTTGGGAATAGAATTACATATTCTGAAGAACGACTGCCTAAACAGTATATAGTTTTTCAGAAATATGATATTTGGCGGTATTGTAGTTTATTTAAA	KYVLIRDIFGNRITYSEERLPKQYIVFQKYDIWRYCSLFK	FALSE	spec	0	1	2	1	6675	7786	0.2465	6.505	95	4363.08	4537.74	3.01801
CliM	bs	311	mt	r10	GGT	AAGTATGTTTTAATAAGAGACATATTTGGTAATAGAATTACATATTCTGAAGAACGACTGCCTAAACAGTATATAGTTTTTCAGAAATATGATATTTGGCGGTATTGTAGTTTATTTAAA	KYVLIRDIFGNRITYSEERLPKQYIVFQKYDIWRYCSLFK	FALSE	spec	0	1	1	1	1786	2147	0.3335	6.355	96	1139.29	1161.57	2.67505
CliM	bs	311	mt	r10	GGT	AAGTATGTTTTAATAAGAGACATATTTGGTAATAGAATTACATATTCTGAAGAACGACTGCCTAAACAGTATATAGTTTTTCAGAAATATGATATTTGGCGGTATTGTAGTTTATTTAAA	KYVLIRDIFGNRITYSEERLPKQYIVFQKYDIWRYCSLFK	FALSE	spec	0	1	2	1	1633	1862	0.2465	6.505	95	1067.4	1085.19	2.9973
CliM	bs	312	mt	r10	GTG	AAGTATGTTTTAATAAGAGACATATTTGTGAATAGAATTACATATTCTGAAGAACGACTGCCTAAACAGTATATAGTTTTTCAGAAATATGATATTTGGCGGTATTGTAGTTTATTTAAA	KYVLIRDIFVNRITYSEERLPKQYIVFQKYDIWRYCSLFK	FALSE	spec	0	1	1	1	3336	3881	0.3335	6.355	96	2128.03	2099.7	2.6455
CliM	bs	312	mt	r10	GTG	AAGTATGTTTTAATAAGAGACATATTTGTGAATAGAATTACATATTCTGAAGAACGACTGCCTAAACAGTATATAGTTTTTCAGAAATATGATATTTGGCGGTATTGTAGTTTATTTAAA	KYVLIRDIFVNRITYSEERLPKQYIVFQKYDIWRYCSLFK	FALSE	spec	0	1	2	1	2767	3303	0.2465	6.505	95	1808.64	1925.01	3.03907
CliM	bs	313	mt	r10	GTT	AAGTATGTTTTAATAAGAGACATATTTGTTAATAGAATTACATATTCTGAAGAACGACTGCCTAAACAGTATATAGTTTTTCAGAAATATGATATTTGGCGGTATTGTAGTTTATTTAAA	KYVLIRDIFVNRITYSEERLPKQYIVFQKYDIWRYCSLFK	FALSE	spec	0	1	1	1	774	846	0.3335	6.355	96	493.734	457.703	2.58926
CliM	bs	313	mt	r10	GTT	AAGTATGTTTTAATAAGAGACATATTTGTTAATAGAATTACATATTCTGAAGAACGACTGCCTAAACAGTATATAGTTTTTCAGAAATATGATATTTGGCGGTATTGTAGTTTATTTAAA	KYVLIRDIFVNRITYSEERLPKQYIVFQKYDIWRYCSLFK	FALSE	spec	0	1	2	1	555	781	0.2465	6.505	95	362.773	455.173	3.18899
CliM	bs	314	mt	r10	TAG	AAGTATGTTTTAATAAGAGACATATTTTAGAATAGAATTACATATTCTGAAGAACGACTGCCTAAACAGTATATAGTTTTTCAGAAATATGATATTTGGCGGTATTGTAGTTTATTTAAA	KYVLIRDIF*NRITYSEERLPKQYIVFQKYDIWRYCSLFK	TRUE	spec	0	1	1	1	1079	1218	0.3335	6.355	96	688.294	658.962	2.61832
CliM	bs	314	mt	r10	TAG	AAGTATGTTTTAATAAGAGACATATTTTAGAATAGAATTACATATTCTGAAGAACGACTGCCTAAACAGTATATAGTTTTTCAGAAATATGATATTTGGCGGTATTGTAGTTTATTTAAA	KYVLIRDIF*NRITYSEERLPKQYIVFQKYDIWRYCSLFK	TRUE	spec	0	1	2	1	896	1058	0.2465	6.505	95	585.666	616.61	3.02916
CliM	bs	315	mt	r10	TAT	AAGTATGTTTTAATAAGAGACATATTTTATAATAGAATTACATATTCTGAAGAACGACTGCCTAAACAGTATATAGTTTTTCAGAAATATGATATTTGGCGGTATTGTAGTTTATTTAAA	KYVLIRDIFYNRITYSEERLPKQYIVFQKYDIWRYCSLFK	FALSE	spec	0	1	1	1	346	397	0.3335	6.355	96	220.713	214.785	2.63303
CliM	bs	315	mt	r10	TAT	AAGTATGTTTTAATAAGAGACATATTTTATAATAGAATTACATATTCTGAAGAACGACTGCCTAAACAGTATATAGTTTTTCAGAAATATGATATTTGGCGGTATTGTAGTTTATTTAAA	KYVLIRDIFYNRITYSEERLPKQYIVFQKYDIWRYCSLFK	FALSE	spec	0	1	2	1	286	383	0.2465	6.505	95	186.942	223.215	3.14383
CliM	bs	316	mt	r10	TCG	AAGTATGTTTTAATAAGAGACATATTTTCGAATAGAATTACATATTCTGAAGAACGACTGCCTAAACAGTATATAGTTTTTCAGAAATATGATATTTGGCGGTATTGTAGTTTATTTAAA	KYVLIRDIFSNRITYSEERLPKQYIVFQKYDIWRYCSLFK	FALSE	spec	0	1	1	1	576	762	0.3335	6.355	96	367.43	412.257	2.76138
CliM	bs	316	mt	r10	TCG	AAGTATGTTTTAATAAGAGACATATTTTCGAATAGAATTACATATTCTGAAGAACGACTGCCTAAACAGTATATAGTTTTTCAGAAATATGATATTTGGCGGTATTGTAGTTTATTTAAA	KYVLIRDIFSNRITYSEERLPKQYIVFQKYDIWRYCSLFK	FALSE	spec	0	1	2	1	500	560	0.2465	6.505	95	326.822	326.372	2.98099
CliM	bs	317	mt	r10	TCT	AAGTATGTTTTAATAAGAGACATATTTTCTAATAGAATTACATATTCTGAAGAACGACTGCCTAAACAGTATATAGTTTTTCAGAAATATGATATTTGGCGGTATTGTAGTTTATTTAAA	KYVLIRDIFSNRITYSEERLPKQYIVFQKYDIWRYCSLFK	FALSE	spec	0	1	1	1	101	89	0.3335	6.355	96	64.4279	48.1508	2.395
CliM	bs	317	mt	r10	TCT	AAGTATGTTTTAATAAGAGACATATTTTCTAATAGAATTACATATTCTGAAGAACGACTGCCTAAACAGTATATAGTTTTTCAGAAATATGATATTTGGCGGTATTGTAGTTTATTTAAA	KYVLIRDIFSNRITYSEERLPKQYIVFQKYDIWRYCSLFK	FALSE	spec	0	1	2	1	100	97	0.2465	6.505	95	65.3645	56.5323	2.84997
CliM	bs	318	mt	r10	TGG	AAGTATGTTTTAATAAGAGACATATTTTGGAATAGAATTACATATTCTGAAGAACGACTGCCTAAACAGTATATAGTTTTTCAGAAATATGATATTTGGCGGTATTGTAGTTTATTTAAA	KYVLIRDIFWNRITYSEERLPKQYIVFQKYDIWRYCSLFK	FALSE	spec	0	1	1	1	3354	4376	0.3335	6.355	96	2139.52	2367.5	2.74888
CliM	bs	318	mt	r10	TGG	AAGTATGTTTTAATAAGAGACATATTTTGGAATAGAATTACATATTCTGAAGAACGACTGCCTAAACAGTATATAGTTTTTCAGAAATATGATATTTGGCGGTATTGTAGTTTATTTAAA	KYVLIRDIFWNRITYSEERLPKQYIVFQKYDIWRYCSLFK	FALSE	spec	0	1	2	1	3024	3218	0.2465	6.505	95	1976.62	1875.47	2.93438
CliM	bs	319	mt	r10	TGT	AAGTATGTTTTAATAAGAGACATATTTTGTAATAGAATTACATATTCTGAAGAACGACTGCCTAAACAGTATATAGTTTTTCAGAAATATGATATTTGGCGGTATTGTAGTTTATTTAAA	KYVLIRDIFCNRITYSEERLPKQYIVFQKYDIWRYCSLFK	FALSE	spec	0	1	1	1	895	1125	0.3335	6.355	96	570.92	608.647	2.71528
CliM	bs	319	mt	r10	TGT	AAGTATGTTTTAATAAGAGACATATTTTGTAATAGAATTACATATTCTGAAGAACGACTGCCTAAACAGTATATAGTTTTTCAGAAATATGATATTTGGCGGTATTGTAGTTTATTTAAA	KYVLIRDIFCNRITYSEERLPKQYIVFQKYDIWRYCSLFK	FALSE	spec	0	1	2	1	813	954	0.2465	6.505	95	531.413	555.998	3.02345
CliM	bs	320	mt	r10	TTG	AAGTATGTTTTAATAAGAGACATATTTTTGAATAGAATTACATATTCTGAAGAACGACTGCCTAAACAGTATATAGTTTTTCAGAAATATGATATTTGGCGGTATTGTAGTTTATTTAAA	KYVLIRDIFLNRITYSEERLPKQYIVFQKYDIWRYCSLFK	FALSE	spec	0	1	1	1	888	1158	0.3335	6.355	96	566.455	626.501	2.74843
CliM	bs	320	mt	r10	TTG	AAGTATGTTTTAATAAGAGACATATTTTTGAATAGAATTACATATTCTGAAGAACGACTGCCTAAACAGTATATAGTTTTTCAGAAATATGATATTTGGCGGTATTGTAGTTTATTTAAA	KYVLIRDIFLNRITYSEERLPKQYIVFQKYDIWRYCSLFK	FALSE	spec	0	1	2	1	854	770	0.2465	6.505	95	558.213	448.762	2.78338
CliM	bs	321	mt	r10	TTT	AAGTATGTTTTAATAAGAGACATATTTTTTAATAGAATTACATATTCTGAAGAACGACTGCCTAAACAGTATATAGTTTTTCAGAAATATGATATTTGGCGGTATTGTAGTTTATTTAAA	KYVLIRDIFFNRITYSEERLPKQYIVFQKYDIWRYCSLFK	FALSE	spec	0	1	1	1	69	86	0.3335	6.355	96	44.0151	46.5277	2.70764
CliM	bs	321	mt	r10	TTT	AAGTATGTTTTAATAAGAGACATATTTTTTAATAGAATTACATATTCTGAAGAACGACTGCCTAAACAGTATATAGTTTTTCAGAAATATGATATTTGGCGGTATTGTAGTTTATTTAAA	KYVLIRDIFFNRITYSEERLPKQYIVFQKYDIWRYCSLFK	FALSE	spec	0	1	2	1	72	70	0.2465	6.505	95	47.0624	40.7965	2.85206
CliM	bs	322	mt	r11	AAG	AAGTATGTTTTAATAAGAGACATATTTGTAAAGAGAATTACATATTCTGAAGAACGACTGCCTAAACAGTATATAGTTTTTCAGAAATATGATATTTGGCGGTATTGTAGTTTATTTAAA	KYVLIRDIFVKRITYSEERLPKQYIVFQKYDIWRYCSLFK	FALSE	spec	0	1	1	1	1496	1774	0.3335	6.355	96	954.298	959.769	2.66274
CliM	bs	322	mt	r11	AAG	AAGTATGTTTTAATAAGAGACATATTTGTAAAGAGAATTACATATTCTGAAGAACGACTGCCTAAACAGTATATAGTTTTTCAGAAATATGATATTTGGCGGTATTGTAGTTTATTTAAA	KYVLIRDIFVKRITYSEERLPKQYIVFQKYDIWRYCSLFK	FALSE	spec	0	1	2	1	1539	1706	0.2465	6.505	95	1005.96	994.269	2.9716
CliM	bs	324	mt	r11	ACG	AAGTATGTTTTAATAAGAGACATATTTGTAACGAGAATTACATATTCTGAAGAACGACTGCCTAAACAGTATATAGTTTTTCAGAAATATGATATTTGGCGGTATTGTAGTTTATTTAAA	KYVLIRDIFVTRITYSEERLPKQYIVFQKYDIWRYCSLFK	FALSE	spec	0	1	1	1	1030	1325	0.3335	6.355	96	657.037	716.851	2.73615
CliM	bs	324	mt	r11	ACG	AAGTATGTTTTAATAAGAGACATATTTGTAACGAGAATTACATATTCTGAAGAACGACTGCCTAAACAGTATATAGTTTTTCAGAAATATGATATTTGGCGGTATTGTAGTTTATTTAAA	KYVLIRDIFVTRITYSEERLPKQYIVFQKYDIWRYCSLFK	FALSE	spec	0	1	2	1	1103	1186	0.2465	6.505	95	720.97	691.209	2.94384
CliM	bs	325	mt	r11	ACT	AAGTATGTTTTAATAAGAGACATATTTGTAACTAGAATTACATATTCTGAAGAACGACTGCCTAAACAGTATATAGTTTTTCAGAAATATGATATTTGGCGGTATTGTAGTTTATTTAAA	KYVLIRDIFVTRITYSEERLPKQYIVFQKYDIWRYCSLFK	FALSE	spec	0	1	1	1	872	1127	0.3335	6.355	96	556.248	609.729	2.74036
CliM	bs	325	mt	r11	ACT	AAGTATGTTTTAATAAGAGACATATTTGTAACTAGAATTACATATTCTGAAGAACGACTGCCTAAACAGTATATAGTTTTTCAGAAATATGATATTTGGCGGTATTGTAGTTTATTTAAA	KYVLIRDIFVTRITYSEERLPKQYIVFQKYDIWRYCSLFK	FALSE	spec	0	1	2	1	888	1095	0.2465	6.505	95	580.437	638.174	3.06865
CliM	bs	326	mt	r11	AGG	AAGTATGTTTTAATAAGAGACATATTTGTAAGGAGAATTACATATTCTGAAGAACGACTGCCTAAACAGTATATAGTTTTTCAGAAATATGATATTTGGCGGTATTGTAGTTTATTTAAA	KYVLIRDIFVRRITYSEERLPKQYIVFQKYDIWRYCSLFK	FALSE	spec	0	1	1	1	1583	1868	0.3335	6.355	96	1009.79	1010.63	2.65832
CliM	bs	326	mt	r11	AGG	AAGTATGTTTTAATAAGAGACATATTTGTAAGGAGAATTACATATTCTGAAGAACGACTGCCTAAACAGTATATAGTTTTTCAGAAATATGATATTTGGCGGTATTGTAGTTTATTTAAA	KYVLIRDIFVRRITYSEERLPKQYIVFQKYDIWRYCSLFK	FALSE	spec	0	1	2	1	1594	1733	0.2465	6.505	95	1041.91	1010.01	2.95391
CliM	bs	327	mt	r11	AGT	AAGTATGTTTTAATAAGAGACATATTTGTAAGTAGAATTACATATTCTGAAGAACGACTGCCTAAACAGTATATAGTTTTTCAGAAATATGATATTTGGCGGTATTGTAGTTTATTTAAA	KYVLIRDIFVSRITYSEERLPKQYIVFQKYDIWRYCSLFK	FALSE	spec	0	1	1	1	1611	1754	0.3335	6.355	96	1027.66	948.949	2.58574
CliM	bs	327	mt	r11	AGT	AAGTATGTTTTAATAAGAGACATATTTGTAAGTAGAATTACATATTCTGAAGAACGACTGCCTAAACAGTATATAGTTTTTCAGAAATATGATATTTGGCGGTATTGTAGTTTATTTAAA	KYVLIRDIFVSRITYSEERLPKQYIVFQKYDIWRYCSLFK	FALSE	spec	0	1	2	1	1478	1804	0.2465	6.505	95	966.087	1051.38	3.05934
CliM	bs	328	mt	r11	ATG	AAGTATGTTTTAATAAGAGACATATTTGTAATGAGAATTACATATTCTGAAGAACGACTGCCTAAACAGTATATAGTTTTTCAGAAATATGATATTTGGCGGTATTGTAGTTTATTTAAA	KYVLIRDIFVMRITYSEERLPKQYIVFQKYDIWRYCSLFK	FALSE	spec	0	1	1	1	955	1113	0.3335	6.355	96	609.194	602.155	2.6471
CliM	bs	328	mt	r11	ATG	AAGTATGTTTTAATAAGAGACATATTTGTAATGAGAATTACATATTCTGAAGAACGACTGCCTAAACAGTATATAGTTTTTCAGAAATATGATATTTGGCGGTATTGTAGTTTATTTAAA	KYVLIRDIFVMRITYSEERLPKQYIVFQKYDIWRYCSLFK	FALSE	spec	0	1	2	1	879	987	0.2465	6.505	95	574.554	575.231	2.98332
CliM	bs	329	mt	r11	ATT	AAGTATGTTTTAATAAGAGACATATTTGTAATTAGAATTACATATTCTGAAGAACGACTGCCTAAACAGTATATAGTTTTTCAGAAATATGATATTTGGCGGTATTGTAGTTTATTTAAA	KYVLIRDIFVIRITYSEERLPKQYIVFQKYDIWRYCSLFK	FALSE	spec	0	1	1	1	381	575	0.3335	6.355	96	243.04	311.086	2.88016
CliM	bs	329	mt	r11	ATT	AAGTATGTTTTAATAAGAGACATATTTGTAATTAGAATTACATATTCTGAAGAACGACTGCCTAAACAGTATATAGTTTTTCAGAAATATGATATTTGGCGGTATTGTAGTTTATTTAAA	KYVLIRDIFVIRITYSEERLPKQYIVFQKYDIWRYCSLFK	FALSE	spec	0	1	2	1	506	543	0.2465	6.505	95	330.744	316.464	2.94203
CliM	bs	330	mt	r11	CAG	AAGTATGTTTTAATAAGAGACATATTTGTACAGAGAATTACATATTCTGAAGAACGACTGCCTAAACAGTATATAGTTTTTCAGAAATATGATATTTGGCGGTATTGTAGTTTATTTAAA	KYVLIRDIFVQRITYSEERLPKQYIVFQKYDIWRYCSLFK	FALSE	spec	0	1	1	1	1472	1598	0.3335	6.355	96	938.988	864.55	2.58311
CliM	bs	330	mt	r11	CAG	AAGTATGTTTTAATAAGAGACATATTTGTACAGAGAATTACATATTCTGAAGAACGACTGCCTAAACAGTATATAGTTTTTCAGAAATATGATATTTGGCGGTATTGTAGTTTATTTAAA	KYVLIRDIFVQRITYSEERLPKQYIVFQKYDIWRYCSLFK	FALSE	spec	0	1	2	1	1288	1606	0.2465	6.505	95	841.894	935.989	3.07878
CliM	bs	331	mt	r11	CAT	AAGTATGTTTTAATAAGAGACATATTTGTACATAGAATTACATATTCTGAAGAACGACTGCCTAAACAGTATATAGTTTTTCAGAAATATGATATTTGGCGGTATTGTAGTTTATTTAAA	KYVLIRDIFVHRITYSEERLPKQYIVFQKYDIWRYCSLFK	FALSE	spec	0	1	1	1	1149	1512	0.3335	6.355	96	732.947	818.022	2.7566
CliM	bs	331	mt	r11	CAT	AAGTATGTTTTAATAAGAGACATATTTGTACATAGAATTACATATTCTGAAGAACGACTGCCTAAACAGTATATAGTTTTTCAGAAATATGATATTTGGCGGTATTGTAGTTTATTTAAA	KYVLIRDIFVHRITYSEERLPKQYIVFQKYDIWRYCSLFK	FALSE	spec	0	1	2	1	1246	1485	0.2465	6.505	95	814.441	865.469	3.03762
CliM	bs	332	mt	r11	CCG	AAGTATGTTTTAATAAGAGACATATTTGTACCGAGAATTACATATTCTGAAGAACGACTGCCTAAACAGTATATAGTTTTTCAGAAATATGATATTTGGCGGTATTGTAGTTTATTTAAA	KYVLIRDIFVPRITYSEERLPKQYIVFQKYDIWRYCSLFK	FALSE	spec	0	1	1	1	1005	1297	0.3335	6.355	96	641.089	701.703	2.73904
CliM	bs	332	mt	r11	CCG	AAGTATGTTTTAATAAGAGACATATTTGTACCGAGAATTACATATTCTGAAGAACGACTGCCTAAACAGTATATAGTTTTTCAGAAATATGATATTTGGCGGTATTGTAGTTTATTTAAA	KYVLIRDIFVPRITYSEERLPKQYIVFQKYDIWRYCSLFK	FALSE	spec	0	1	2	1	984	1219	0.2465	6.505	95	643.186	710.442	3.07287
CliM	bs	333	mt	r11	CCT	AAGTATGTTTTAATAAGAGACATATTTGTACCTAGAATTACATATTCTGAAGAACGACTGCCTAAACAGTATATAGTTTTTCAGAAATATGATATTTGGCGGTATTGTAGTTTATTTAAA	KYVLIRDIFVPRITYSEERLPKQYIVFQKYDIWRYCSLFK	FALSE	spec	0	1	1	1	1323	1758	0.3335	6.355	96	843.941	951.113	2.76538
CliM	bs	333	mt	r11	CCT	AAGTATGTTTTAATAAGAGACATATTTGTACCTAGAATTACATATTCTGAAGAACGACTGCCTAAACAGTATATAGTTTTTCAGAAATATGATATTTGGCGGTATTGTAGTTTATTTAAA	KYVLIRDIFVPRITYSEERLPKQYIVFQKYDIWRYCSLFK	FALSE	spec	0	1	2	1	1388	1560	0.2465	6.505	95	907.259	909.179	2.98417
CliM	bs	334	mt	r11	CGG	AAGTATGTTTTAATAAGAGACATATTTGTACGGAGAATTACATATTCTGAAGAACGACTGCCTAAACAGTATATAGTTTTTCAGAAATATGATATTTGGCGGTATTGTAGTTTATTTAAA	KYVLIRDIFVRRITYSEERLPKQYIVFQKYDIWRYCSLFK	FALSE	spec	0	1	1	1	2104	2806	0.3335	6.355	96	1342.14	1518.1	2.76867
CliM	bs	334	mt	r11	CGG	AAGTATGTTTTAATAAGAGACATATTTGTACGGAGAATTACATATTCTGAAGAACGACTGCCTAAACAGTATATAGTTTTTCAGAAATATGATATTTGGCGGTATTGTAGTTTATTTAAA	KYVLIRDIFVRRITYSEERLPKQYIVFQKYDIWRYCSLFK	FALSE	spec	0	1	2	1	2455	2647	0.2465	6.505	95	1604.7	1542.69	2.94634
CliM	bs	335	mt	r11	CGT	AAGTATGTTTTAATAAGAGACATATTTGTACGTAGAATTACATATTCTGAAGAACGACTGCCTAAACAGTATATAGTTTTTCAGAAATATGATATTTGGCGGTATTGTAGTTTATTTAAA	KYVLIRDIFVRRITYSEERLPKQYIVFQKYDIWRYCSLFK	FALSE	spec	0	1	1	1	1907	2369	0.3335	6.355	96	1216.47	1281.68	2.70466
CliM	bs	335	mt	r11	CGT	AAGTATGTTTTAATAAGAGACATATTTGTACGTAGAATTACATATTCTGAAGAACGACTGCCTAAACAGTATATAGTTTTTCAGAAATATGATATTTGGCGGTATTGTAGTTTATTTAAA	KYVLIRDIFVRRITYSEERLPKQYIVFQKYDIWRYCSLFK	FALSE	spec	0	1	2	1	1816	2083	0.2465	6.505	95	1187.02	1213.99	3.00272
CliM	bs	336	mt	r11	CTG	AAGTATGTTTTAATAAGAGACATATTTGTACTGAGAATTACATATTCTGAAGAACGACTGCCTAAACAGTATATAGTTTTTCAGAAATATGATATTTGGCGGTATTGTAGTTTATTTAAA	KYVLIRDIFVLRITYSEERLPKQYIVFQKYDIWRYCSLFK	FALSE	spec	0	1	1	1	1408	1797	0.3335	6.355	96	898.163	972.213	2.72902
CliM	bs	336	mt	r11	CTG	AAGTATGTTTTAATAAGAGACATATTTGTACTGAGAATTACATATTCTGAAGAACGACTGCCTAAACAGTATATAGTTTTTCAGAAATATGATATTTGGCGGTATTGTAGTTTATTTAAA	KYVLIRDIFVLRITYSEERLPKQYIVFQKYDIWRYCSLFK	FALSE	spec	0	1	2	1	1596	1729	0.2465	6.505	95	1043.22	1007.67	2.95066
CliM	bs	337	mt	r11	CTT	AAGTATGTTTTAATAAGAGACATATTTGTACTTAGAATTACATATTCTGAAGAACGACTGCCTAAACAGTATATAGTTTTTCAGAAATATGATATTTGGCGGTATTGTAGTTTATTTAAA	KYVLIRDIFVLRITYSEERLPKQYIVFQKYDIWRYCSLFK	FALSE	spec	0	1	1	1	833	852	0.3335	6.355	96	531.37	460.949	2.52939
CliM	bs	337	mt	r11	CTT	AAGTATGTTTTAATAAGAGACATATTTGTACTTAGAATTACATATTCTGAAGAACGACTGCCTAAACAGTATATAGTTTTTCAGAAATATGATATTTGGCGGTATTGTAGTTTATTTAAA	KYVLIRDIFVLRITYSEERLPKQYIVFQKYDIWRYCSLFK	FALSE	spec	0	1	2	1	818	906	0.2465	6.505	95	534.681	528.023	2.97083
CliM	bs	338	mt	r11	GAG	AAGTATGTTTTAATAAGAGACATATTTGTAGAGAGAATTACATATTCTGAAGAACGACTGCCTAAACAGTATATAGTTTTTCAGAAATATGATATTTGGCGGTATTGTAGTTTATTTAAA	KYVLIRDIFVERITYSEERLPKQYIVFQKYDIWRYCSLFK	FALSE	spec	0	1	1	1	1796	2030	0.3335	6.355	96	1145.67	1098.27	2.61949
CliM	bs	338	mt	r11	GAG	AAGTATGTTTTAATAAGAGACATATTTGTAGAGAGAATTACATATTCTGAAGAACGACTGCCTAAACAGTATATAGTTTTTCAGAAATATGATATTTGGCGGTATTGTAGTTTATTTAAA	KYVLIRDIFVERITYSEERLPKQYIVFQKYDIWRYCSLFK	FALSE	spec	0	1	2	1	1873	2058	0.2465	6.505	95	1224.28	1199.42	2.96355
CliM	bs	339	mt	r11	GAT	AAGTATGTTTTAATAAGAGACATATTTGTAGATAGAATTACATATTCTGAAGAACGACTGCCTAAACAGTATATAGTTTTTCAGAAATATGATATTTGGCGGTATTGTAGTTTATTTAAA	KYVLIRDIFVDRITYSEERLPKQYIVFQKYDIWRYCSLFK	FALSE	spec	0	1	1	1	1882	2062	0.3335	6.355	96	1200.53	1115.58	2.59141
CliM	bs	339	mt	r11	GAT	AAGTATGTTTTAATAAGAGACATATTTGTAGATAGAATTACATATTCTGAAGAACGACTGCCTAAACAGTATATAGTTTTTCAGAAATATGATATTTGGCGGTATTGTAGTTTATTTAAA	KYVLIRDIFVDRITYSEERLPKQYIVFQKYDIWRYCSLFK	FALSE	spec	0	1	2	1	1896	1922	0.2465	6.505	95	1239.31	1120.16	2.89014
CliM	bs	340	mt	r11	GCG	AAGTATGTTTTAATAAGAGACATATTTGTAGCGAGAATTACATATTCTGAAGAACGACTGCCTAAACAGTATATAGTTTTTCAGAAATATGATATTTGGCGGTATTGTAGTTTATTTAAA	KYVLIRDIFVARITYSEERLPKQYIVFQKYDIWRYCSLFK	FALSE	spec	0	1	1	1	2742	3324	0.3335	6.355	96	1749.12	1798.35	2.68261
CliM	bs	340	mt	r11	GCG	AAGTATGTTTTAATAAGAGACATATTTGTAGCGAGAATTACATATTCTGAAGAACGACTGCCTAAACAGTATATAGTTTTTCAGAAATATGATATTTGGCGGTATTGTAGTTTATTTAAA	KYVLIRDIFVARITYSEERLPKQYIVFQKYDIWRYCSLFK	FALSE	spec	0	1	2	1	2990	3044	0.2465	6.505	95	1954.4	1774.07	2.89404
CliM	bs	341	mt	r11	GCT	AAGTATGTTTTAATAAGAGACATATTTGTAGCTAGAATTACATATTCTGAAGAACGACTGCCTAAACAGTATATAGTTTTTCAGAAATATGATATTTGGCGGTATTGTAGTTTATTTAAA	KYVLIRDIFVARITYSEERLPKQYIVFQKYDIWRYCSLFK	FALSE	spec	0	1	1	1	2967	3516	0.3335	6.355	96	1892.65	1902.23	2.66213
CliM	bs	341	mt	r11	GCT	AAGTATGTTTTAATAAGAGACATATTTGTAGCTAGAATTACATATTCTGAAGAACGACTGCCTAAACAGTATATAGTTTTTCAGAAATATGATATTTGGCGGTATTGTAGTTTATTTAAA	KYVLIRDIFVARITYSEERLPKQYIVFQKYDIWRYCSLFK	FALSE	spec	0	1	2	1	2735	3258	0.2465	6.505	95	1787.72	1898.79	3.03717
CliM	bs	342	mt	r11	GGG	AAGTATGTTTTAATAAGAGACATATTTGTAGGGAGAATTACATATTCTGAAGAACGACTGCCTAAACAGTATATAGTTTTTCAGAAATATGATATTTGGCGGTATTGTAGTTTATTTAAA	KYVLIRDIFVGRITYSEERLPKQYIVFQKYDIWRYCSLFK	FALSE	spec	0	1	1	1	3083	3727	0.3335	6.355	96	1966.64	2016.38	2.6801
CliM	bs	342	mt	r11	GGG	AAGTATGTTTTAATAAGAGACATATTTGTAGGGAGAATTACATATTCTGAAGAACGACTGCCTAAACAGTATATAGTTTTTCAGAAATATGATATTTGGCGGTATTGTAGTTTATTTAAA	KYVLIRDIFVGRITYSEERLPKQYIVFQKYDIWRYCSLFK	FALSE	spec	0	1	2	1	2967	3522	0.2465	6.505	95	1939.36	2052.65	3.03397
CliM	bs	343	mt	r11	GGT	AAGTATGTTTTAATAAGAGACATATTTGTAGGTAGAATTACATATTCTGAAGAACGACTGCCTAAACAGTATATAGTTTTTCAGAAATATGATATTTGGCGGTATTGTAGTTTATTTAAA	KYVLIRDIFVGRITYSEERLPKQYIVFQKYDIWRYCSLFK	FALSE	spec	0	1	1	1	2428	2940	0.3335	6.355	96	1548.82	1590.6	2.68158
CliM	bs	343	mt	r11	GGT	AAGTATGTTTTAATAAGAGACATATTTGTAGGTAGAATTACATATTCTGAAGAACGACTGCCTAAACAGTATATAGTTTTTCAGAAATATGATATTTGGCGGTATTGTAGTTTATTTAAA	KYVLIRDIFVGRITYSEERLPKQYIVFQKYDIWRYCSLFK	FALSE	spec	0	1	2	1	2547	2763	0.2465	6.505	95	1664.83	1610.3	2.9519
CliM	bs	344	mt	r11	GTG	AAGTATGTTTTAATAAGAGACATATTTGTAGTGAGAATTACATATTCTGAAGAACGACTGCCTAAACAGTATATAGTTTTTCAGAAATATGATATTTGGCGGTATTGTAGTTTATTTAAA	KYVLIRDIFVVRITYSEERLPKQYIVFQKYDIWRYCSLFK	FALSE	spec	0	1	1	1	1997	2556	0.3335	6.355	96	1273.89	1382.85	2.73159
CliM	bs	344	mt	r11	GTG	AAGTATGTTTTAATAAGAGACATATTTGTAGTGAGAATTACATATTCTGAAGAACGACTGCCTAAACAGTATATAGTTTTTCAGAAATATGATATTTGGCGGTATTGTAGTTTATTTAAA	KYVLIRDIFVVRITYSEERLPKQYIVFQKYDIWRYCSLFK	FALSE	spec	0	1	2	1	2061	2212	0.2465	6.505	95	1347.16	1289.17	2.94215
CliM	bs	345	mt	r11	GTT	AAGTATGTTTTAATAAGAGACATATTTGTAGTTAGAATTACATATTCTGAAGAACGACTGCCTAAACAGTATATAGTTTTTCAGAAATATGATATTTGGCGGTATTGTAGTTTATTTAAA	KYVLIRDIFVVRITYSEERLPKQYIVFQKYDIWRYCSLFK	FALSE	spec	0	1	1	1	1658	2024	0.3335	6.355	96	1057.64	1095.02	2.68891
CliM	bs	345	mt	r11	GTT	AAGTATGTTTTAATAAGAGACATATTTGTAGTTAGAATTACATATTCTGAAGAACGACTGCCTAAACAGTATATAGTTTTTCAGAAATATGATATTTGGCGGTATTGTAGTTTATTTAAA	KYVLIRDIFVVRITYSEERLPKQYIVFQKYDIWRYCSLFK	FALSE	spec	0	1	2	1	1777	2045	0.2465	6.505	95	1161.53	1191.84	3.00572
CliM	bs	346	mt	r11	TAG	AAGTATGTTTTAATAAGAGACATATTTGTATAGAGAATTACATATTCTGAAGAACGACTGCCTAAACAGTATATAGTTTTTCAGAAATATGATATTTGGCGGTATTGTAGTTTATTTAAA	KYVLIRDIFV*RITYSEERLPKQYIVFQKYDIWRYCSLFK	TRUE	spec	0	1	1	1	1672	1977	0.3335	6.355	96	1066.57	1069.6	2.66014
CliM	bs	346	mt	r11	TAG	AAGTATGTTTTAATAAGAGACATATTTGTATAGAGAATTACATATTCTGAAGAACGACTGCCTAAACAGTATATAGTTTTTCAGAAATATGATATTTGGCGGTATTGTAGTTTATTTAAA	KYVLIRDIFV*RITYSEERLPKQYIVFQKYDIWRYCSLFK	TRUE	spec	0	1	2	1	1631	1988	0.2465	6.505	95	1066.09	1158.62	3.05808
CliM	bs	347	mt	r11	TAT	AAGTATGTTTTAATAAGAGACATATTTGTATATAGAATTACATATTCTGAAGAACGACTGCCTAAACAGTATATAGTTTTTCAGAAATATGATATTTGGCGGTATTGTAGTTTATTTAAA	KYVLIRDIFVYRITYSEERLPKQYIVFQKYDIWRYCSLFK	FALSE	spec	0	1	1	1	1527	1719	0.3335	6.355	96	974.073	930.013	2.61585
CliM	bs	347	mt	r11	TAT	AAGTATGTTTTAATAAGAGACATATTTGTATATAGAATTACATATTCTGAAGAACGACTGCCTAAACAGTATATAGTTTTTCAGAAATATGATATTTGGCGGTATTGTAGTTTATTTAAA	KYVLIRDIFVYRITYSEERLPKQYIVFQKYDIWRYCSLFK	FALSE	spec	0	1	2	1	1520	1804	0.2465	6.505	95	993.54	1051.38	3.03381
CliM	bs	348	mt	r11	TCG	AAGTATGTTTTAATAAGAGACATATTTGTATCGAGAATTACATATTCTGAAGAACGACTGCCTAAACAGTATATAGTTTTTCAGAAATATGATATTTGGCGGTATTGTAGTTTATTTAAA	KYVLIRDIFVSRITYSEERLPKQYIVFQKYDIWRYCSLFK	FALSE	spec	0	1	1	1	1113	1376	0.3335	6.355	96	709.982	744.443	2.70032
CliM	bs	348	mt	r11	TCG	AAGTATGTTTTAATAAGAGACATATTTGTATCGAGAATTACATATTCTGAAGAACGACTGCCTAAACAGTATATAGTTTTTCAGAAATATGATATTTGGCGGTATTGTAGTTTATTTAAA	KYVLIRDIFVSRITYSEERLPKQYIVFQKYDIWRYCSLFK	FALSE	spec	0	1	2	1	1256	1283	0.2465	6.505	95	820.978	747.742	2.89711
CliM	bs	349	mt	r11	TCT	AAGTATGTTTTAATAAGAGACATATTTGTATCTAGAATTACATATTCTGAAGAACGACTGCCTAAACAGTATATAGTTTTTCAGAAATATGATATTTGGCGGTATTGTAGTTTATTTAAA	KYVLIRDIFVSRITYSEERLPKQYIVFQKYDIWRYCSLFK	FALSE	spec	0	1	1	1	507	479	0.3335	6.355	96	323.415	259.149	2.45783
CliM	bs	349	mt	r11	TCT	AAGTATGTTTTAATAAGAGACATATTTGTATCTAGAATTACATATTCTGAAGAACGACTGCCTAAACAGTATATAGTTTTTCAGAAATATGATATTTGGCGGTATTGTAGTTTATTTAAA	KYVLIRDIFVSRITYSEERLPKQYIVFQKYDIWRYCSLFK	FALSE	spec	0	1	2	1	555	516	0.2465	6.505	95	362.773	300.729	2.81134
CliM	bs	350	mt	r11	TGG	AAGTATGTTTTAATAAGAGACATATTTGTATGGAGAATTACATATTCTGAAGAACGACTGCCTAAACAGTATATAGTTTTTCAGAAATATGATATTTGGCGGTATTGTAGTTTATTTAAA	KYVLIRDIFVWRITYSEERLPKQYIVFQKYDIWRYCSLFK	FALSE	spec	0	1	1	1	2126	2672	0.3335	6.355	96	1356.17	1445.61	2.71517
CliM	bs	350	mt	r11	TGG	AAGTATGTTTTAATAAGAGACATATTTGTATGGAGAATTACATATTCTGAAGAACGACTGCCTAAACAGTATATAGTTTTTCAGAAATATGATATTTGGCGGTATTGTAGTTTATTTAAA	KYVLIRDIFVWRITYSEERLPKQYIVFQKYDIWRYCSLFK	FALSE	spec	0	1	2	1	2241	2339	0.2465	6.505	95	1464.82	1363.19	2.91673
CliM	bs	351	mt	r11	TGT	AAGTATGTTTTAATAAGAGACATATTTGTATGTAGAATTACATATTCTGAAGAACGACTGCCTAAACAGTATATAGTTTTTCAGAAATATGATATTTGGCGGTATTGTAGTTTATTTAAA	KYVLIRDIFVCRITYSEERLPKQYIVFQKYDIWRYCSLFK	FALSE	spec	0	1	1	1	1982	2418	0.3335	6.355	96	1264.32	1308.19	2.68834
CliM	bs	351	mt	r11	TGT	AAGTATGTTTTAATAAGAGACATATTTGTATGTAGAATTACATATTCTGAAGAACGACTGCCTAAACAGTATATAGTTTTTCAGAAATATGATATTTGGCGGTATTGTAGTTTATTTAAA	KYVLIRDIFVCRITYSEERLPKQYIVFQKYDIWRYCSLFK	FALSE	spec	0	1	2	1	2025	2250	0.2465	6.505	95	1323.63	1311.32	2.97373
CliM	bs	352	mt	r11	TTG	AAGTATGTTTTAATAAGAGACATATTTGTATTGAGAATTACATATTCTGAAGAACGACTGCCTAAACAGTATATAGTTTTTCAGAAATATGATATTTGGCGGTATTGTAGTTTATTTAAA	KYVLIRDIFVLRITYSEERLPKQYIVFQKYDIWRYCSLFK	FALSE	spec	0	1	1	1	698	752	0.3335	6.355	96	445.254	406.847	2.57624
CliM	bs	352	mt	r11	TTG	AAGTATGTTTTAATAAGAGACATATTTGTATTGAGAATTACATATTCTGAAGAACGACTGCCTAAACAGTATATAGTTTTTCAGAAATATGATATTTGGCGGTATTGTAGTTTATTTAAA	KYVLIRDIFVLRITYSEERLPKQYIVFQKYDIWRYCSLFK	FALSE	spec	0	1	2	1	802	879	0.2465	6.505	95	524.223	512.288	2.96126
CliM	bs	353	mt	r11	TTT	AAGTATGTTTTAATAAGAGACATATTTGTATTTAGAATTACATATTCTGAAGAACGACTGCCTAAACAGTATATAGTTTTTCAGAAATATGATATTTGGCGGTATTGTAGTTTATTTAAA	KYVLIRDIFVFRITYSEERLPKQYIVFQKYDIWRYCSLFK	FALSE	spec	0	1	1	1	871	991	0.3335	6.355	96	555.61	536.151	2.62544
CliM	bs	353	mt	r11	TTT	AAGTATGTTTTAATAAGAGACATATTTGTATTTAGAATTACATATTCTGAAGAACGACTGCCTAAACAGTATATAGTTTTTCAGAAATATGATATTTGGCGGTATTGTAGTTTATTTAAA	KYVLIRDIFVFRITYSEERLPKQYIVFQKYDIWRYCSLFK	FALSE	spec	0	1	2	1	934	1055	0.2465	6.505	95	610.504	614.862	2.98873
CliM	bs	354	mt	r12	AAG	AAGTATGTTTTAATAAGAGACATATTTGTAAATAAGATTACATATTCTGAAGAACGACTGCCTAAACAGTATATAGTTTTTCAGAAATATGATATTTGGCGGTATTGTAGTTTATTTAAA	KYVLIRDIFVNKITYSEERLPKQYIVFQKYDIWRYCSLFK	FALSE	spec	0	1	1	1	1580	1703	0.3335	6.355	96	1007.88	921.357	2.57665
CliM	bs	354	mt	r12	AAG	AAGTATGTTTTAATAAGAGACATATTTGTAAATAAGATTACATATTCTGAAGAACGACTGCCTAAACAGTATATAGTTTTTCAGAAATATGATATTTGGCGGTATTGTAGTTTATTTAAA	KYVLIRDIFVNKITYSEERLPKQYIVFQKYDIWRYCSLFK	FALSE	spec	0	1	2	1	1591	1751	0.2465	6.505	95	1039.95	1020.5	2.96504
CliM	bs	355	mt	r12	AAT	AAGTATGTTTTAATAAGAGACATATTTGTAAATAATATTACATATTCTGAAGAACGACTGCCTAAACAGTATATAGTTTTTCAGAAATATGATATTTGGCGGTATTGTAGTTTATTTAAA	KYVLIRDIFVNNITYSEERLPKQYIVFQKYDIWRYCSLFK	FALSE	spec	0	1	1	1	153	181	0.3335	6.355	96	97.5986	97.9246	2.66059
CliM	bs	355	mt	r12	AAT	AAGTATGTTTTAATAAGAGACATATTTGTAAATAATATTACATATTCTGAAGAACGACTGCCTAAACAGTATATAGTTTTTCAGAAATATGATATTTGGCGGTATTGTAGTTTATTTAAA	KYVLIRDIFVNNITYSEERLPKQYIVFQKYDIWRYCSLFK	FALSE	spec	0	1	2	1	174	220	0.2465	6.505	95	113.734	128.218	3.09146
CliM	bs	356	mt	r12	ACG	AAGTATGTTTTAATAAGAGACATATTTGTAAATACGATTACATATTCTGAAGAACGACTGCCTAAACAGTATATAGTTTTTCAGAAATATGATATTTGGCGGTATTGTAGTTTATTTAAA	KYVLIRDIFVNTITYSEERLPKQYIVFQKYDIWRYCSLFK	FALSE	spec	0	1	1	1	1183	1256	0.3335	6.355	96	754.635	679.521	2.56305
CliM	bs	356	mt	r12	ACG	AAGTATGTTTTAATAAGAGACATATTTGTAAATACGATTACATATTCTGAAGAACGACTGCCTAAACAGTATATAGTTTTTCAGAAATATGATATTTGGCGGTATTGTAGTTTATTTAAA	KYVLIRDIFVNTITYSEERLPKQYIVFQKYDIWRYCSLFK	FALSE	spec	0	1	2	1	1136	1288	0.2465	6.505	95	742.54	750.656	2.99215
CliM	bs	357	mt	r12	ACT	AAGTATGTTTTAATAAGAGACATATTTGTAAATACTATTACATATTCTGAAGAACGACTGCCTAAACAGTATATAGTTTTTCAGAAATATGATATTTGGCGGTATTGTAGTTTATTTAAA	KYVLIRDIFVNTITYSEERLPKQYIVFQKYDIWRYCSLFK	FALSE	spec	0	1	1	1	432	567	0.3335	6.355	96	275.573	306.758	2.75425
CliM	bs	357	mt	r12	ACT	AAGTATGTTTTAATAAGAGACATATTTGTAAATACTATTACATATTCTGAAGAACGACTGCCTAAACAGTATATAGTTTTTCAGAAATATGATATTTGGCGGTATTGTAGTTTATTTAAA	KYVLIRDIFVNTITYSEERLPKQYIVFQKYDIWRYCSLFK	FALSE	spec	0	1	2	1	510	561	0.2465	6.505	95	333.359	326.955	2.96457
CliM	bs	358	mt	r12	AGG	AAGTATGTTTTAATAAGAGACATATTTGTAAATAGGATTACATATTCTGAAGAACGACTGCCTAAACAGTATATAGTTTTTCAGAAATATGATATTTGGCGGTATTGTAGTTTATTTAAA	KYVLIRDIFVNRITYSEERLPKQYIVFQKYDIWRYCSLFK	FALSE	spec	0	1	1	1	2992	3701	0.3335	6.355	96	1908.6	2002.31	2.70081
CliM	bs	358	mt	r12	AGG	AAGTATGTTTTAATAAGAGACATATTTGTAAATAGGATTACATATTCTGAAGAACGACTGCCTAAACAGTATATAGTTTTTCAGAAATATGATATTTGGCGGTATTGTAGTTTATTTAAA	KYVLIRDIFVNRITYSEERLPKQYIVFQKYDIWRYCSLFK	FALSE	spec	0	1	2	1	3008	3688	0.2465	6.505	95	1966.16	2149.39	3.06343
CliM	bs	359	mt	r12	AGT	AAGTATGTTTTAATAAGAGACATATTTGTAAATAGTATTACATATTCTGAAGAACGACTGCCTAAACAGTATATAGTTTTTCAGAAATATGATATTTGGCGGTATTGTAGTTTATTTAAA	KYVLIRDIFVNSITYSEERLPKQYIVFQKYDIWRYCSLFK	FALSE	spec	0	1	1	1	865	1187	0.3335	6.355	96	551.783	642.191	2.7944
CliM	bs	359	mt	r12	AGT	AAGTATGTTTTAATAAGAGACATATTTGTAAATAGTATTACATATTCTGAAGAACGACTGCCTAAACAGTATATAGTTTTTCAGAAATATGATATTTGGCGGTATTGTAGTTTATTTAAA	KYVLIRDIFVNSITYSEERLPKQYIVFQKYDIWRYCSLFK	FALSE	spec	0	1	2	1	1020	1034	0.2465	6.505	95	666.718	602.623	2.89015
CliM	bs	360	mt	r12	ATG	AAGTATGTTTTAATAAGAGACATATTTGTAAATATGATTACATATTCTGAAGAACGACTGCCTAAACAGTATATAGTTTTTCAGAAATATGATATTTGGCGGTATTGTAGTTTATTTAAA	KYVLIRDIFVNMITYSEERLPKQYIVFQKYDIWRYCSLFK	FALSE	spec	0	1	1	1	858	995	0.3335	6.355	96	547.318	538.315	2.64263
CliM	bs	360	mt	r12	ATG	AAGTATGTTTTAATAAGAGACATATTTGTAAATATGATTACATATTCTGAAGAACGACTGCCTAAACAGTATATAGTTTTTCAGAAATATGATATTTGGCGGTATTGTAGTTTATTTAAA	KYVLIRDIFVNMITYSEERLPKQYIVFQKYDIWRYCSLFK	FALSE	spec	0	1	2	1	893	916	0.2465	6.505	95	583.705	533.851	2.9009
CliM	bs	361	mt	r12	ATT	AAGTATGTTTTAATAAGAGACATATTTGTAAATATTATTACATATTCTGAAGAACGACTGCCTAAACAGTATATAGTTTTTCAGAAATATGATATTTGGCGGTATTGTAGTTTATTTAAA	KYVLIRDIFVNIITYSEERLPKQYIVFQKYDIWRYCSLFK	FALSE	spec	0	1	1	1	154	224	0.3335	6.355	96	98.2365	121.188	2.84691
CliM	bs	361	mt	r12	ATT	AAGTATGTTTTAATAAGAGACATATTTGTAAATATTATTACATATTCTGAAGAACGACTGCCTAAACAGTATATAGTTTTTCAGAAATATGATATTTGGCGGTATTGTAGTTTATTTAAA	KYVLIRDIFVNIITYSEERLPKQYIVFQKYDIWRYCSLFK	FALSE	spec	0	1	2	1	188	250	0.2465	6.505	95	122.885	145.702	3.13743
CliM	bs	362	mt	r12	CAG	AAGTATGTTTTAATAAGAGACATATTTGTAAATCAGATTACATATTCTGAAGAACGACTGCCTAAACAGTATATAGTTTTTCAGAAATATGATATTTGGCGGTATTGTAGTTTATTTAAA	KYVLIRDIFVNQITYSEERLPKQYIVFQKYDIWRYCSLFK	FALSE	spec	0	1	1	1	1540	1719	0.3335	6.355	96	982.365	930.013	2.6082
CliM	bs	362	mt	r12	CAG	AAGTATGTTTTAATAAGAGACATATTTGTAAATCAGATTACATATTCTGAAGAACGACTGCCTAAACAGTATATAGTTTTTCAGAAATATGATATTTGGCGGTATTGTAGTTTATTTAAA	KYVLIRDIFVNQITYSEERLPKQYIVFQKYDIWRYCSLFK	FALSE	spec	0	1	2	1	1754	1740	0.2465	6.505	95	1146.49	1014.08	2.87043
CliM	bs	363	mt	r12	CAT	AAGTATGTTTTAATAAGAGACATATTTGTAAATCATATTACATATTCTGAAGAACGACTGCCTAAACAGTATATAGTTTTTCAGAAATATGATATTTGGCGGTATTGTAGTTTATTTAAA	KYVLIRDIFVNHITYSEERLPKQYIVFQKYDIWRYCSLFK	FALSE	spec	0	1	1	1	186	200	0.3335	6.355	96	118.649	108.204	2.57449
CliM	bs	363	mt	r12	CAT	AAGTATGTTTTAATAAGAGACATATTTGTAAATCATATTACATATTCTGAAGAACGACTGCCTAAACAGTATATAGTTTTTCAGAAATATGATATTTGGCGGTATTGTAGTTTATTTAAA	KYVLIRDIFVNHITYSEERLPKQYIVFQKYDIWRYCSLFK	FALSE	spec	0	1	2	1	194	210	0.2465	6.505	95	126.807	122.39	2.94994
CliM	bs	364	mt	r12	CCG	AAGTATGTTTTAATAAGAGACATATTTGTAAATCCGATTACATATTCTGAAGAACGACTGCCTAAACAGTATATAGTTTTTCAGAAATATGATATTTGGCGGTATTGTAGTTTATTTAAA	KYVLIRDIFVNPITYSEERLPKQYIVFQKYDIWRYCSLFK	FALSE	spec	0	1	1	1	1463	1812	0.3335	6.355	96	933.247	980.328	2.70196
CliM	bs	364	mt	r12	CCG	AAGTATGTTTTAATAAGAGACATATTTGTAAATCCGATTACATATTCTGAAGAACGACTGCCTAAACAGTATATAGTTTTTCAGAAATATGATATTTGGCGGTATTGTAGTTTATTTAAA	KYVLIRDIFVNPITYSEERLPKQYIVFQKYDIWRYCSLFK	FALSE	spec	0	1	2	1	1520	1798	0.2465	6.505	95	993.54	1047.89	3.03077
CliM	bs	365	mt	r12	CCT	AAGTATGTTTTAATAAGAGACATATTTGTAAATCCTATTACATATTCTGAAGAACGACTGCCTAAACAGTATATAGTTTTTCAGAAATATGATATTTGGCGGTATTGTAGTTTATTTAAA	KYVLIRDIFVNPITYSEERLPKQYIVFQKYDIWRYCSLFK	FALSE	spec	0	1	1	1	265	340	0.3335	6.355	96	169.043	183.947	2.73377
CliM	bs	365	mt	r12	CCT	AAGTATGTTTTAATAAGAGACATATTTGTAAATCCTATTACATATTCTGAAGAACGACTGCCTAAACAGTATATAGTTTTTCAGAAATATGATATTTGGCGGTATTGTAGTTTATTTAAA	KYVLIRDIFVNPITYSEERLPKQYIVFQKYDIWRYCSLFK	FALSE	spec	0	1	2	1	365	312	0.2465	6.505	95	238.58	181.836	2.73477
CliM	bs	366	mt	r12	CGG	AAGTATGTTTTAATAAGAGACATATTTGTAAATCGGATTACATATTCTGAAGAACGACTGCCTAAACAGTATATAGTTTTTCAGAAATATGATATTTGGCGGTATTGTAGTTTATTTAAA	KYVLIRDIFVNRITYSEERLPKQYIVFQKYDIWRYCSLFK	FALSE	spec	0	1	1	1	2435	3095	0.3335	6.355	96	1553.29	1674.46	2.72531
CliM	bs	366	mt	r12	CGG	AAGTATGTTTTAATAAGAGACATATTTGTAAATCGGATTACATATTCTGAAGAACGACTGCCTAAACAGTATATAGTTTTTCAGAAATATGATATTTGGCGGTATTGTAGTTTATTTAAA	KYVLIRDIFVNRITYSEERLPKQYIVFQKYDIWRYCSLFK	FALSE	spec	0	1	2	1	2555	2941	0.2465	6.505	95	1670.06	1714.04	3.00593
CliM	bs	367	mt	r12	CGT	AAGTATGTTTTAATAAGAGACATATTTGTAAATCGTATTACATATTCTGAAGAACGACTGCCTAAACAGTATATAGTTTTTCAGAAATATGATATTTGGCGGTATTGTAGTTTATTTAAA	KYVLIRDIFVNRITYSEERLPKQYIVFQKYDIWRYCSLFK	FALSE	spec	0	1	1	1	748	764	0.3335	6.355	96	477.149	413.339	2.52814
CliM	bs	367	mt	r12	CGT	AAGTATGTTTTAATAAGAGACATATTTGTAAATCGTATTACATATTCTGAAGAACGACTGCCTAAACAGTATATAGTTTTTCAGAAATATGATATTTGGCGGTATTGTAGTTTATTTAAA	KYVLIRDIFVNRITYSEERLPKQYIVFQKYDIWRYCSLFK	FALSE	spec	0	1	2	1	707	820	0.2465	6.505	95	462.127	477.902	3.01283
CliM	bs	368	mt	r12	CTG	AAGTATGTTTTAATAAGAGACATATTTGTAAATCTGATTACATATTCTGAAGAACGACTGCCTAAACAGTATATAGTTTTTCAGAAATATGATATTTGGCGGTATTGTAGTTTATTTAAA	KYVLIRDIFVNLITYSEERLPKQYIVFQKYDIWRYCSLFK	FALSE	spec	0	1	1	1	1049	1486	0.3335	6.355	96	669.157	803.956	2.82307
CliM	bs	368	mt	r12	CTG	AAGTATGTTTTAATAAGAGACATATTTGTAAATCTGATTACATATTCTGAAGAACGACTGCCTAAACAGTATATAGTTTTTCAGAAATATGATATTTGGCGGTATTGTAGTTTATTTAAA	KYVLIRDIFVNLITYSEERLPKQYIVFQKYDIWRYCSLFK	FALSE	spec	0	1	2	1	1197	1482	0.2465	6.505	95	782.413	863.72	3.07233
CliM	bs	369	mt	r12	CTT	AAGTATGTTTTAATAAGAGACATATTTGTAAATCTTATTACATATTCTGAAGAACGACTGCCTAAACAGTATATAGTTTTTCAGAAATATGATATTTGGCGGTATTGTAGTTTATTTAAA	KYVLIRDIFVNLITYSEERLPKQYIVFQKYDIWRYCSLFK	FALSE	spec	0	1	1	1	518	629	0.3335	6.355	96	330.432	340.301	2.68412
CliM	bs	369	mt	r12	CTT	AAGTATGTTTTAATAAGAGACATATTTGTAAATCTTATTACATATTCTGAAGAACGACTGCCTAAACAGTATATAGTTTTTCAGAAATATGATATTTGGCGGTATTGTAGTTTATTTAAA	KYVLIRDIFVNLITYSEERLPKQYIVFQKYDIWRYCSLFK	FALSE	spec	0	1	2	1	567	570	0.2465	6.505	95	370.617	332.2	2.88254
CliM	bs	370	mt	r12	GAG	AAGTATGTTTTAATAAGAGACATATTTGTAAATGAGATTACATATTCTGAAGAACGACTGCCTAAACAGTATATAGTTTTTCAGAAATATGATATTTGGCGGTATTGTAGTTTATTTAAA	KYVLIRDIFVNEITYSEERLPKQYIVFQKYDIWRYCSLFK	FALSE	spec	0	1	1	1	2429	3048	0.3335	6.355	96	1549.46	1649.03	2.71374
CliM	bs	370	mt	r12	GAG	AAGTATGTTTTAATAAGAGACATATTTGTAAATGAGATTACATATTCTGAAGAACGACTGCCTAAACAGTATATAGTTTTTCAGAAATATGATATTTGGCGGTATTGTAGTTTATTTAAA	KYVLIRDIFVNEITYSEERLPKQYIVFQKYDIWRYCSLFK	FALSE	spec	0	1	2	1	2395	2865	0.2465	6.505	95	1565.48	1669.74	3.041
CliM	bs	371	mt	r12	GAT	AAGTATGTTTTAATAAGAGACATATTTGTAAATGATATTACATATTCTGAAGAACGACTGCCTAAACAGTATATAGTTTTTCAGAAATATGATATTTGGCGGTATTGTAGTTTATTTAAA	KYVLIRDIFVNDITYSEERLPKQYIVFQKYDIWRYCSLFK	FALSE	spec	0	1	1	1	1014	1366	0.3335	6.355	96	646.83	739.033	2.77774
CliM	bs	371	mt	r12	GAT	AAGTATGTTTTAATAAGAGACATATTTGTAAATGATATTACATATTCTGAAGAACGACTGCCTAAACAGTATATAGTTTTTCAGAAATATGATATTTGGCGGTATTGTAGTTTATTTAAA	KYVLIRDIFVNDITYSEERLPKQYIVFQKYDIWRYCSLFK	FALSE	spec	0	1	2	1	1120	1351	0.2465	6.505	95	732.082	787.373	3.04859
CliM	bs	372	mt	r12	GCG	AAGTATGTTTTAATAAGAGACATATTTGTAAATGCGATTACATATTCTGAAGAACGACTGCCTAAACAGTATATAGTTTTTCAGAAATATGATATTTGGCGGTATTGTAGTTTATTTAAA	KYVLIRDIFVNAITYSEERLPKQYIVFQKYDIWRYCSLFK	FALSE	spec	0	1	1	1	2362	3076	0.3335	6.355	96	1506.72	1664.18	2.74721
CliM	bs	372	mt	r12	GCG	AAGTATGTTTTAATAAGAGACATATTTGTAAATGCGATTACATATTCTGAAGAACGACTGCCTAAACAGTATATAGTTTTTCAGAAATATGATATTTGGCGGTATTGTAGTTTATTTAAA	KYVLIRDIFVNAITYSEERLPKQYIVFQKYDIWRYCSLFK	FALSE	spec	0	1	2	1	2843	3040	0.2465	6.505	95	1858.31	1771.73	2.93877
CliM	bs	373	mt	r12	GCT	AAGTATGTTTTAATAAGAGACATATTTGTAAATGCTATTACATATTCTGAAGAACGACTGCCTAAACAGTATATAGTTTTTCAGAAATATGATATTTGGCGGTATTGTAGTTTATTTAAA	KYVLIRDIFVNAITYSEERLPKQYIVFQKYDIWRYCSLFK	FALSE	spec	0	1	1	1	1240	1556	0.3335	6.355	96	790.995	841.827	2.71374
CliM	bs	373	mt	r12	GCT	AAGTATGTTTTAATAAGAGACATATTTGTAAATGCTATTACATATTCTGAAGAACGACTGCCTAAACAGTATATAGTTTTTCAGAAATATGATATTTGGCGGTATTGTAGTTTATTTAAA	KYVLIRDIFVNAITYSEERLPKQYIVFQKYDIWRYCSLFK	FALSE	spec	0	1	2	1	1302	1461	0.2465	6.505	95	851.045	851.481	2.98271
CliM	bs	374	mt	r12	GGG	AAGTATGTTTTAATAAGAGACATATTTGTAAATGGGATTACATATTCTGAAGAACGACTGCCTAAACAGTATATAGTTTTTCAGAAATATGATATTTGGCGGTATTGTAGTTTATTTAAA	KYVLIRDIFVNGITYSEERLPKQYIVFQKYDIWRYCSLFK	FALSE	spec	0	1	1	1	4764	5685	0.3335	6.355	96	3038.95	3075.7	2.66842
CliM	bs	374	mt	r12	GGG	AAGTATGTTTTAATAAGAGACATATTTGTAAATGGGATTACATATTCTGAAGAACGACTGCCTAAACAGTATATAGTTTTTCAGAAATATGATATTTGGCGGTATTGTAGTTTATTTAAA	KYVLIRDIFVNGITYSEERLPKQYIVFQKYDIWRYCSLFK	FALSE	spec	0	1	2	1	4992	5511	0.2465	6.505	95	3262.99	3211.85	2.96785
CliM	bs	375	mt	r12	GGT	AAGTATGTTTTAATAAGAGACATATTTGTAAATGGTATTACATATTCTGAAGAACGACTGCCTAAACAGTATATAGTTTTTCAGAAATATGATATTTGGCGGTATTGTAGTTTATTTAAA	KYVLIRDIFVNGITYSEERLPKQYIVFQKYDIWRYCSLFK	FALSE	spec	0	1	1	1	1921	2276	0.3335	6.355	96	1225.4	1231.36	2.66196
CliM	bs	375	mt	r12	GGT	AAGTATGTTTTAATAAGAGACATATTTGTAAATGGTATTACATATTCTGAAGAACGACTGCCTAAACAGTATATAGTTTTTCAGAAATATGATATTTGGCGGTATTGTAGTTTATTTAAA	KYVLIRDIFVNGITYSEERLPKQYIVFQKYDIWRYCSLFK	FALSE	spec	0	1	2	1	2043	2206	0.2465	6.505	95	1335.4	1285.67	2.94767
CliM	bs	376	mt	r12	GTG	AAGTATGTTTTAATAAGAGACATATTTGTAAATGTGATTACATATTCTGAAGAACGACTGCCTAAACAGTATATAGTTTTTCAGAAATATGATATTTGGCGGTATTGTAGTTTATTTAAA	KYVLIRDIFVNVITYSEERLPKQYIVFQKYDIWRYCSLFK	FALSE	spec	0	1	1	1	2613	3199	0.3335	6.355	96	1666.83	1730.72	2.6915
CliM	bs	376	mt	r12	GTG	AAGTATGTTTTAATAAGAGACATATTTGTAAATGTGATTACATATTCTGAAGAACGACTGCCTAAACAGTATATAGTTTTTCAGAAATATGATATTTGGCGGTATTGTAGTTTATTTAAA	KYVLIRDIFVNVITYSEERLPKQYIVFQKYDIWRYCSLFK	FALSE	spec	0	1	2	1	2781	3115	0.2465	6.505	95	1817.79	1815.44	2.98107
CliM	bs	377	mt	r12	GTT	AAGTATGTTTTAATAAGAGACATATTTGTAAATGTTATTACATATTCTGAAGAACGACTGCCTAAACAGTATATAGTTTTTCAGAAATATGATATTTGGCGGTATTGTAGTTTATTTAAA	KYVLIRDIFVNVITYSEERLPKQYIVFQKYDIWRYCSLFK	FALSE	spec	0	1	1	1	519	671	0.3335	6.355	96	331.07	363.024	2.74067
CliM	bs	377	mt	r12	GTT	AAGTATGTTTTAATAAGAGACATATTTGTAAATGTTATTACATATTCTGAAGAACGACTGCCTAAACAGTATATAGTTTTTCAGAAATATGATATTTGGCGGTATTGTAGTTTATTTAAA	KYVLIRDIFVNVITYSEERLPKQYIVFQKYDIWRYCSLFK	FALSE	spec	0	1	2	1	490	647	0.2465	6.505	95	320.286	377.076	3.13098
CliM	bs	378	mt	r12	TAG	AAGTATGTTTTAATAAGAGACATATTTGTAAATTAGATTACATATTCTGAAGAACGACTGCCTAAACAGTATATAGTTTTTCAGAAATATGATATTTGGCGGTATTGTAGTTTATTTAAA	KYVLIRDIFVN*ITYSEERLPKQYIVFQKYDIWRYCSLFK	TRUE	spec	0	1	1	1	2101	2422	0.3335	6.355	96	1340.23	1310.35	2.63726
CliM	bs	378	mt	r12	TAG	AAGTATGTTTTAATAAGAGACATATTTGTAAATTAGATTACATATTCTGAAGAACGACTGCCTAAACAGTATATAGTTTTTCAGAAATATGATATTTGGCGGTATTGTAGTTTATTTAAA	KYVLIRDIFVN*ITYSEERLPKQYIVFQKYDIWRYCSLFK	TRUE	spec	0	1	2	1	2244	2461	0.2465	6.505	95	1466.78	1434.29	2.96184
CliM	bs	379	mt	r12	TAT	AAGTATGTTTTAATAAGAGACATATTTGTAAATTATATTACATATTCTGAAGAACGACTGCCTAAACAGTATATAGTTTTTCAGAAATATGATATTTGGCGGTATTGTAGTTTATTTAAA	KYVLIRDIFVNYITYSEERLPKQYIVFQKYDIWRYCSLFK	FALSE	spec	0	1	1	1	461	625	0.3335	6.355	96	294.072	338.137	2.78348
CliM	bs	379	mt	r12	TAT	AAGTATGTTTTAATAAGAGACATATTTGTAAATTATATTACATATTCTGAAGAACGACTGCCTAAACAGTATATAGTTTTTCAGAAATATGATATTTGGCGGTATTGTAGTTTATTTAAA	KYVLIRDIFVNYITYSEERLPKQYIVFQKYDIWRYCSLFK	FALSE	spec	0	1	2	1	461	633	0.2465	6.505	95	301.33	368.917	3.16664
CliM	bs	380	mt	r12	TCG	AAGTATGTTTTAATAAGAGACATATTTGTAAATTCGATTACATATTCTGAAGAACGACTGCCTAAACAGTATATAGTTTTTCAGAAATATGATATTTGGCGGTATTGTAGTTTATTTAAA	KYVLIRDIFVNSITYSEERLPKQYIVFQKYDIWRYCSLFK	FALSE	spec	0	1	1	1	1595	1969	0.3335	6.355	96	1017.45	1065.27	2.699
CliM	bs	380	mt	r12	TCG	AAGTATGTTTTAATAAGAGACATATTTGTAAATTCGATTACATATTCTGAAGAACGACTGCCTAAACAGTATATAGTTTTTCAGAAATATGATATTTGGCGGTATTGTAGTTTATTTAAA	KYVLIRDIFVNSITYSEERLPKQYIVFQKYDIWRYCSLFK	FALSE	spec	0	1	2	1	1670	1865	0.2465	6.505	95	1091.59	1086.94	2.97836
CliM	bs	381	mt	r12	TCT	AAGTATGTTTTAATAAGAGACATATTTGTAAATTCTATTACATATTCTGAAGAACGACTGCCTAAACAGTATATAGTTTTTCAGAAATATGATATTTGGCGGTATTGTAGTTTATTTAAA	KYVLIRDIFVNSITYSEERLPKQYIVFQKYDIWRYCSLFK	FALSE	spec	0	1	1	1	366	453	0.3335	6.355	96	233.471	245.082	2.70135
CliM	bs	381	mt	r12	TCT	AAGTATGTTTTAATAAGAGACATATTTGTAAATTCTATTACATATTCTGAAGAACGACTGCCTAAACAGTATATAGTTTTTCAGAAATATGATATTTGGCGGTATTGTAGTTTATTTAAA	KYVLIRDIFVNSITYSEERLPKQYIVFQKYDIWRYCSLFK	FALSE	spec	0	1	2	1	313	374	0.2465	6.505	95	204.591	217.97	3.03996
CliM	bs	382	mt	r12	TGG	AAGTATGTTTTAATAAGAGACATATTTGTAAATTGGATTACATATTCTGAAGAACGACTGCCTAAACAGTATATAGTTTTTCAGAAATATGATATTTGGCGGTATTGTAGTTTATTTAAA	KYVLIRDIFVNWITYSEERLPKQYIVFQKYDIWRYCSLFK	FALSE	spec	0	1	1	1	3914	4496	0.3335	6.355	96	2496.74	2432.43	2.63405
CliM	bs	382	mt	r12	TGG	AAGTATGTTTTAATAAGAGACATATTTGTAAATTGGATTACATATTCTGAAGAACGACTGCCTAAACAGTATATAGTTTTTCAGAAATATGATATTTGGCGGTATTGTAGTTTATTTAAA	KYVLIRDIFVNWITYSEERLPKQYIVFQKYDIWRYCSLFK	FALSE	spec	0	1	2	1	3699	4599	0.2465	6.505	95	2417.83	2680.33	3.07616
CliM	bs	383	mt	r12	TGT	AAGTATGTTTTAATAAGAGACATATTTGTAAATTGTATTACATATTCTGAAGAACGACTGCCTAAACAGTATATAGTTTTTCAGAAATATGATATTTGGCGGTATTGTAGTTTATTTAAA	KYVLIRDIFVNCITYSEERLPKQYIVFQKYDIWRYCSLFK	FALSE	spec	0	1	1	1	1125	1410	0.3335	6.355	96	717.637	762.838	2.71266
CliM	bs	383	mt	r12	TGT	AAGTATGTTTTAATAAGAGACATATTTGTAAATTGTATTACATATTCTGAAGAACGACTGCCTAAACAGTATATAGTTTTTCAGAAATATGATATTTGGCGGTATTGTAGTTTATTTAAA	KYVLIRDIFVNCITYSEERLPKQYIVFQKYDIWRYCSLFK	FALSE	spec	0	1	2	1	1205	1309	0.2465	6.505	95	787.642	762.895	2.95316
CliM	bs	384	mt	r12	TTG	AAGTATGTTTTAATAAGAGACATATTTGTAAATTTGATTACATATTCTGAAGAACGACTGCCTAAACAGTATATAGTTTTTCAGAAATATGATATTTGGCGGTATTGTAGTTTATTTAAA	KYVLIRDIFVNLITYSEERLPKQYIVFQKYDIWRYCSLFK	FALSE	spec	0	1	1	1	2014	2720	0.3335	6.355	96	1284.73	1471.57	2.78002
CliM	bs	384	mt	r12	TTG	AAGTATGTTTTAATAAGAGACATATTTGTAAATTTGATTACATATTCTGAAGAACGACTGCCTAAACAGTATATAGTTTTTCAGAAATATGATATTTGGCGGTATTGTAGTTTATTTAAA	KYVLIRDIFVNLITYSEERLPKQYIVFQKYDIWRYCSLFK	FALSE	spec	0	1	2	1	2283	2481	0.2465	6.505	95	1492.27	1445.94	2.95351
CliM	bs	385	mt	r12	TTT	AAGTATGTTTTAATAAGAGACATATTTGTAAATTTTATTACATATTCTGAAGAACGACTGCCTAAACAGTATATAGTTTTTCAGAAATATGATATTTGGCGGTATTGTAGTTTATTTAAA	KYVLIRDIFVNFITYSEERLPKQYIVFQKYDIWRYCSLFK	FALSE	spec	0	1	1	1	413	479	0.3335	6.355	96	263.453	259.149	2.64273
CliM	bs	385	mt	r12	TTT	AAGTATGTTTTAATAAGAGACATATTTGTAAATTTTATTACATATTCTGAAGAACGACTGCCTAAACAGTATATAGTTTTTCAGAAATATGATATTTGGCGGTATTGTAGTTTATTTAAA	KYVLIRDIFVNFITYSEERLPKQYIVFQKYDIWRYCSLFK	FALSE	spec	0	1	2	1	378	451	0.2465	6.505	95	247.078	262.846	3.03862
CliM	bs	386	mt	r13	AAG	AAGTATGTTTTAATAAGAGACATATTTGTAAATAGAAAGACATATTCTGAAGAACGACTGCCTAAACAGTATATAGTTTTTCAGAAATATGATATTTGGCGGTATTGTAGTTTATTTAAA	KYVLIRDIFVNRKTYSEERLPKQYIVFQKYDIWRYCSLFK	FALSE	spec	0	1	1	1	1126	1334	0.3335	6.355	96	718.275	721.72	2.6619
CliM	bs	386	mt	r13	AAG	AAGTATGTTTTAATAAGAGACATATTTGTAAATAGAAAGACATATTCTGAAGAACGACTGCCTAAACAGTATATAGTTTTTCAGAAATATGATATTTGGCGGTATTGTAGTTTATTTAAA	KYVLIRDIFVNRKTYSEERLPKQYIVFQKYDIWRYCSLFK	FALSE	spec	0	1	2	1	1154	1329	0.2465	6.505	95	754.306	774.551	3.00638
CliM	bs	387	mt	r13	AAT	AAGTATGTTTTAATAAGAGACATATTTGTAAATAGAAATACATATTCTGAAGAACGACTGCCTAAACAGTATATAGTTTTTCAGAAATATGATATTTGGCGGTATTGTAGTTTATTTAAA	KYVLIRDIFVNRNTYSEERLPKQYIVFQKYDIWRYCSLFK	FALSE	spec	0	1	1	1	1893	2287	0.3335	6.355	96	1207.54	1237.31	2.67954
CliM	bs	387	mt	r13	AAT	AAGTATGTTTTAATAAGAGACATATTTGTAAATAGAAATACATATTCTGAAGAACGACTGCCTAAACAGTATATAGTTTTTCAGAAATATGATATTTGGCGGTATTGTAGTTTATTTAAA	KYVLIRDIFVNRNTYSEERLPKQYIVFQKYDIWRYCSLFK	FALSE	spec	0	1	2	1	1973	2313	0.2465	6.505	95	1289.64	1348.03	3.0226
CliM	bs	388	mt	r13	ACG	AAGTATGTTTTAATAAGAGACATATTTGTAAATAGAACGACATATTCTGAAGAACGACTGCCTAAACAGTATATAGTTTTTCAGAAATATGATATTTGGCGGTATTGTAGTTTATTTAAA	KYVLIRDIFVNRTTYSEERLPKQYIVFQKYDIWRYCSLFK	FALSE	spec	0	1	1	1	716	816	0.3335	6.355	96	456.736	441.472	2.62693
CliM	bs	388	mt	r13	ACG	AAGTATGTTTTAATAAGAGACATATTTGTAAATAGAACGACATATTCTGAAGAACGACTGCCTAAACAGTATATAGTTTTTCAGAAATATGATATTTGGCGGTATTGTAGTTTATTTAAA	KYVLIRDIFVNRTTYSEERLPKQYIVFQKYDIWRYCSLFK	FALSE	spec	0	1	2	1	705	757	0.2465	6.505	95	460.82	441.185	2.94257
CliM	bs	389	mt	r13	ACT	AAGTATGTTTTAATAAGAGACATATTTGTAAATAGAACTACATATTCTGAAGAACGACTGCCTAAACAGTATATAGTTTTTCAGAAATATGATATTTGGCGGTATTGTAGTTTATTTAAA	KYVLIRDIFVNRTTYSEERLPKQYIVFQKYDIWRYCSLFK	FALSE	spec	0	1	1	1	561	619	0.3335	6.355	96	357.862	334.891	2.59777
CliM	bs	389	mt	r13	ACT	AAGTATGTTTTAATAAGAGACATATTTGTAAATAGAACTACATATTCTGAAGAACGACTGCCTAAACAGTATATAGTTTTTCAGAAATATGATATTTGGCGGTATTGTAGTTTATTTAAA	KYVLIRDIFVNRTTYSEERLPKQYIVFQKYDIWRYCSLFK	FALSE	spec	0	1	2	1	512	640	0.2465	6.505	95	334.666	372.997	3.08105
CliM	bs	390	mt	r13	AGG	AAGTATGTTTTAATAAGAGACATATTTGTAAATAGAAGGACATATTCTGAAGAACGACTGCCTAAACAGTATATAGTTTTTCAGAAATATGATATTTGGCGGTATTGTAGTTTATTTAAA	KYVLIRDIFVNRRTYSEERLPKQYIVFQKYDIWRYCSLFK	FALSE	spec	0	1	1	1	1077	1303	0.3335	6.355	96	687.018	704.949	2.68082
CliM	bs	390	mt	r13	AGG	AAGTATGTTTTAATAAGAGACATATTTGTAAATAGAAGGACATATTCTGAAGAACGACTGCCTAAACAGTATATAGTTTTTCAGAAATATGATATTTGGCGGTATTGTAGTTTATTTAAA	KYVLIRDIFVNRRTYSEERLPKQYIVFQKYDIWRYCSLFK	FALSE	spec	0	1	2	1	1131	1352	0.2465	6.505	95	739.272	787.955	3.04036
CliM	bs	391	mt	r13	AGT	AAGTATGTTTTAATAAGAGACATATTTGTAAATAGAAGTACATATTCTGAAGAACGACTGCCTAAACAGTATATAGTTTTTCAGAAATATGATATTTGGCGGTATTGTAGTTTATTTAAA	KYVLIRDIFVNRSTYSEERLPKQYIVFQKYDIWRYCSLFK	FALSE	spec	0	1	1	1	2838	3354	0.3335	6.355	96	1810.36	1814.58	2.65968
CliM	bs	391	mt	r13	AGT	AAGTATGTTTTAATAAGAGACATATTTGTAAATAGAAGTACATATTCTGAAGAACGACTGCCTAAACAGTATATAGTTTTTCAGAAATATGATATTTGGCGGTATTGTAGTTTATTTAAA	KYVLIRDIFVNRSTYSEERLPKQYIVFQKYDIWRYCSLFK	FALSE	spec	0	1	2	1	2800	3249	0.2465	6.505	95	1830.21	1893.54	3.01324
CliM	bs	392	mt	r13	ATG	AAGTATGTTTTAATAAGAGACATATTTGTAAATAGAATGACATATTCTGAAGAACGACTGCCTAAACAGTATATAGTTTTTCAGAAATATGATATTTGGCGGTATTGTAGTTTATTTAAA	KYVLIRDIFVNRMTYSEERLPKQYIVFQKYDIWRYCSLFK	FALSE	spec	0	1	1	1	1109	1217	0.3335	6.355	96	707.431	658.421	2.59285
CliM	bs	392	mt	r13	ATG	AAGTATGTTTTAATAAGAGACATATTTGTAAATAGAATGACATATTCTGAAGAACGACTGCCTAAACAGTATATAGTTTTTCAGAAATATGATATTTGGCGGTATTGTAGTTTATTTAAA	KYVLIRDIFVNRMTYSEERLPKQYIVFQKYDIWRYCSLFK	FALSE	spec	0	1	2	1	984	1143	0.2465	6.505	95	643.186	666.149	3.01421
CliM	bs	394	mt	r13	CAG	AAGTATGTTTTAATAAGAGACATATTTGTAAATAGACAGACATATTCTGAAGAACGACTGCCTAAACAGTATATAGTTTTTCAGAAATATGATATTTGGCGGTATTGTAGTTTATTTAAA	KYVLIRDIFVNRQTYSEERLPKQYIVFQKYDIWRYCSLFK	FALSE	spec	0	1	1	1	729	990	0.3335	6.355	96	465.029	535.61	2.785
CliM	bs	394	mt	r13	CAG	AAGTATGTTTTAATAAGAGACATATTTGTAAATAGACAGACATATTCTGAAGAACGACTGCCTAAACAGTATATAGTTTTTCAGAAATATGATATTTGGCGGTATTGTAGTTTATTTAAA	KYVLIRDIFVNRQTYSEERLPKQYIVFQKYDIWRYCSLFK	FALSE	spec	0	1	2	1	982	977	0.2465	6.505	95	641.879	569.403	2.87308
CliM	bs	395	mt	r13	CAT	AAGTATGTTTTAATAAGAGACATATTTGTAAATAGACATACATATTCTGAAGAACGACTGCCTAAACAGTATATAGTTTTTCAGAAATATGATATTTGGCGGTATTGTAGTTTATTTAAA	KYVLIRDIFVNRHTYSEERLPKQYIVFQKYDIWRYCSLFK	FALSE	spec	0	1	1	1	1640	1927	0.3335	6.355	96	1046.16	1042.55	2.65447
CliM	bs	395	mt	r13	CAT	AAGTATGTTTTAATAAGAGACATATTTGTAAATAGACATACATATTCTGAAGAACGACTGCCTAAACAGTATATAGTTTTTCAGAAATATGATATTTGGCGGTATTGTAGTTTATTTAAA	KYVLIRDIFVNRHTYSEERLPKQYIVFQKYDIWRYCSLFK	FALSE	spec	0	1	2	1	1726	1825	0.2465	6.505	95	1128.19	1063.62	2.92855
CliM	bs	396	mt	r13	CCG	AAGTATGTTTTAATAAGAGACATATTTGTAAATAGACCGACATATTCTGAAGAACGACTGCCTAAACAGTATATAGTTTTTCAGAAATATGATATTTGGCGGTATTGTAGTTTATTTAAA	KYVLIRDIFVNRPTYSEERLPKQYIVFQKYDIWRYCSLFK	FALSE	spec	0	1	1	1	331	404	0.3335	6.355	96	211.145	218.572	2.68876
CliM	bs	396	mt	r13	CCG	AAGTATGTTTTAATAAGAGACATATTTGTAAATAGACCGACATATTCTGAAGAACGACTGCCTAAACAGTATATAGTTTTTCAGAAATATGATATTTGGCGGTATTGTAGTTTATTTAAA	KYVLIRDIFVNRPTYSEERLPKQYIVFQKYDIWRYCSLFK	FALSE	spec	0	1	2	1	347	363	0.2465	6.505	95	226.815	211.559	2.9188
CliM	bs	397	mt	r13	CCT	AAGTATGTTTTAATAAGAGACATATTTGTAAATAGACCTACATATTCTGAAGAACGACTGCCTAAACAGTATATAGTTTTTCAGAAATATGATATTTGGCGGTATTGTAGTTTATTTAAA	KYVLIRDIFVNRPTYSEERLPKQYIVFQKYDIWRYCSLFK	FALSE	spec	0	1	1	1	586	722	0.3335	6.355	96	373.809	390.616	2.69724
CliM	bs	397	mt	r13	CCT	AAGTATGTTTTAATAAGAGACATATTTGTAAATAGACCTACATATTCTGAAGAACGACTGCCTAAACAGTATATAGTTTTTCAGAAATATGATATTTGGCGGTATTGTAGTTTATTTAAA	KYVLIRDIFVNRPTYSEERLPKQYIVFQKYDIWRYCSLFK	FALSE	spec	0	1	2	1	546	717	0.2465	6.505	95	356.89	417.873	3.12598
CliM	bs	398	mt	r13	CGG	AAGTATGTTTTAATAAGAGACATATTTGTAAATAGACGGACATATTCTGAAGAACGACTGCCTAAACAGTATATAGTTTTTCAGAAATATGATATTTGGCGGTATTGTAGTTTATTTAAA	KYVLIRDIFVNRRTYSEERLPKQYIVFQKYDIWRYCSLFK	FALSE	spec	0	1	1	1	970	1107	0.3335	6.355	96	618.763	598.909	2.62818
CliM	bs	398	mt	r13	CGG	AAGTATGTTTTAATAAGAGACATATTTGTAAATAGACGGACATATTCTGAAGAACGACTGCCTAAACAGTATATAGTTTTTCAGAAATATGATATTTGGCGGTATTGTAGTTTATTTAAA	KYVLIRDIFVNRRTYSEERLPKQYIVFQKYDIWRYCSLFK	FALSE	spec	0	1	2	1	997	1148	0.2465	6.505	95	651.684	669.063	3.00623
CliM	bs	399	mt	r13	CGT	AAGTATGTTTTAATAAGAGACATATTTGTAAATAGACGTACATATTCTGAAGAACGACTGCCTAAACAGTATATAGTTTTTCAGAAATATGATATTTGGCGGTATTGTAGTTTATTTAAA	KYVLIRDIFVNRRTYSEERLPKQYIVFQKYDIWRYCSLFK	FALSE	spec	0	1	1	1	2141	2508	0.3335	6.355	96	1365.74	1356.88	2.65171
CliM	bs	399	mt	r13	CGT	AAGTATGTTTTAATAAGAGACATATTTGTAAATAGACGTACATATTCTGAAGAACGACTGCCTAAACAGTATATAGTTTTTCAGAAATATGATATTTGGCGGTATTGTAGTTTATTTAAA	KYVLIRDIFVNRRTYSEERLPKQYIVFQKYDIWRYCSLFK	FALSE	spec	0	1	2	1	2277	2464	0.2465	6.505	95	1488.35	1436.04	2.94964
CliM	bs	400	mt	r13	CTG	AAGTATGTTTTAATAAGAGACATATTTGTAAATAGACTGACATATTCTGAAGAACGACTGCCTAAACAGTATATAGTTTTTCAGAAATATGATATTTGGCGGTATTGTAGTTTATTTAAA	KYVLIRDIFVNRLTYSEERLPKQYIVFQKYDIWRYCSLFK	FALSE	spec	0	1	1	1	719	948	0.3335	6.355	96	458.65	512.887	2.75836
CliM	bs	400	mt	r13	CTG	AAGTATGTTTTAATAAGAGACATATTTGTAAATAGACTGACATATTCTGAAGAACGACTGCCTAAACAGTATATAGTTTTTCAGAAATATGATATTTGGCGGTATTGTAGTTTATTTAAA	KYVLIRDIFVNRLTYSEERLPKQYIVFQKYDIWRYCSLFK	FALSE	spec	0	1	2	1	726	848	0.2465	6.505	95	474.546	494.221	3.01926
CliM	bs	401	mt	r13	CTT	AAGTATGTTTTAATAAGAGACATATTTGTAAATAGACTTACATATTCTGAAGAACGACTGCCTAAACAGTATATAGTTTTTCAGAAATATGATATTTGGCGGTATTGTAGTTTATTTAAA	KYVLIRDIFVNRLTYSEERLPKQYIVFQKYDIWRYCSLFK	FALSE	spec	0	1	1	1	653	746	0.3335	6.355	96	416.548	403.601	2.62911
CliM	bs	401	mt	r13	CTT	AAGTATGTTTTAATAAGAGACATATTTGTAAATAGACTTACATATTCTGAAGAACGACTGCCTAAACAGTATATAGTTTTTCAGAAATATGATATTTGGCGGTATTGTAGTTTATTTAAA	KYVLIRDIFVNRLTYSEERLPKQYIVFQKYDIWRYCSLFK	FALSE	spec	0	1	2	1	748	705	0.2465	6.505	95	488.926	410.879	2.82378
CliM	bs	402	mt	r13	GAG	AAGTATGTTTTAATAAGAGACATATTTGTAAATAGAGAGACATATTCTGAAGAACGACTGCCTAAACAGTATATAGTTTTTCAGAAATATGATATTTGGCGGTATTGTAGTTTATTTAAA	KYVLIRDIFVNRETYSEERLPKQYIVFQKYDIWRYCSLFK	FALSE	spec	0	1	1	1	1316	1656	0.3335	6.355	96	839.476	895.929	2.71627
CliM	bs	402	mt	r13	GAG	AAGTATGTTTTAATAAGAGACATATTTGTAAATAGAGAGACATATTCTGAAGAACGACTGCCTAAACAGTATATAGTTTTTCAGAAATATGATATTTGGCGGTATTGTAGTTTATTTAAA	KYVLIRDIFVNRETYSEERLPKQYIVFQKYDIWRYCSLFK	FALSE	spec	0	1	2	1	1363	1616	0.2465	6.505	95	890.918	941.817	3.03287
CliM	bs	403	mt	r13	GAT	AAGTATGTTTTAATAAGAGACATATTTGTAAATAGAGATACATATTCTGAAGAACGACTGCCTAAACAGTATATAGTTTTTCAGAAATATGATATTTGGCGGTATTGTAGTTTATTTAAA	KYVLIRDIFVNRDTYSEERLPKQYIVFQKYDIWRYCSLFK	FALSE	spec	0	1	1	1	2875	3427	0.3335	6.355	96	1833.96	1854.08	2.66742
CliM	bs	403	mt	r13	GAT	AAGTATGTTTTAATAAGAGACATATTTGTAAATAGAGATACATATTCTGAAGAACGACTGCCTAAACAGTATATAGTTTTTCAGAAATATGATATTTGGCGGTATTGTAGTTTATTTAAA	KYVLIRDIFVNRDTYSEERLPKQYIVFQKYDIWRYCSLFK	FALSE	spec	0	1	2	1	3042	3303	0.2465	6.505	95	1988.39	1925.01	2.95273
CliM	bs	404	mt	r13	GCG	AAGTATGTTTTAATAAGAGACATATTTGTAAATAGAGCGACATATTCTGAAGAACGACTGCCTAAACAGTATATAGTTTTTCAGAAATATGATATTTGGCGGTATTGTAGTTTATTTAAA	KYVLIRDIFVNRATYSEERLPKQYIVFQKYDIWRYCSLFK	FALSE	spec	0	1	1	1	940	1307	0.3335	6.355	96	599.626	707.113	2.80626
CliM	bs	404	mt	r13	GCG	AAGTATGTTTTAATAAGAGACATATTTGTAAATAGAGCGACATATTCTGAAGAACGACTGCCTAAACAGTATATAGTTTTTCAGAAATATGATATTTGGCGGTATTGTAGTTTATTTAAA	KYVLIRDIFVNRATYSEERLPKQYIVFQKYDIWRYCSLFK	FALSE	spec	0	1	2	1	1057	1135	0.2465	6.505	95	690.903	661.486	2.9426
CliM	bs	405	mt	r13	GCT	AAGTATGTTTTAATAAGAGACATATTTGTAAATAGAGCTACATATTCTGAAGAACGACTGCCTAAACAGTATATAGTTTTTCAGAAATATGATATTTGGCGGTATTGTAGTTTATTTAAA	KYVLIRDIFVNRATYSEERLPKQYIVFQKYDIWRYCSLFK	FALSE	spec	0	1	1	1	1821	2241	0.3335	6.355	96	1161.62	1212.43	2.69619
CliM	bs	405	mt	r13	GCT	AAGTATGTTTTAATAAGAGACATATTTGTAAATAGAGCTACATATTCTGAAGAACGACTGCCTAAACAGTATATAGTTTTTCAGAAATATGATATTTGGCGGTATTGTAGTTTATTTAAA	KYVLIRDIFVNRATYSEERLPKQYIVFQKYDIWRYCSLFK	FALSE	spec	0	1	2	1	2135	2156	0.2465	6.505	95	1395.53	1256.53	2.88665
CliM	bs	406	mt	r13	GGG	AAGTATGTTTTAATAAGAGACATATTTGTAAATAGAGGGACATATTCTGAAGAACGACTGCCTAAACAGTATATAGTTTTTCAGAAATATGATATTTGGCGGTATTGTAGTTTATTTAAA	KYVLIRDIFVNRGTYSEERLPKQYIVFQKYDIWRYCSLFK	FALSE	spec	0	1	1	1	2880	3719	0.3335	6.355	96	1837.15	2012.05	2.73958
CliM	bs	406	mt	r13	GGG	AAGTATGTTTTAATAAGAGACATATTTGTAAATAGAGGGACATATTCTGAAGAACGACTGCCTAAACAGTATATAGTTTTTCAGAAATATGATATTTGGCGGTATTGTAGTTTATTTAAA	KYVLIRDIFVNRGTYSEERLPKQYIVFQKYDIWRYCSLFK	FALSE	spec	0	1	2	1	3022	3263	0.2465	6.505	95	1975.31	1901.7	2.94764
CliM	bs	407	mt	r13	GGT	AAGTATGTTTTAATAAGAGACATATTTGTAAATAGAGGTACATATTCTGAAGAACGACTGCCTAAACAGTATATAGTTTTTCAGAAATATGATATTTGGCGGTATTGTAGTTTATTTAAA	KYVLIRDIFVNRGTYSEERLPKQYIVFQKYDIWRYCSLFK	FALSE	spec	0	1	1	1	4873	5989	0.3335	6.355	96	3108.48	3240.17	2.69499
CliM	bs	407	mt	r13	GGT	AAGTATGTTTTAATAAGAGACATATTTGTAAATAGAGGTACATATTCTGAAGAACGACTGCCTAAACAGTATATAGTTTTTCAGAAATATGATATTTGGCGGTATTGTAGTTTATTTAAA	KYVLIRDIFVNRGTYSEERLPKQYIVFQKYDIWRYCSLFK	FALSE	spec	0	1	2	1	5186	5596	0.2465	6.505	95	3389.8	3261.39	2.94706
CliM	bs	408	mt	r13	GTG	AAGTATGTTTTAATAAGAGACATATTTGTAAATAGAGTGACATATTCTGAAGAACGACTGCCTAAACAGTATATAGTTTTTCAGAAATATGATATTTGGCGGTATTGTAGTTTATTTAAA	KYVLIRDIFVNRVTYSEERLPKQYIVFQKYDIWRYCSLFK	FALSE	spec	0	1	1	1	890	1150	0.3335	6.355	96	567.731	622.173	2.74015
CliM	bs	408	mt	r13	GTG	AAGTATGTTTTAATAAGAGACATATTTGTAAATAGAGTGACATATTCTGAAGAACGACTGCCTAAACAGTATATAGTTTTTCAGAAATATGATATTTGGCGGTATTGTAGTTTATTTAAA	KYVLIRDIFVNRVTYSEERLPKQYIVFQKYDIWRYCSLFK	FALSE	spec	0	1	2	1	968	1280	0.2465	6.505	95	632.728	745.993	3.13229
CliM	bs	409	mt	r13	GTT	AAGTATGTTTTAATAAGAGACATATTTGTAAATAGAGTTACATATTCTGAAGAACGACTGCCTAAACAGTATATAGTTTTTCAGAAATATGATATTTGGCGGTATTGTAGTTTATTTAAA	KYVLIRDIFVNRVTYSEERLPKQYIVFQKYDIWRYCSLFK	FALSE	spec	0	1	1	1	2244	2693	0.3335	6.355	96	1431.45	1456.97	2.67352
CliM	bs	409	mt	r13	GTT	AAGTATGTTTTAATAAGAGACATATTTGTAAATAGAGTTACATATTCTGAAGAACGACTGCCTAAACAGTATATAGTTTTTCAGAAATATGATATTTGGCGGTATTGTAGTTTATTTAAA	KYVLIRDIFVNRVTYSEERLPKQYIVFQKYDIWRYCSLFK	FALSE	spec	0	1	2	1	2308	2465	0.2465	6.505	95	1508.61	1436.62	2.93769
CliM	bs	410	mt	r13	TAG	AAGTATGTTTTAATAAGAGACATATTTGTAAATAGATAGACATATTCTGAAGAACGACTGCCTAAACAGTATATAGTTTTTCAGAAATATGATATTTGGCGGTATTGTAGTTTATTTAAA	KYVLIRDIFVNR*TYSEERLPKQYIVFQKYDIWRYCSLFK	TRUE	spec	0	1	1	1	1446	1751	0.3335	6.355	96	922.403	947.326	2.68162
CliM	bs	410	mt	r13	TAG	AAGTATGTTTTAATAAGAGACATATTTGTAAATAGATAGACATATTCTGAAGAACGACTGCCTAAACAGTATATAGTTTTTCAGAAATATGATATTTGGCGGTATTGTAGTTTATTTAAA	KYVLIRDIFVNR*TYSEERLPKQYIVFQKYDIWRYCSLFK	TRUE	spec	0	1	2	1	1430	1616	0.2465	6.505	95	934.712	941.817	2.98915
CliM	bs	411	mt	r13	TAT	AAGTATGTTTTAATAAGAGACATATTTGTAAATAGATATACATATTCTGAAGAACGACTGCCTAAACAGTATATAGTTTTTCAGAAATATGATATTTGGCGGTATTGTAGTTTATTTAAA	KYVLIRDIFVNRYTYSEERLPKQYIVFQKYDIWRYCSLFK	FALSE	spec	0	1	1	1	2150	2700	0.3335	6.355	96	1371.48	1460.75	2.71444
CliM	bs	411	mt	r13	TAT	AAGTATGTTTTAATAAGAGACATATTTGTAAATAGATATACATATTCTGAAGAACGACTGCCTAAACAGTATATAGTTTTTCAGAAATATGATATTTGGCGGTATTGTAGTTTATTTAAA	KYVLIRDIFVNRYTYSEERLPKQYIVFQKYDIWRYCSLFK	FALSE	spec	0	1	2	1	2380	2558	0.2465	6.505	95	1555.67	1490.82	2.94345
CliM	bs	412	mt	r13	TCG	AAGTATGTTTTAATAAGAGACATATTTGTAAATAGATCGACATATTCTGAAGAACGACTGCCTAAACAGTATATAGTTTTTCAGAAATATGATATTTGGCGGTATTGTAGTTTATTTAAA	KYVLIRDIFVNRSTYSEERLPKQYIVFQKYDIWRYCSLFK	FALSE	spec	0	1	1	1	646	884	0.3335	6.355	96	412.083	478.262	2.79187
CliM	bs	412	mt	r13	TCG	AAGTATGTTTTAATAAGAGACATATTTGTAAATAGATCGACATATTCTGAAGAACGACTGCCTAAACAGTATATAGTTTTTCAGAAATATGATATTTGGCGGTATTGTAGTTTATTTAAA	KYVLIRDIFVNRSTYSEERLPKQYIVFQKYDIWRYCSLFK	FALSE	spec	0	1	2	1	679	733	0.2465	6.505	95	443.825	427.198	2.94745
CliM	bs	413	mt	r13	TCT	AAGTATGTTTTAATAAGAGACATATTTGTAAATAGATCTACATATTCTGAAGAACGACTGCCTAAACAGTATATAGTTTTTCAGAAATATGATATTTGGCGGTATTGTAGTTTATTTAAA	KYVLIRDIFVNRSTYSEERLPKQYIVFQKYDIWRYCSLFK	FALSE	spec	0	1	1	1	508	718	0.3335	6.355	96	324.053	388.452	2.82103
CliM	bs	413	mt	r13	TCT	AAGTATGTTTTAATAAGAGACATATTTGTAAATAGATCTACATATTCTGAAGAACGACTGCCTAAACAGTATATAGTTTTTCAGAAATATGATATTTGGCGGTATTGTAGTTTATTTAAA	KYVLIRDIFVNRSTYSEERLPKQYIVFQKYDIWRYCSLFK	FALSE	spec	0	1	2	1	438	584	0.2465	6.505	95	286.296	340.359	3.13986
CliM	bs	414	mt	r13	TGG	AAGTATGTTTTAATAAGAGACATATTTGTAAATAGATGGACATATTCTGAAGAACGACTGCCTAAACAGTATATAGTTTTTCAGAAATATGATATTTGGCGGTATTGTAGTTTATTTAAA	KYVLIRDIFVNRWTYSEERLPKQYIVFQKYDIWRYCSLFK	FALSE	spec	0	1	1	1	1823	2330	0.3335	6.355	96	1162.89	1260.58	2.73031
CliM	bs	414	mt	r13	TGG	AAGTATGTTTTAATAAGAGACATATTTGTAAATAGATGGACATATTCTGAAGAACGACTGCCTAAACAGTATATAGTTTTTCAGAAATATGATATTTGGCGGTATTGTAGTTTATTTAAA	KYVLIRDIFVNRWTYSEERLPKQYIVFQKYDIWRYCSLFK	FALSE	spec	0	1	2	1	1950	2199	0.2465	6.505	95	1274.61	1281.59	2.98723
CliM	bs	415	mt	r13	TGT	AAGTATGTTTTAATAAGAGACATATTTGTAAATAGATGTACATATTCTGAAGAACGACTGCCTAAACAGTATATAGTTTTTCAGAAATATGATATTTGGCGGTATTGTAGTTTATTTAAA	KYVLIRDIFVNRCTYSEERLPKQYIVFQKYDIWRYCSLFK	FALSE	spec	0	1	1	1	2734	3279	0.3335	6.355	96	1744.02	1774	2.67296
CliM	bs	415	mt	r13	TGT	AAGTATGTTTTAATAAGAGACATATTTGTAAATAGATGTACATATTCTGAAGAACGACTGCCTAAACAGTATATAGTTTTTCAGAAATATGATATTTGGCGGTATTGTAGTTTATTTAAA	KYVLIRDIFVNRCTYSEERLPKQYIVFQKYDIWRYCSLFK	FALSE	spec	0	1	2	1	2666	3101	0.2465	6.505	95	1742.62	1807.29	3.01545
CliM	bs	416	mt	r13	TTG	AAGTATGTTTTAATAAGAGACATATTTGTAAATAGATTGACATATTCTGAAGAACGACTGCCTAAACAGTATATAGTTTTTCAGAAATATGATATTTGGCGGTATTGTAGTTTATTTAAA	KYVLIRDIFVNRLTYSEERLPKQYIVFQKYDIWRYCSLFK	FALSE	spec	0	1	1	1	841	1052	0.3335	6.355	96	536.474	569.153	2.7109
CliM	bs	416	mt	r13	TTG	AAGTATGTTTTAATAAGAGACATATTTGTAAATAGATTGACATATTCTGAAGAACGACTGCCTAAACAGTATATAGTTTTTCAGAAATATGATATTTGGCGGTATTGTAGTTTATTTAAA	KYVLIRDIFVNRLTYSEERLPKQYIVFQKYDIWRYCSLFK	FALSE	spec	0	1	2	1	907	1105	0.2465	6.505	95	592.856	644.002	3.05765
CliM	bs	417	mt	r13	TTT	AAGTATGTTTTAATAAGAGACATATTTGTAAATAGATTTACATATTCTGAAGAACGACTGCCTAAACAGTATATAGTTTTTCAGAAATATGATATTTGGCGGTATTGTAGTTTATTTAAA	KYVLIRDIFVNRFTYSEERLPKQYIVFQKYDIWRYCSLFK	FALSE	spec	0	1	1	1	833	923	0.3335	6.355	96	531.37	499.361	2.60156
CliM	bs	417	mt	r13	TTT	AAGTATGTTTTAATAAGAGACATATTTGTAAATAGATTTACATATTCTGAAGAACGACTGCCTAAACAGTATATAGTTTTTCAGAAATATGATATTTGGCGGTATTGTAGTTTATTTAAA	KYVLIRDIFVNRFTYSEERLPKQYIVFQKYDIWRYCSLFK	FALSE	spec	0	1	2	1	871	904	0.2465	6.505	95	569.325	526.858	2.91161
CliM	bs	418	mt	r14	AAG	AAGTATGTTTTAATAAGAGACATATTTGTAAATAGAATTAAGTATTCTGAAGAACGACTGCCTAAACAGTATATAGTTTTTCAGAAATATGATATTTGGCGGTATTGTAGTTTATTTAAA	KYVLIRDIFVNRIKYSEERLPKQYIVFQKYDIWRYCSLFK	FALSE	spec	0	1	1	1	1319	1653	0.3335	6.355	96	841.389	894.306	2.71258
CliM	bs	418	mt	r14	AAG	AAGTATGTTTTAATAAGAGACATATTTGTAAATAGAATTAAGTATTCTGAAGAACGACTGCCTAAACAGTATATAGTTTTTCAGAAATATGATATTTGGCGGTATTGTAGTTTATTTAAA	KYVLIRDIFVNRIKYSEERLPKQYIVFQKYDIWRYCSLFK	FALSE	spec	0	1	2	1	1344	1491	0.2465	6.505	95	878.499	868.966	2.9723
CliM	bs	419	mt	r14	AAT	AAGTATGTTTTAATAAGAGACATATTTGTAAATAGAATTAATTATTCTGAAGAACGACTGCCTAAACAGTATATAGTTTTTCAGAAATATGATATTTGGCGGTATTGTAGTTTATTTAAA	KYVLIRDIFVNRINYSEERLPKQYIVFQKYDIWRYCSLFK	FALSE	spec	0	1	1	1	979	1271	0.3335	6.355	96	624.504	687.636	2.74442
CliM	bs	419	mt	r14	AAT	AAGTATGTTTTAATAAGAGACATATTTGTAAATAGAATTAATTATTCTGAAGAACGACTGCCTAAACAGTATATAGTTTTTCAGAAATATGATATTTGGCGGTATTGTAGTTTATTTAAA	KYVLIRDIFVNRINYSEERLPKQYIVFQKYDIWRYCSLFK	FALSE	spec	0	1	2	1	1020	1165	0.2465	6.505	95	666.718	678.971	2.99884
CliM	bs	420	mt	r14	ACG	AAGTATGTTTTAATAAGAGACATATTTGTAAATAGAATTACGTATTCTGAAGAACGACTGCCTAAACAGTATATAGTTTTTCAGAAATATGATATTTGGCGGTATTGTAGTTTATTTAAA	KYVLIRDIFVNRITYSEERLPKQYIVFQKYDIWRYCSLFK	FALSE	spec	0	1	1	1	1957	2251	0.3335	6.355	96	1248.37	1217.84	2.63526
CliM	bs	420	mt	r14	ACG	AAGTATGTTTTAATAAGAGACATATTTGTAAATAGAATTACGTATTCTGAAGAACGACTGCCTAAACAGTATATAGTTTTTCAGAAATATGATATTTGGCGGTATTGTAGTTTATTTAAA	KYVLIRDIFVNRITYSEERLPKQYIVFQKYDIWRYCSLFK	FALSE	spec	0	1	2	1	1988	2086	0.2465	6.505	95	1299.45	1215.74	2.92157
CliM	bs	421	mt	r14	ACT	AAGTATGTTTTAATAAGAGACATATTTGTAAATAGAATTACTTATTCTGAAGAACGACTGCCTAAACAGTATATAGTTTTTCAGAAATATGATATTTGGCGGTATTGTAGTTTATTTAAA	KYVLIRDIFVNRITYSEERLPKQYIVFQKYDIWRYCSLFK	FALSE	spec	0	1	1	1	819	878	0.3335	6.355	96	522.44	475.015	2.57178
CliM	bs	421	mt	r14	ACT	AAGTATGTTTTAATAAGAGACATATTTGTAAATAGAATTACTTATTCTGAAGAACGACTGCCTAAACAGTATATAGTTTTTCAGAAATATGATATTTGGCGGTATTGTAGTTTATTTAAA	KYVLIRDIFVNRITYSEERLPKQYIVFQKYDIWRYCSLFK	FALSE	spec	0	1	2	1	687	939	0.2465	6.505	95	449.054	547.256	3.16245
CliM	bs	422	mt	r14	AGG	AAGTATGTTTTAATAAGAGACATATTTGTAAATAGAATTAGGTATTCTGAAGAACGACTGCCTAAACAGTATATAGTTTTTCAGAAATATGATATTTGGCGGTATTGTAGTTTATTTAAA	KYVLIRDIFVNRIRYSEERLPKQYIVFQKYDIWRYCSLFK	FALSE	spec	0	1	1	1	2539	3106	0.3335	6.355	96	1619.63	1680.41	2.6908
CliM	bs	422	mt	r14	AGG	AAGTATGTTTTAATAAGAGACATATTTGTAAATAGAATTAGGTATTCTGAAGAACGACTGCCTAAACAGTATATAGTTTTTCAGAAATATGATATTTGGCGGTATTGTAGTTTATTTAAA	KYVLIRDIFVNRIRYSEERLPKQYIVFQKYDIWRYCSLFK	FALSE	spec	0	1	2	1	2506	3078	0.2465	6.505	95	1638.03	1793.88	3.06506
CliM	bs	423	mt	r14	AGT	AAGTATGTTTTAATAAGAGACATATTTGTAAATAGAATTAGTTATTCTGAAGAACGACTGCCTAAACAGTATATAGTTTTTCAGAAATATGATATTTGGCGGTATTGTAGTTTATTTAAA	KYVLIRDIFVNRISYSEERLPKQYIVFQKYDIWRYCSLFK	FALSE	spec	0	1	1	1	840	922	0.3335	6.355	96	535.836	498.82	2.59304
CliM	bs	423	mt	r14	AGT	AAGTATGTTTTAATAAGAGACATATTTGTAAATAGAATTAGTTATTCTGAAGAACGACTGCCTAAACAGTATATAGTTTTTCAGAAATATGATATTTGGCGGTATTGTAGTTTATTTAAA	KYVLIRDIFVNRISYSEERLPKQYIVFQKYDIWRYCSLFK	FALSE	spec	0	1	2	1	777	844	0.2465	6.505	95	507.882	491.889	2.95309
CliM	bs	424	mt	r14	ATG	AAGTATGTTTTAATAAGAGACATATTTGTAAATAGAATTATGTATTCTGAAGAACGACTGCCTAAACAGTATATAGTTTTTCAGAAATATGATATTTGGCGGTATTGTAGTTTATTTAAA	KYVLIRDIFVNRIMYSEERLPKQYIVFQKYDIWRYCSLFK	FALSE	spec	0	1	1	1	1190	1642	0.3335	6.355	96	759.1	888.355	2.79936
CliM	bs	424	mt	r14	ATG	AAGTATGTTTTAATAAGAGACATATTTGTAAATAGAATTATGTATTCTGAAGAACGACTGCCTAAACAGTATATAGTTTTTCAGAAATATGATATTTGGCGGTATTGTAGTTTATTTAAA	KYVLIRDIFVNRIMYSEERLPKQYIVFQKYDIWRYCSLFK	FALSE	spec	0	1	2	1	1086	1435	0.2465	6.505	95	709.858	836.328	3.13164
CliM	bs	425	mt	r14	ATT	AAGTATGTTTTAATAAGAGACATATTTGTAAATAGAATTATTTATTCTGAAGAACGACTGCCTAAACAGTATATAGTTTTTCAGAAATATGATATTTGGCGGTATTGTAGTTTATTTAAA	KYVLIRDIFVNRIIYSEERLPKQYIVFQKYDIWRYCSLFK	FALSE	spec	0	1	1	1	535	721	0.3335	6.355	96	341.276	390.075	2.77809
CliM	bs	425	mt	r14	ATT	AAGTATGTTTTAATAAGAGACATATTTGTAAATAGAATTATTTATTCTGAAGAACGACTGCCTAAACAGTATATAGTTTTTCAGAAATATGATATTTGGCGGTATTGTAGTTTATTTAAA	KYVLIRDIFVNRIIYSEERLPKQYIVFQKYDIWRYCSLFK	FALSE	spec	0	1	2	1	535	591	0.2465	6.505	95	349.7	344.439	2.96843
CliM	bs	426	mt	r14	CAG	AAGTATGTTTTAATAAGAGACATATTTGTAAATAGAATTCAGTATTCTGAAGAACGACTGCCTAAACAGTATATAGTTTTTCAGAAATATGATATTTGGCGGTATTGTAGTTTATTTAAA	KYVLIRDIFVNRIQYSEERLPKQYIVFQKYDIWRYCSLFK	FALSE	spec	0	1	1	1	1471	1662	0.3335	6.355	96	938.35	899.175	2.61913
CliM	bs	426	mt	r14	CAG	AAGTATGTTTTAATAAGAGACATATTTGTAAATAGAATTCAGTATTCTGAAGAACGACTGCCTAAACAGTATATAGTTTTTCAGAAATATGATATTTGGCGGTATTGTAGTTTATTTAAA	KYVLIRDIFVNRIQYSEERLPKQYIVFQKYDIWRYCSLFK	FALSE	spec	0	1	2	1	1444	1669	0.2465	6.505	95	943.863	972.705	3.00967
CliM	bs	427	mt	r14	CAT	AAGTATGTTTTAATAAGAGACATATTTGTAAATAGAATTCATTATTCTGAAGAACGACTGCCTAAACAGTATATAGTTTTTCAGAAATATGATATTTGGCGGTATTGTAGTTTATTTAAA	KYVLIRDIFVNRIHYSEERLPKQYIVFQKYDIWRYCSLFK	FALSE	spec	0	1	1	1	653	831	0.3335	6.355	96	416.548	449.587	2.72641
CliM	bs	427	mt	r14	CAT	AAGTATGTTTTAATAAGAGACATATTTGTAAATAGAATTCATTATTCTGAAGAACGACTGCCTAAACAGTATATAGTTTTTCAGAAATATGATATTTGGCGGTATTGTAGTTTATTTAAA	KYVLIRDIFVNRIHYSEERLPKQYIVFQKYDIWRYCSLFK	FALSE	spec	0	1	2	1	695	789	0.2465	6.505	95	454.283	459.835	2.99331
CliM	bs	428	mt	r14	CCG	AAGTATGTTTTAATAAGAGACATATTTGTAAATAGAATTCCGTATTCTGAAGAACGACTGCCTAAACAGTATATAGTTTTTCAGAAATATGATATTTGGCGGTATTGTAGTTTATTTAAA	KYVLIRDIFVNRIPYSEERLPKQYIVFQKYDIWRYCSLFK	FALSE	spec	0	1	1	1	1118	1374	0.3335	6.355	96	713.172	743.361	2.69497
CliM	bs	428	mt	r14	CCG	AAGTATGTTTTAATAAGAGACATATTTGTAAATAGAATTCCGTATTCTGAAGAACGACTGCCTAAACAGTATATAGTTTTTCAGAAATATGATATTTGGCGGTATTGTAGTTTATTTAAA	KYVLIRDIFVNRIPYSEERLPKQYIVFQKYDIWRYCSLFK	FALSE	spec	0	1	2	1	1119	1289	0.2465	6.505	95	731.428	751.239	3.0066
CliM	bs	429	mt	r14	CCT	AAGTATGTTTTAATAAGAGACATATTTGTAAATAGAATTCCTTATTCTGAAGAACGACTGCCTAAACAGTATATAGTTTTTCAGAAATATGATATTTGGCGGTATTGTAGTTTATTTAAA	KYVLIRDIFVNRIPYSEERLPKQYIVFQKYDIWRYCSLFK	FALSE	spec	0	1	1	1	527	600	0.3335	6.355	96	336.173	324.612	2.62603
CliM	bs	429	mt	r14	CCT	AAGTATGTTTTAATAAGAGACATATTTGTAAATAGAATTCCTTATTCTGAAGAACGACTGCCTAAACAGTATATAGTTTTTCAGAAATATGATATTTGGCGGTATTGTAGTTTATTTAAA	KYVLIRDIFVNRIPYSEERLPKQYIVFQKYDIWRYCSLFK	FALSE	spec	0	1	2	1	508	619	0.2465	6.505	95	332.052	360.758	3.0578
CliM	bs	430	mt	r14	CGG	AAGTATGTTTTAATAAGAGACATATTTGTAAATAGAATTCGGTATTCTGAAGAACGACTGCCTAAACAGTATATAGTTTTTCAGAAATATGATATTTGGCGGTATTGTAGTTTATTTAAA	KYVLIRDIFVNRIRYSEERLPKQYIVFQKYDIWRYCSLFK	FALSE	spec	0	1	1	1	906	1105	0.3335	6.355	96	577.937	597.827	2.68809
CliM	bs	430	mt	r14	CGG	AAGTATGTTTTAATAAGAGACATATTTGTAAATAGAATTCGGTATTCTGAAGAACGACTGCCTAAACAGTATATAGTTTTTCAGAAATATGATATTTGGCGGTATTGTAGTTTATTTAAA	KYVLIRDIFVNRIRYSEERLPKQYIVFQKYDIWRYCSLFK	FALSE	spec	0	1	2	1	1016	1054	0.2465	6.505	95	664.103	614.279	2.91118
CliM	bs	431	mt	r14	CGT	AAGTATGTTTTAATAAGAGACATATTTGTAAATAGAATTCGTTATTCTGAAGAACGACTGCCTAAACAGTATATAGTTTTTCAGAAATATGATATTTGGCGGTATTGTAGTTTATTTAAA	KYVLIRDIFVNRIRYSEERLPKQYIVFQKYDIWRYCSLFK	FALSE	spec	0	1	1	1	457	451	0.3335	6.355	96	291.52	244	2.49714
CliM	bs	431	mt	r14	CGT	AAGTATGTTTTAATAAGAGACATATTTGTAAATAGAATTCGTTATTCTGAAGAACGACTGCCTAAACAGTATATAGTTTTTCAGAAATATGATATTTGGCGGTATTGTAGTTTATTTAAA	KYVLIRDIFVNRIRYSEERLPKQYIVFQKYDIWRYCSLFK	FALSE	spec	0	1	2	1	309	395	0.2465	6.505	95	201.976	230.209	3.10146
CliM	bs	432	mt	r14	CTG	AAGTATGTTTTAATAAGAGACATATTTGTAAATAGAATTCTGTATTCTGAAGAACGACTGCCTAAACAGTATATAGTTTTTCAGAAATATGATATTTGGCGGTATTGTAGTTTATTTAAA	KYVLIRDIFVNRILYSEERLPKQYIVFQKYDIWRYCSLFK	FALSE	spec	0	1	1	1	1377	1540	0.3335	6.355	96	878.388	833.171	2.60993
CliM	bs	432	mt	r14	CTG	AAGTATGTTTTAATAAGAGACATATTTGTAAATAGAATTCTGTATTCTGAAGAACGACTGCCTAAACAGTATATAGTTTTTCAGAAATATGATATTTGGCGGTATTGTAGTTTATTTAAA	KYVLIRDIFVNRILYSEERLPKQYIVFQKYDIWRYCSLFK	FALSE	spec	0	1	2	1	1441	1607	0.2465	6.505	95	941.902	936.571	2.97707
CliM	bs	433	mt	r14	CTT	AAGTATGTTTTAATAAGAGACATATTTGTAAATAGAATTCTTTATTCTGAAGAACGACTGCCTAAACAGTATATAGTTTTTCAGAAATATGATATTTGGCGGTATTGTAGTTTATTTAAA	KYVLIRDIFVNRILYSEERLPKQYIVFQKYDIWRYCSLFK	FALSE	spec	0	1	1	1	290	441	0.3335	6.355	96	184.991	238.59	2.88701
CliM	bs	433	mt	r14	CTT	AAGTATGTTTTAATAAGAGACATATTTGTAAATAGAATTCTTTATTCTGAAGAACGACTGCCTAAACAGTATATAGTTTTTCAGAAATATGATATTTGGCGGTATTGTAGTTTATTTAAA	KYVLIRDIFVNRILYSEERLPKQYIVFQKYDIWRYCSLFK	FALSE	spec	0	1	2	1	398	457	0.2465	6.505	95	260.151	266.343	3.00368
CliM	bs	434	mt	r14	GAG	AAGTATGTTTTAATAAGAGACATATTTGTAAATAGAATTGAGTATTCTGAAGAACGACTGCCTAAACAGTATATAGTTTTTCAGAAATATGATATTTGGCGGTATTGTAGTTTATTTAAA	KYVLIRDIFVNRIEYSEERLPKQYIVFQKYDIWRYCSLFK	FALSE	spec	0	1	1	1	2127	2495	0.3335	6.355	96	1356.81	1349.84	2.65294
CliM	bs	434	mt	r14	GAG	AAGTATGTTTTAATAAGAGACATATTTGTAAATAGAATTGAGTATTCTGAAGAACGACTGCCTAAACAGTATATAGTTTTTCAGAAATATGATATTTGGCGGTATTGTAGTTTATTTAAA	KYVLIRDIFVNRIEYSEERLPKQYIVFQKYDIWRYCSLFK	FALSE	spec	0	1	2	1	2249	2378	0.2465	6.505	95	1470.05	1385.92	2.92855
CliM	bs	435	mt	r14	GAT	AAGTATGTTTTAATAAGAGACATATTTGTAAATAGAATTGATTATTCTGAAGAACGACTGCCTAAACAGTATATAGTTTTTCAGAAATATGATATTTGGCGGTATTGTAGTTTATTTAAA	KYVLIRDIFVNRIDYSEERLPKQYIVFQKYDIWRYCSLFK	FALSE	spec	0	1	1	1	603	831	0.3335	6.355	96	384.653	449.587	2.79824
CliM	bs	435	mt	r14	GAT	AAGTATGTTTTAATAAGAGACATATTTGTAAATAGAATTGATTATTCTGAAGAACGACTGCCTAAACAGTATATAGTTTTTCAGAAATATGATATTTGGCGGTATTGTAGTTTATTTAAA	KYVLIRDIFVNRIDYSEERLPKQYIVFQKYDIWRYCSLFK	FALSE	spec	0	1	2	1	682	800	0.2465	6.505	95	445.786	466.246	3.02313
CliM	bs	436	mt	r14	GCG	AAGTATGTTTTAATAAGAGACATATTTGTAAATAGAATTGCGTATTCTGAAGAACGACTGCCTAAACAGTATATAGTTTTTCAGAAATATGATATTTGGCGGTATTGTAGTTTATTTAAA	KYVLIRDIFVNRIAYSEERLPKQYIVFQKYDIWRYCSLFK	FALSE	spec	0	1	1	1	2570	3135	0.3335	6.355	96	1639.4	1696.1	2.68824
CliM	bs	436	mt	r14	GCG	AAGTATGTTTTAATAAGAGACATATTTGTAAATAGAATTGCGTATTCTGAAGAACGACTGCCTAAACAGTATATAGTTTTTCAGAAATATGATATTTGGCGGTATTGTAGTTTATTTAAA	KYVLIRDIFVNRIAYSEERLPKQYIVFQKYDIWRYCSLFK	FALSE	spec	0	1	2	1	2546	3094	0.2465	6.505	95	1664.18	1803.21	3.05535
CliM	bs	437	mt	r14	GCT	AAGTATGTTTTAATAAGAGACATATTTGTAAATAGAATTGCTTATTCTGAAGAACGACTGCCTAAACAGTATATAGTTTTTCAGAAATATGATATTTGGCGGTATTGTAGTTTATTTAAA	KYVLIRDIFVNRIAYSEERLPKQYIVFQKYDIWRYCSLFK	FALSE	spec	0	1	1	1	1257	1585	0.3335	6.355	96	801.84	857.516	2.71811
CliM	bs	437	mt	r14	GCT	AAGTATGTTTTAATAAGAGACATATTTGTAAATAGAATTGCTTATTCTGAAGAACGACTGCCTAAACAGTATATAGTTTTTCAGAAATATGATATTTGGCGGTATTGTAGTTTATTTAAA	KYVLIRDIFVNRIAYSEERLPKQYIVFQKYDIWRYCSLFK	FALSE	spec	0	1	2	1	1201	1572	0.2465	6.505	95	785.027	916.173	3.12301
CliM	bs	438	mt	r14	GGG	AAGTATGTTTTAATAAGAGACATATTTGTAAATAGAATTGGGTATTCTGAAGAACGACTGCCTAAACAGTATATAGTTTTTCAGAAATATGATATTTGGCGGTATTGTAGTTTATTTAAA	KYVLIRDIFVNRIGYSEERLPKQYIVFQKYDIWRYCSLFK	FALSE	spec	0	1	1	1	2836	3377	0.3335	6.355	96	1809.08	1827.02	2.66648
CliM	bs	438	mt	r14	GGG	AAGTATGTTTTAATAAGAGACATATTTGTAAATAGAATTGGGTATTCTGAAGAACGACTGCCTAAACAGTATATAGTTTTTCAGAAATATGATATTTGGCGGTATTGTAGTTTATTTAAA	KYVLIRDIFVNRIGYSEERLPKQYIVFQKYDIWRYCSLFK	FALSE	spec	0	1	2	1	2888	3312	0.2465	6.505	95	1887.73	1930.26	3.00255
CliM	bs	439	mt	r14	GGT	AAGTATGTTTTAATAAGAGACATATTTGTAAATAGAATTGGTTATTCTGAAGAACGACTGCCTAAACAGTATATAGTTTTTCAGAAATATGATATTTGGCGGTATTGTAGTTTATTTAAA	KYVLIRDIFVNRIGYSEERLPKQYIVFQKYDIWRYCSLFK	FALSE	spec	0	1	1	1	1786	2223	0.3335	6.355	96	1139.29	1202.69	2.70641
CliM	bs	439	mt	r14	GGT	AAGTATGTTTTAATAAGAGACATATTTGTAAATAGAATTGGTTATTCTGAAGAACGACTGCCTAAACAGTATATAGTTTTTCAGAAATATGATATTTGGCGGTATTGTAGTTTATTTAAA	KYVLIRDIFVNRIGYSEERLPKQYIVFQKYDIWRYCSLFK	FALSE	spec	0	1	2	1	1864	2148	0.2465	6.505	95	1218.39	1251.87	3.00694
CliM	bs	440	mt	r14	GTG	AAGTATGTTTTAATAAGAGACATATTTGTAAATAGAATTGTGTATTCTGAAGAACGACTGCCTAAACAGTATATAGTTTTTCAGAAATATGATATTTGGCGGTATTGTAGTTTATTTAAA	KYVLIRDIFVNRIVYSEERLPKQYIVFQKYDIWRYCSLFK	FALSE	spec	0	1	1	1	2410	2889	0.3335	6.355	96	1537.34	1563.01	2.67251
CliM	bs	440	mt	r14	GTG	AAGTATGTTTTAATAAGAGACATATTTGTAAATAGAATTGTGTATTCTGAAGAACGACTGCCTAAACAGTATATAGTTTTTCAGAAATATGATATTTGGCGGTATTGTAGTTTATTTAAA	KYVLIRDIFVNRIVYSEERLPKQYIVFQKYDIWRYCSLFK	FALSE	spec	0	1	2	1	2222	2766	0.2465	6.505	95	1452.4	1612.04	3.07727
CliM	bs	441	mt	r14	GTT	AAGTATGTTTTAATAAGAGACATATTTGTAAATAGAATTGTTTATTCTGAAGAACGACTGCCTAAACAGTATATAGTTTTTCAGAAATATGATATTTGGCGGTATTGTAGTTTATTTAAA	KYVLIRDIFVNRIVYSEERLPKQYIVFQKYDIWRYCSLFK	FALSE	spec	0	1	1	1	1346	1596	0.3335	6.355	96	858.613	863.468	2.66267
CliM	bs	441	mt	r14	GTT	AAGTATGTTTTAATAAGAGACATATTTGTAAATAGAATTGTTTATTCTGAAGAACGACTGCCTAAACAGTATATAGTTTTTCAGAAATATGATATTTGGCGGTATTGTAGTTTATTTAAA	KYVLIRDIFVNRIVYSEERLPKQYIVFQKYDIWRYCSLFK	FALSE	spec	0	1	2	1	1284	1590	0.2465	6.505	95	839.28	926.664	3.07249
CliM	bs	442	mt	r14	TAG	AAGTATGTTTTAATAAGAGACATATTTGTAAATAGAATTTAGTATTCTGAAGAACGACTGCCTAAACAGTATATAGTTTTTCAGAAATATGATATTTGGCGGTATTGTAGTTTATTTAAA	KYVLIRDIFVNRI*YSEERLPKQYIVFQKYDIWRYCSLFK	TRUE	spec	0	1	1	1	1588	1901	0.3335	6.355	96	1012.98	1028.48	2.67127
CliM	bs	442	mt	r14	TAG	AAGTATGTTTTAATAAGAGACATATTTGTAAATAGAATTTAGTATTCTGAAGAACGACTGCCTAAACAGTATATAGTTTTTCAGAAATATGATATTTGGCGGTATTGTAGTTTATTTAAA	KYVLIRDIFVNRI*YSEERLPKQYIVFQKYDIWRYCSLFK	TRUE	spec	0	1	2	1	1720	1854	0.2465	6.505	95	1124.27	1080.52	2.94608
CliM	bs	443	mt	r14	TAT	AAGTATGTTTTAATAAGAGACATATTTGTAAATAGAATTTATTATTCTGAAGAACGACTGCCTAAACAGTATATAGTTTTTCAGAAATATGATATTTGGCGGTATTGTAGTTTATTTAAA	KYVLIRDIFVNRIYYSEERLPKQYIVFQKYDIWRYCSLFK	FALSE	spec	0	1	1	1	424	469	0.3335	6.355	96	270.469	253.738	2.60001
CliM	bs	443	mt	r14	TAT	AAGTATGTTTTAATAAGAGACATATTTGTAAATAGAATTTATTATTCTGAAGAACGACTGCCTAAACAGTATATAGTTTTTCAGAAATATGATATTTGGCGGTATTGTAGTTTATTTAAA	KYVLIRDIFVNRIYYSEERLPKQYIVFQKYDIWRYCSLFK	FALSE	spec	0	1	2	1	424	497	0.2465	6.505	95	277.145	289.655	3.02247
CliM	bs	444	mt	r14	TCG	AAGTATGTTTTAATAAGAGACATATTTGTAAATAGAATTTCGTATTCTGAAGAACGACTGCCTAAACAGTATATAGTTTTTCAGAAATATGATATTTGGCGGTATTGTAGTTTATTTAAA	KYVLIRDIFVNRISYSEERLPKQYIVFQKYDIWRYCSLFK	FALSE	spec	0	1	1	1	895	1257	0.3335	6.355	96	570.92	680.062	2.81532
CliM	bs	444	mt	r14	TCG	AAGTATGTTTTAATAAGAGACATATTTGTAAATAGAATTTCGTATTCTGAAGAACGACTGCCTAAACAGTATATAGTTTTTCAGAAATATGATATTTGGCGGTATTGTAGTTTATTTAAA	KYVLIRDIFVNRISYSEERLPKQYIVFQKYDIWRYCSLFK	FALSE	spec	0	1	2	1	1066	1132	0.2465	6.505	95	696.785	659.738	2.93246
CliM	bs	445	mt	r14	TCT	AAGTATGTTTTAATAAGAGACATATTTGTAAATAGAATTTCTTATTCTGAAGAACGACTGCCTAAACAGTATATAGTTTTTCAGAAATATGATATTTGGCGGTATTGTAGTTTATTTAAA	KYVLIRDIFVNRISYSEERLPKQYIVFQKYDIWRYCSLFK	FALSE	spec	0	1	1	1	289	386	0.3335	6.355	96	184.353	208.834	2.77001
CliM	bs	445	mt	r14	TCT	AAGTATGTTTTAATAAGAGACATATTTGTAAATAGAATTTCTTATTCTGAAGAACGACTGCCTAAACAGTATATAGTTTTTCAGAAATATGATATTTGGCGGTATTGTAGTTTATTTAAA	KYVLIRDIFVNRISYSEERLPKQYIVFQKYDIWRYCSLFK	FALSE	spec	0	1	2	1	306	355	0.2465	6.505	95	200.015	206.897	3.01307
CliM	bs	446	mt	r14	TGG	AAGTATGTTTTAATAAGAGACATATTTGTAAATAGAATTTGGTATTCTGAAGAACGACTGCCTAAACAGTATATAGTTTTTCAGAAATATGATATTTGGCGGTATTGTAGTTTATTTAAA	KYVLIRDIFVNRIWYSEERLPKQYIVFQKYDIWRYCSLFK	FALSE	spec	0	1	1	1	1898	2550	0.3335	6.355	96	1210.73	1379.6	2.77531
CliM	bs	446	mt	r14	TGG	AAGTATGTTTTAATAAGAGACATATTTGTAAATAGAATTTGGTATTCTGAAGAACGACTGCCTAAACAGTATATAGTTTTTCAGAAATATGATATTTGGCGGTATTGTAGTTTATTTAAA	KYVLIRDIFVNRIWYSEERLPKQYIVFQKYDIWRYCSLFK	FALSE	spec	0	1	2	1	2027	2402	0.2465	6.505	95	1324.94	1399.9	3.03239
CliM	bs	447	mt	r14	TGT	AAGTATGTTTTAATAAGAGACATATTTGTAAATAGAATTTGTTATTCTGAAGAACGACTGCCTAAACAGTATATAGTTTTTCAGAAATATGATATTTGGCGGTATTGTAGTTTATTTAAA	KYVLIRDIFVNRICYSEERLPKQYIVFQKYDIWRYCSLFK	FALSE	spec	0	1	1	1	960	1277	0.3335	6.355	96	612.384	690.882	2.76634
CliM	bs	447	mt	r14	TGT	AAGTATGTTTTAATAAGAGACATATTTGTAAATAGAATTTGTTATTCTGAAGAACGACTGCCTAAACAGTATATAGTTTTTCAGAAATATGATATTTGGCGGTATTGTAGTTTATTTAAA	KYVLIRDIFVNRICYSEERLPKQYIVFQKYDIWRYCSLFK	FALSE	spec	0	1	2	1	996	1117	0.2465	6.505	95	651.03	650.996	2.9822
CliM	bs	448	mt	r14	TTG	AAGTATGTTTTAATAAGAGACATATTTGTAAATAGAATTTTGTATTCTGAAGAACGACTGCCTAAACAGTATATAGTTTTTCAGAAATATGATATTTGGCGGTATTGTAGTTTATTTAAA	KYVLIRDIFVNRILYSEERLPKQYIVFQKYDIWRYCSLFK	FALSE	spec	0	1	1	1	1700	2224	0.3335	6.355	96	1084.43	1203.23	2.75132
CliM	bs	448	mt	r14	TTG	AAGTATGTTTTAATAAGAGACATATTTGTAAATAGAATTTTGTATTCTGAAGAACGACTGCCTAAACAGTATATAGTTTTTCAGAAATATGATATTTGGCGGTATTGTAGTTTATTTAAA	KYVLIRDIFVNRILYSEERLPKQYIVFQKYDIWRYCSLFK	FALSE	spec	0	1	2	1	1952	1839	0.2465	6.505	95	1275.91	1071.78	2.82339
CliM	bs	449	mt	r14	TTT	AAGTATGTTTTAATAAGAGACATATTTGTAAATAGAATTTTTTATTCTGAAGAACGACTGCCTAAACAGTATATAGTTTTTCAGAAATATGATATTTGGCGGTATTGTAGTTTATTTAAA	KYVLIRDIFVNRIFYSEERLPKQYIVFQKYDIWRYCSLFK	FALSE	spec	0	1	1	1	718	940	0.3335	6.355	96	458.012	508.559	2.75198
CliM	bs	449	mt	r14	TTT	AAGTATGTTTTAATAAGAGACATATTTGTAAATAGAATTTTTTATTCTGAAGAACGACTGCCTAAACAGTATATAGTTTTTCAGAAATATGATATTTGGCGGTATTGTAGTTTATTTAAA	KYVLIRDIFVNRIFYSEERLPKQYIVFQKYDIWRYCSLFK	FALSE	spec	0	1	2	1	991	874	0.2465	6.505	95	647.762	509.374	2.76325
CliM	bs	450	mt	r15	AAG	AAGTATGTTTTAATAAGAGACATATTTGTAAATAGAATTACAAAGTCTGAAGAACGACTGCCTAAACAGTATATAGTTTTTCAGAAATATGATATTTGGCGGTATTGTAGTTTATTTAAA	KYVLIRDIFVNRITKSEERLPKQYIVFQKYDIWRYCSLFK	FALSE	spec	0	1	1	1	1210	1409	0.3335	6.355	96	771.858	762.297	2.64634
CliM	bs	450	mt	r15	AAG	AAGTATGTTTTAATAAGAGACATATTTGTAAATAGAATTACAAAGTCTGAAGAACGACTGCCTAAACAGTATATAGTTTTTCAGAAATATGATATTTGGCGGTATTGTAGTTTATTTAAA	KYVLIRDIFVNRITKSEERLPKQYIVFQKYDIWRYCSLFK	FALSE	spec	0	1	2	1	1124	1291	0.2465	6.505	95	734.697	752.404	3.00395
CliM	bs	451	mt	r15	AAT	AAGTATGTTTTAATAAGAGACATATTTGTAAATAGAATTACAAATTCTGAAGAACGACTGCCTAAACAGTATATAGTTTTTCAGAAATATGATATTTGGCGGTATTGTAGTTTATTTAAA	KYVLIRDIFVNRITNSEERLPKQYIVFQKYDIWRYCSLFK	FALSE	spec	0	1	1	1	229	276	0.3335	6.355	96	146.079	149.321	2.67738
CliM	bs	451	mt	r15	AAT	AAGTATGTTTTAATAAGAGACATATTTGTAAATAGAATTACAAATTCTGAAGAACGACTGCCTAAACAGTATATAGTTTTTCAGAAATATGATATTTGGCGGTATTGTAGTTTATTTAAA	KYVLIRDIFVNRITNSEERLPKQYIVFQKYDIWRYCSLFK	FALSE	spec	0	1	2	1	237	303	0.2465	6.505	95	154.914	176.591	3.10158
CliM	bs	452	mt	r15	ACG	AAGTATGTTTTAATAAGAGACATATTTGTAAATAGAATTACAACGTCTGAAGAACGACTGCCTAAACAGTATATAGTTTTTCAGAAATATGATATTTGGCGGTATTGTAGTTTATTTAAA	KYVLIRDIFVNRITTSEERLPKQYIVFQKYDIWRYCSLFK	FALSE	spec	0	1	1	1	948	1210	0.3335	6.355	96	604.729	654.634	2.72908
CliM	bs	452	mt	r15	ACG	AAGTATGTTTTAATAAGAGACATATTTGTAAATAGAATTACAACGTCTGAAGAACGACTGCCTAAACAGTATATAGTTTTTCAGAAATATGATATTTGGCGGTATTGTAGTTTATTTAAA	KYVLIRDIFVNRITTSEERLPKQYIVFQKYDIWRYCSLFK	FALSE	spec	0	1	2	1	1120	1163	0.2465	6.505	95	732.082	677.805	2.91206
CliM	bs	453	mt	r15	ACT	AAGTATGTTTTAATAAGAGACATATTTGTAAATAGAATTACAACTTCTGAAGAACGACTGCCTAAACAGTATATAGTTTTTCAGAAATATGATATTTGGCGGTATTGTAGTTTATTTAAA	KYVLIRDIFVNRITTSEERLPKQYIVFQKYDIWRYCSLFK	FALSE	spec	0	1	1	1	565	670	0.3335	6.355	96	360.413	362.483	2.66275
CliM	bs	453	mt	r15	ACT	AAGTATGTTTTAATAAGAGACATATTTGTAAATAGAATTACAACTTCTGAAGAACGACTGCCTAAACAGTATATAGTTTTTCAGAAATATGATATTTGGCGGTATTGTAGTTTATTTAAA	KYVLIRDIFVNRITTSEERLPKQYIVFQKYDIWRYCSLFK	FALSE	spec	0	1	2	1	527	700	0.2465	6.505	95	344.471	407.965	3.13639
CliM	bs	454	mt	r15	AGG	AAGTATGTTTTAATAAGAGACATATTTGTAAATAGAATTACAAGGTCTGAAGAACGACTGCCTAAACAGTATATAGTTTTTCAGAAATATGATATTTGGCGGTATTGTAGTTTATTTAAA	KYVLIRDIFVNRITRSEERLPKQYIVFQKYDIWRYCSLFK	FALSE	spec	0	1	1	1	1597	2076	0.3335	6.355	96	1018.73	1123.16	2.74558
CliM	bs	454	mt	r15	AGG	AAGTATGTTTTAATAAGAGACATATTTGTAAATAGAATTACAAGGTCTGAAGAACGACTGCCTAAACAGTATATAGTTTTTCAGAAATATGATATTTGGCGGTATTGTAGTTTATTTAAA	KYVLIRDIFVNRITRSEERLPKQYIVFQKYDIWRYCSLFK	FALSE	spec	0	1	2	1	1654	1692	0.2465	6.505	95	1081.13	986.11	2.89842
CliM	bs	455	mt	r15	AGT	AAGTATGTTTTAATAAGAGACATATTTGTAAATAGAATTACAAGTTCTGAAGAACGACTGCCTAAACAGTATATAGTTTTTCAGAAATATGATATTTGGCGGTATTGTAGTTTATTTAAA	KYVLIRDIFVNRITSSEERLPKQYIVFQKYDIWRYCSLFK	FALSE	spec	0	1	1	1	614	779	0.3335	6.355	96	391.67	421.454	2.72367
CliM	bs	455	mt	r15	AGT	AAGTATGTTTTAATAAGAGACATATTTGTAAATAGAATTACAAGTTCTGAAGAACGACTGCCTAAACAGTATATAGTTTTTCAGAAATATGATATTTGGCGGTATTGTAGTTTATTTAAA	KYVLIRDIFVNRITSSEERLPKQYIVFQKYDIWRYCSLFK	FALSE	spec	0	1	2	1	615	660	0.2465	6.505	95	401.992	384.653	2.94207
CliM	bs	456	mt	r15	ATG	AAGTATGTTTTAATAAGAGACATATTTGTAAATAGAATTACAATGTCTGAAGAACGACTGCCTAAACAGTATATAGTTTTTCAGAAATATGATATTTGGCGGTATTGTAGTTTATTTAAA	KYVLIRDIFVNRITMSEERLPKQYIVFQKYDIWRYCSLFK	FALSE	spec	0	1	1	1	1744	2043	0.3335	6.355	96	1112.5	1105.3	2.65173
CliM	bs	456	mt	r15	ATG	AAGTATGTTTTAATAAGAGACATATTTGTAAATAGAATTACAATGTCTGAAGAACGACTGCCTAAACAGTATATAGTTTTTCAGAAATATGATATTTGGCGGTATTGTAGTTTATTTAAA	KYVLIRDIFVNRITMSEERLPKQYIVFQKYDIWRYCSLFK	FALSE	spec	0	1	2	1	1699	1914	0.2465	6.505	95	1110.54	1115.49	2.9863
CliM	bs	457	mt	r15	ATT	AAGTATGTTTTAATAAGAGACATATTTGTAAATAGAATTACAATTTCTGAAGAACGACTGCCTAAACAGTATATAGTTTTTCAGAAATATGATATTTGGCGGTATTGTAGTTTATTTAAA	KYVLIRDIFVNRITISEERLPKQYIVFQKYDIWRYCSLFK	FALSE	spec	0	1	1	1	657	815	0.3335	6.355	96	419.1	440.931	2.70337
CliM	bs	457	mt	r15	ATT	AAGTATGTTTTAATAAGAGACATATTTGTAAATAGAATTACAATTTCTGAAGAACGACTGCCTAAACAGTATATAGTTTTTCAGAAATATGATATTTGGCGGTATTGTAGTTTATTTAAA	KYVLIRDIFVNRITISEERLPKQYIVFQKYDIWRYCSLFK	FALSE	spec	0	1	2	1	643	665	0.2465	6.505	95	420.294	387.567	2.90838
CliM	bs	458	mt	r15	CAG	AAGTATGTTTTAATAAGAGACATATTTGTAAATAGAATTACACAGTCTGAAGAACGACTGCCTAAACAGTATATAGTTTTTCAGAAATATGATATTTGGCGGTATTGTAGTTTATTTAAA	KYVLIRDIFVNRITQSEERLPKQYIVFQKYDIWRYCSLFK	FALSE	spec	0	1	1	1	1196	1387	0.3335	6.355	96	762.928	750.395	2.64265
CliM	bs	458	mt	r15	CAG	AAGTATGTTTTAATAAGAGACATATTTGTAAATAGAATTACACAGTCTGAAGAACGACTGCCTAAACAGTATATAGTTTTTCAGAAATATGATATTTGGCGGTATTGTAGTTTATTTAAA	KYVLIRDIFVNRITQSEERLPKQYIVFQKYDIWRYCSLFK	FALSE	spec	0	1	2	1	1152	1327	0.2465	6.505	95	752.999	773.385	3.00659
CliM	bs	459	mt	r15	CAT	AAGTATGTTTTAATAAGAGACATATTTGTAAATAGAATTACACATTCTGAAGAACGACTGCCTAAACAGTATATAGTTTTTCAGAAATATGATATTTGGCGGTATTGTAGTTTATTTAAA	KYVLIRDIFVNRITHSEERLPKQYIVFQKYDIWRYCSLFK	FALSE	spec	0	1	1	1	1171	1245	0.3335	6.355	96	746.98	673.57	2.56431
CliM	bs	459	mt	r15	CAT	AAGTATGTTTTAATAAGAGACATATTTGTAAATAGAATTACACATTCTGAAGAACGACTGCCTAAACAGTATATAGTTTTTCAGAAATATGATATTTGGCGGTATTGTAGTTTATTTAAA	KYVLIRDIFVNRITHSEERLPKQYIVFQKYDIWRYCSLFK	FALSE	spec	0	1	2	1	1137	1175	0.2465	6.505	95	743.194	684.799	2.90768
CliM	bs	460	mt	r15	CCG	AAGTATGTTTTAATAAGAGACATATTTGTAAATAGAATTACACCGTCTGAAGAACGACTGCCTAAACAGTATATAGTTTTTCAGAAATATGATATTTGGCGGTATTGTAGTTTATTTAAA	KYVLIRDIFVNRITPSEERLPKQYIVFQKYDIWRYCSLFK	FALSE	spec	0	1	1	1	928	1128	0.3335	6.355	96	591.971	610.27	2.68504
CliM	bs	460	mt	r15	CCG	AAGTATGTTTTAATAAGAGACATATTTGTAAATAGAATTACACCGTCTGAAGAACGACTGCCTAAACAGTATATAGTTTTTCAGAAATATGATATTTGGCGGTATTGTAGTTTATTTAAA	KYVLIRDIFVNRITPSEERLPKQYIVFQKYDIWRYCSLFK	FALSE	spec	0	1	2	1	970	1060	0.2465	6.505	95	634.035	617.776	2.95857
CliM	bs	461	mt	r15	CCT	AAGTATGTTTTAATAAGAGACATATTTGTAAATAGAATTACACCTTCTGAAGAACGACTGCCTAAACAGTATATAGTTTTTCAGAAATATGATATTTGGCGGTATTGTAGTTTATTTAAA	KYVLIRDIFVNRITPSEERLPKQYIVFQKYDIWRYCSLFK	FALSE	spec	0	1	1	1	191	339	0.3335	6.355	96	121.839	183.406	3.02637
CliM	bs	461	mt	r15	CCT	AAGTATGTTTTAATAAGAGACATATTTGTAAATAGAATTACACCTTCTGAAGAACGACTGCCTAAACAGTATATAGTTTTTCAGAAATATGATATTTGGCGGTATTGTAGTTTATTTAAA	KYVLIRDIFVNRITPSEERLPKQYIVFQKYDIWRYCSLFK	FALSE	spec	0	1	2	1	193	244	0.2465	6.505	95	126.153	142.205	3.09138
CliM	bs	462	mt	r15	CGG	AAGTATGTTTTAATAAGAGACATATTTGTAAATAGAATTACACGGTCTGAAGAACGACTGCCTAAACAGTATATAGTTTTTCAGAAATATGATATTTGGCGGTATTGTAGTTTATTTAAA	KYVLIRDIFVNRITRSEERLPKQYIVFQKYDIWRYCSLFK	FALSE	spec	0	1	1	1	2103	2594	0.3335	6.355	96	1341.5	1403.41	2.69826
CliM	bs	462	mt	r15	CGG	AAGTATGTTTTAATAAGAGACATATTTGTAAATAGAATTACACGGTCTGAAGAACGACTGCCTAAACAGTATATAGTTTTTCAGAAATATGATATTTGGCGGTATTGTAGTTTATTTAAA	KYVLIRDIFVNRITRSEERLPKQYIVFQKYDIWRYCSLFK	FALSE	spec	0	1	2	1	2145	2380	0.2465	6.505	95	1402.07	1387.08	2.97245
CliM	bs	463	mt	r15	CGT	AAGTATGTTTTAATAAGAGACATATTTGTAAATAGAATTACACGTTCTGAAGAACGACTGCCTAAACAGTATATAGTTTTTCAGAAATATGATATTTGGCGGTATTGTAGTTTATTTAAA	KYVLIRDIFVNRITRSEERLPKQYIVFQKYDIWRYCSLFK	FALSE	spec	0	1	1	1	507	559	0.3335	6.355	96	323.415	302.43	2.59709
CliM	bs	463	mt	r15	CGT	AAGTATGTTTTAATAAGAGACATATTTGTAAATAGAATTACACGTTCTGAAGAACGACTGCCTAAACAGTATATAGTTTTTCAGAAATATGATATTTGGCGGTATTGTAGTTTATTTAAA	KYVLIRDIFVNRITRSEERLPKQYIVFQKYDIWRYCSLFK	FALSE	spec	0	1	2	1	543	593	0.2465	6.505	95	354.929	345.605	2.95799
CliM	bs	464	mt	r15	CTG	AAGTATGTTTTAATAAGAGACATATTTGTAAATAGAATTACACTGTCTGAAGAACGACTGCCTAAACAGTATATAGTTTTTCAGAAATATGATATTTGGCGGTATTGTAGTTTATTTAAA	KYVLIRDIFVNRITLSEERLPKQYIVFQKYDIWRYCSLFK	FALSE	spec	0	1	1	1	1539	2024	0.3335	6.355	96	981.727	1095.02	2.75606
CliM	bs	464	mt	r15	CTG	AAGTATGTTTTAATAAGAGACATATTTGTAAATAGAATTACACTGTCTGAAGAACGACTGCCTAAACAGTATATAGTTTTTCAGAAATATGATATTTGGCGGTATTGTAGTTTATTTAAA	KYVLIRDIFVNRITLSEERLPKQYIVFQKYDIWRYCSLFK	FALSE	spec	0	1	2	1	1679	1937	0.2465	6.505	95	1097.47	1128.9	3.00797
CliM	bs	465	mt	r15	CTT	AAGTATGTTTTAATAAGAGACATATTTGTAAATAGAATTACACTTTCTGAAGAACGACTGCCTAAACAGTATATAGTTTTTCAGAAATATGATATTTGGCGGTATTGTAGTTTATTTAAA	KYVLIRDIFVNRITLSEERLPKQYIVFQKYDIWRYCSLFK	FALSE	spec	0	1	1	1	991	1099	0.3335	6.355	96	632.158	594.581	2.60233
CliM	bs	465	mt	r15	CTT	AAGTATGTTTTAATAAGAGACATATTTGTAAATAGAATTACACTTTCTGAAGAACGACTGCCTAAACAGTATATAGTTTTTCAGAAATATGATATTTGGCGGTATTGTAGTTTATTTAAA	KYVLIRDIFVNRITLSEERLPKQYIVFQKYDIWRYCSLFK	FALSE	spec	0	1	2	1	828	1128	0.2465	6.505	95	541.218	657.407	3.15945
CliM	bs	466	mt	r15	GAG	AAGTATGTTTTAATAAGAGACATATTTGTAAATAGAATTACAGAGTCTGAAGAACGACTGCCTAAACAGTATATAGTTTTTCAGAAATATGATATTTGGCGGTATTGTAGTTTATTTAAA	KYVLIRDIFVNRITESEERLPKQYIVFQKYDIWRYCSLFK	FALSE	spec	0	1	1	1	2228	2470	0.3335	6.355	96	1421.24	1336.32	2.60203
CliM	bs	466	mt	r15	GAG	AAGTATGTTTTAATAAGAGACATATTTGTAAATAGAATTACAGAGTCTGAAGAACGACTGCCTAAACAGTATATAGTTTTTCAGAAATATGATATTTGGCGGTATTGTAGTTTATTTAAA	KYVLIRDIFVNRITESEERLPKQYIVFQKYDIWRYCSLFK	FALSE	spec	0	1	2	1	2106	2647	0.2465	6.505	95	1376.58	1542.69	3.08606
CliM	bs	467	mt	r15	GAT	AAGTATGTTTTAATAAGAGACATATTTGTAAATAGAATTACAGATTCTGAAGAACGACTGCCTAAACAGTATATAGTTTTTCAGAAATATGATATTTGGCGGTATTGTAGTTTATTTAAA	KYVLIRDIFVNRITDSEERLPKQYIVFQKYDIWRYCSLFK	FALSE	spec	0	1	1	1	2072	2283	0.3335	6.355	96	1321.73	1235.15	2.5965
CliM	bs	467	mt	r15	GAT	AAGTATGTTTTAATAAGAGACATATTTGTAAATAGAATTACAGATTCTGAAGAACGACTGCCTAAACAGTATATAGTTTTTCAGAAATATGATATTTGGCGGTATTGTAGTTTATTTAAA	KYVLIRDIFVNRITDSEERLPKQYIVFQKYDIWRYCSLFK	FALSE	spec	0	1	2	1	2184	2352	0.2465	6.505	95	1427.56	1370.76	2.94525
CliM	bs	468	mt	r15	GCG	AAGTATGTTTTAATAAGAGACATATTTGTAAATAGAATTACAGCGTCTGAAGAACGACTGCCTAAACAGTATATAGTTTTTCAGAAATATGATATTTGGCGGTATTGTAGTTTATTTAAA	KYVLIRDIFVNRITASEERLPKQYIVFQKYDIWRYCSLFK	FALSE	spec	0	1	1	1	1354	1782	0.3335	6.355	96	863.716	964.097	2.75672
CliM	bs	468	mt	r15	GCG	AAGTATGTTTTAATAAGAGACATATTTGTAAATAGAATTACAGCGTCTGAAGAACGACTGCCTAAACAGTATATAGTTTTTCAGAAATATGATATTTGGCGGTATTGTAGTTTATTTAAA	KYVLIRDIFVNRITASEERLPKQYIVFQKYDIWRYCSLFK	FALSE	spec	0	1	2	1	1367	1544	0.2465	6.505	95	893.532	899.854	2.98867
CliM	bs	469	mt	r15	GCT	AAGTATGTTTTAATAAGAGACATATTTGTAAATAGAATTACAGCTTCTGAAGAACGACTGCCTAAACAGTATATAGTTTTTCAGAAATATGATATTTGGCGGTATTGTAGTTTATTTAAA	KYVLIRDIFVNRITASEERLPKQYIVFQKYDIWRYCSLFK	FALSE	spec	0	1	1	1	351	444	0.3335	6.355	96	223.903	240.213	2.72098
CliM	bs	469	mt	r15	GCT	AAGTATGTTTTAATAAGAGACATATTTGTAAATAGAATTACAGCTTCTGAAGAACGACTGCCTAAACAGTATATAGTTTTTCAGAAATATGATATTTGGCGGTATTGTAGTTTATTTAAA	KYVLIRDIFVNRITASEERLPKQYIVFQKYDIWRYCSLFK	FALSE	spec	0	1	2	1	343	392	0.2465	6.505	95	224.2	228.46	2.9994
CliM	bs	470	mt	r15	GGG	AAGTATGTTTTAATAAGAGACATATTTGTAAATAGAATTACAGGGTCTGAAGAACGACTGCCTAAACAGTATATAGTTTTTCAGAAATATGATATTTGGCGGTATTGTAGTTTATTTAAA	KYVLIRDIFVNRITGSEERLPKQYIVFQKYDIWRYCSLFK	FALSE	spec	0	1	1	1	3407	4205	0.3335	6.355	96	2173.32	2274.99	2.69881
CliM	bs	470	mt	r15	GGG	AAGTATGTTTTAATAAGAGACATATTTGTAAATAGAATTACAGGGTCTGAAGAACGACTGCCTAAACAGTATATAGTTTTTCAGAAATATGATATTTGGCGGTATTGTAGTTTATTTAAA	KYVLIRDIFVNRITGSEERLPKQYIVFQKYDIWRYCSLFK	FALSE	spec	0	1	2	1	3801	3996	0.2465	6.505	95	2484.5	2328.9	2.92331
CliM	bs	471	mt	r15	GGT	AAGTATGTTTTAATAAGAGACATATTTGTAAATAGAATTACAGGTTCTGAAGAACGACTGCCTAAACAGTATATAGTTTTTCAGAAATATGATATTTGGCGGTATTGTAGTTTATTTAAA	KYVLIRDIFVNRITGSEERLPKQYIVFQKYDIWRYCSLFK	FALSE	spec	0	1	1	1	1384	1588	0.3335	6.355	96	882.853	859.14	2.63303
CliM	bs	471	mt	r15	GGT	AAGTATGTTTTAATAAGAGACATATTTGTAAATAGAATTACAGGTTCTGAAGAACGACTGCCTAAACAGTATATAGTTTTTCAGAAATATGATATTTGGCGGTATTGTAGTTTATTTAAA	KYVLIRDIFVNRITGSEERLPKQYIVFQKYDIWRYCSLFK	FALSE	spec	0	1	2	1	1295	1415	0.2465	6.505	95	846.47	824.672	2.95847
CliM	bs	472	mt	r15	GTG	AAGTATGTTTTAATAAGAGACATATTTGTAAATAGAATTACAGTGTCTGAAGAACGACTGCCTAAACAGTATATAGTTTTTCAGAAATATGATATTTGGCGGTATTGTAGTTTATTTAAA	KYVLIRDIFVNRITVSEERLPKQYIVFQKYDIWRYCSLFK	FALSE	spec	0	1	1	1	2672	3390	0.3335	6.355	96	1704.47	1834.06	2.72366
CliM	bs	472	mt	r15	GTG	AAGTATGTTTTAATAAGAGACATATTTGTAAATAGAATTACAGTGTCTGAAGAACGACTGCCTAAACAGTATATAGTTTTTCAGAAATATGATATTTGGCGGTATTGTAGTTTATTTAAA	KYVLIRDIFVNRITVSEERLPKQYIVFQKYDIWRYCSLFK	FALSE	spec	0	1	2	1	3139	3534	0.2465	6.505	95	2051.79	2059.64	2.98573
CliM	bs	473	mt	r15	GTT	AAGTATGTTTTAATAAGAGACATATTTGTAAATAGAATTACAGTTTCTGAAGAACGACTGCCTAAACAGTATATAGTTTTTCAGAAATATGATATTTGGCGGTATTGTAGTTTATTTAAA	KYVLIRDIFVNRITVSEERLPKQYIVFQKYDIWRYCSLFK	FALSE	spec	0	1	1	1	1162	1348	0.3335	6.355	96	741.239	729.295	2.64294
CliM	bs	473	mt	r15	GTT	AAGTATGTTTTAATAAGAGACATATTTGTAAATAGAATTACAGTTTCTGAAGAACGACTGCCTAAACAGTATATAGTTTTTCAGAAATATGATATTTGGCGGTATTGTAGTTTATTTAAA	KYVLIRDIFVNRITVSEERLPKQYIVFQKYDIWRYCSLFK	FALSE	spec	0	1	2	1	1151	1358	0.2465	6.505	95	752.345	791.452	3.02842
CliM	bs	474	mt	r15	TAG	AAGTATGTTTTAATAAGAGACATATTTGTAAATAGAATTACATAGTCTGAAGAACGACTGCCTAAACAGTATATAGTTTTTCAGAAATATGATATTTGGCGGTATTGTAGTTTATTTAAA	KYVLIRDIFVNRIT*SEERLPKQYIVFQKYDIWRYCSLFK	TRUE	spec	0	1	1	1	1917	2326	0.3335	6.355	96	1222.85	1258.41	2.68343
CliM	bs	474	mt	r15	TAG	AAGTATGTTTTAATAAGAGACATATTTGTAAATAGAATTACATAGTCTGAAGAACGACTGCCTAAACAGTATATAGTTTTTCAGAAATATGATATTTGGCGGTATTGTAGTTTATTTAAA	KYVLIRDIFVNRIT*SEERLPKQYIVFQKYDIWRYCSLFK	TRUE	spec	0	1	2	1	1944	2223	0.2465	6.505	95	1270.69	1295.58	2.99993
CliM	bs	476	mt	r15	TCG	AAGTATGTTTTAATAAGAGACATATTTGTAAATAGAATTACATCGTCTGAAGAACGACTGCCTAAACAGTATATAGTTTTTCAGAAATATGATATTTGGCGGTATTGTAGTTTATTTAAA	KYVLIRDIFVNRITSSEERLPKQYIVFQKYDIWRYCSLFK	FALSE	spec	0	1	1	1	1387	1654	0.3335	6.355	96	884.767	894.847	2.6678
CliM	bs	476	mt	r15	TCG	AAGTATGTTTTAATAAGAGACATATTTGTAAATAGAATTACATCGTCTGAAGAACGACTGCCTAAACAGTATATAGTTTTTCAGAAATATGATATTTGGCGGTATTGTAGTTTATTTAAA	KYVLIRDIFVNRITSSEERLPKQYIVFQKYDIWRYCSLFK	FALSE	spec	0	1	2	1	1381	1637	0.2465	6.505	95	902.683	954.056	3.03268
CliM	bs	477	mt	r15	TCT	AAGTATGTTTTAATAAGAGACATATTTGTAAATAGAATTACATCTTCTGAAGAACGACTGCCTAAACAGTATATAGTTTTTCAGAAATATGATATTTGGCGGTATTGTAGTTTATTTAAA	KYVLIRDIFVNRITSSEERLPKQYIVFQKYDIWRYCSLFK	FALSE	spec	0	1	1	1	482	559	0.3335	6.355	96	307.468	302.43	2.64269
CliM	bs	477	mt	r15	TCT	AAGTATGTTTTAATAAGAGACATATTTGTAAATAGAATTACATCTTCTGAAGAACGACTGCCTAAACAGTATATAGTTTTTCAGAAATATGATATTTGGCGGTATTGTAGTTTATTTAAA	KYVLIRDIFVNRITSSEERLPKQYIVFQKYDIWRYCSLFK	FALSE	spec	0	1	2	1	459	524	0.2465	6.505	95	300.023	305.391	2.9984
CliM	bs	478	mt	r15	TGG	AAGTATGTTTTAATAAGAGACATATTTGTAAATAGAATTACATGGTCTGAAGAACGACTGCCTAAACAGTATATAGTTTTTCAGAAATATGATATTTGGCGGTATTGTAGTTTATTTAAA	KYVLIRDIFVNRITWSEERLPKQYIVFQKYDIWRYCSLFK	FALSE	spec	0	1	1	1	2049	2285	0.3335	6.355	96	1307.06	1236.23	2.60735
CliM	bs	478	mt	r15	TGG	AAGTATGTTTTAATAAGAGACATATTTGTAAATAGAATTACATGGTCTGAAGAACGACTGCCTAAACAGTATATAGTTTTTCAGAAATATGATATTTGGCGGTATTGTAGTTTATTTAAA	KYVLIRDIFVNRITWSEERLPKQYIVFQKYDIWRYCSLFK	FALSE	spec	0	1	2	1	1901	2168	0.2465	6.505	95	1242.58	1263.53	2.99748
CliM	bs	479	mt	r15	TGT	AAGTATGTTTTAATAAGAGACATATTTGTAAATAGAATTACATGTTCTGAAGAACGACTGCCTAAACAGTATATAGTTTTTCAGAAATATGATATTTGGCGGTATTGTAGTTTATTTAAA	KYVLIRDIFVNRITCSEERLPKQYIVFQKYDIWRYCSLFK	FALSE	spec	0	1	1	1	1330	1658	0.3335	6.355	96	848.406	897.011	2.70781
CliM	bs	479	mt	r15	TGT	AAGTATGTTTTAATAAGAGACATATTTGTAAATAGAATTACATGTTCTGAAGAACGACTGCCTAAACAGTATATAGTTTTTCAGAAATATGATATTTGGCGGTATTGTAGTTTATTTAAA	KYVLIRDIFVNRITCSEERLPKQYIVFQKYDIWRYCSLFK	FALSE	spec	0	1	2	1	1374	1681	0.2465	6.505	95	898.108	979.699	3.06148
CliM	bs	480	mt	r15	TTG	AAGTATGTTTTAATAAGAGACATATTTGTAAATAGAATTACATTGTCTGAAGAACGACTGCCTAAACAGTATATAGTTTTTCAGAAATATGATATTTGGCGGTATTGTAGTTTATTTAAA	KYVLIRDIFVNRITLSEERLPKQYIVFQKYDIWRYCSLFK	FALSE	spec	0	1	1	1	1147	1413	0.3335	6.355	96	731.671	764.461	2.69711
CliM	bs	480	mt	r15	TTG	AAGTATGTTTTAATAAGAGACATATTTGTAAATAGAATTACATTGTCTGAAGAACGACTGCCTAAACAGTATATAGTTTTTCAGAAATATGATATTTGGCGGTATTGTAGTTTATTTAAA	KYVLIRDIFVNRITLSEERLPKQYIVFQKYDIWRYCSLFK	FALSE	spec	0	1	2	1	977	1245	0.2465	6.505	95	638.611	725.595	3.0986
CliM	bs	481	mt	r15	TTT	AAGTATGTTTTAATAAGAGACATATTTGTAAATAGAATTACATTTTCTGAAGAACGACTGCCTAAACAGTATATAGTTTTTCAGAAATATGATATTTGGCGGTATTGTAGTTTATTTAAA	KYVLIRDIFVNRITFSEERLPKQYIVFQKYDIWRYCSLFK	FALSE	spec	0	1	1	1	686	865	0.3335	6.355	96	437.599	467.982	2.71811
CliM	bs	481	mt	r15	TTT	AAGTATGTTTTAATAAGAGACATATTTGTAAATAGAATTACATTTTCTGAAGAACGACTGCCTAAACAGTATATAGTTTTTCAGAAATATGATATTTGGCGGTATTGTAGTTTATTTAAA	KYVLIRDIFVNRITFSEERLPKQYIVFQKYDIWRYCSLFK	FALSE	spec	0	1	2	1	739	803	0.2465	6.505	95	483.043	467.994	2.95341
CliM	bs	482	mt	r16	AAG	AAGTATGTTTTAATAAGAGACATATTTGTAAATAGAATTACATATAAGGAAGAACGACTGCCTAAACAGTATATAGTTTTTCAGAAATATGATATTTGGCGGTATTGTAGTTTATTTAAA	KYVLIRDIFVNRITYKEERLPKQYIVFQKYDIWRYCSLFK	FALSE	spec	0	1	1	1	804	982	0.3335	6.355	96	512.871	531.281	2.68938
CliM	bs	482	mt	r16	AAG	AAGTATGTTTTAATAAGAGACATATTTGTAAATAGAATTACATATAAGGAAGAACGACTGCCTAAACAGTATATAGTTTTTCAGAAATATGATATTTGGCGGTATTGTAGTTTATTTAAA	KYVLIRDIFVNRITYKEERLPKQYIVFQKYDIWRYCSLFK	FALSE	spec	0	1	2	1	899	965	0.2465	6.505	95	587.627	562.409	2.94228
CliM	bs	483	mt	r16	AAT	AAGTATGTTTTAATAAGAGACATATTTGTAAATAGAATTACATATAATGAAGAACGACTGCCTAAACAGTATATAGTTTTTCAGAAATATGATATTTGGCGGTATTGTAGTTTATTTAAA	KYVLIRDIFVNRITYNEERLPKQYIVFQKYDIWRYCSLFK	FALSE	spec	0	1	1	1	487	573	0.3335	6.355	96	310.657	310.004	2.65569
CliM	bs	483	mt	r16	AAT	AAGTATGTTTTAATAAGAGACATATTTGTAAATAGAATTACATATAATGAAGAACGACTGCCTAAACAGTATATAGTTTTTCAGAAATATGATATTTGGCGGTATTGTAGTTTATTTAAA	KYVLIRDIFVNRITYNEERLPKQYIVFQKYDIWRYCSLFK	FALSE	spec	0	1	2	1	539	649	0.2465	6.505	95	352.315	378.242	3.04695
CliM	bs	484	mt	r16	ACG	AAGTATGTTTTAATAAGAGACATATTTGTAAATAGAATTACATATACGGAAGAACGACTGCCTAAACAGTATATAGTTTTTCAGAAATATGATATTTGGCGGTATTGTAGTTTATTTAAA	KYVLIRDIFVNRITYTEERLPKQYIVFQKYDIWRYCSLFK	FALSE	spec	0	1	1	1	746	800	0.3335	6.355	96	475.873	432.816	2.57207
CliM	bs	484	mt	r16	ACG	AAGTATGTTTTAATAAGAGACATATTTGTAAATAGAATTACATATACGGAAGAACGACTGCCTAAACAGTATATAGTTTTTCAGAAATATGATATTTGGCGGTATTGTAGTTTATTTAAA	KYVLIRDIFVNRITYTEERLPKQYIVFQKYDIWRYCSLFK	FALSE	spec	0	1	2	1	725	865	0.2465	6.505	95	473.892	504.128	3.0386
CliM	bs	485	mt	r16	ACT	AAGTATGTTTTAATAAGAGACATATTTGTAAATAGAATTACATATACTGAAGAACGACTGCCTAAACAGTATATAGTTTTTCAGAAATATGATATTTGGCGGTATTGTAGTTTATTTAAA	KYVLIRDIFVNRITYTEERLPKQYIVFQKYDIWRYCSLFK	FALSE	spec	0	1	1	1	1452	1545	0.3335	6.355	96	926.23	835.876	2.56503
CliM	bs	485	mt	r16	ACT	AAGTATGTTTTAATAAGAGACATATTTGTAAATAGAATTACATATACTGAAGAACGACTGCCTAAACAGTATATAGTTTTTCAGAAATATGATATTTGGCGGTATTGTAGTTTATTTAAA	KYVLIRDIFVNRITYTEERLPKQYIVFQKYDIWRYCSLFK	FALSE	spec	0	1	2	1	1469	1709	0.2465	6.505	95	960.204	996.018	3.01561
CliM	bs	486	mt	r16	AGG	AAGTATGTTTTAATAAGAGACATATTTGTAAATAGAATTACATATAGGGAAGAACGACTGCCTAAACAGTATATAGTTTTTCAGAAATATGATATTTGGCGGTATTGTAGTTTATTTAAA	KYVLIRDIFVNRITYREERLPKQYIVFQKYDIWRYCSLFK	FALSE	spec	0	1	1	1	1261	1824	0.3335	6.355	96	804.391	986.82	2.84189
CliM	bs	486	mt	r16	AGG	AAGTATGTTTTAATAAGAGACATATTTGTAAATAGAATTACATATAGGGAAGAACGACTGCCTAAACAGTATATAGTTTTTCAGAAATATGATATTTGGCGGTATTGTAGTTTATTTAAA	KYVLIRDIFVNRITYREERLPKQYIVFQKYDIWRYCSLFK	FALSE	spec	0	1	2	1	1608	1640	0.2465	6.505	95	1051.06	955.804	2.89568
CliM	bs	487	mt	r16	AGT	AAGTATGTTTTAATAAGAGACATATTTGTAAATAGAATTACATATAGTGAAGAACGACTGCCTAAACAGTATATAGTTTTTCAGAAATATGATATTTGGCGGTATTGTAGTTTATTTAAA	KYVLIRDIFVNRITYSEERLPKQYIVFQKYDIWRYCSLFK	FALSE	spec	0	1	1	1	1390	1729	0.3335	6.355	96	886.68	935.423	2.70584
CliM	bs	487	mt	r16	AGT	AAGTATGTTTTAATAAGAGACATATTTGTAAATAGAATTACATATAGTGAAGAACGACTGCCTAAACAGTATATAGTTTTTCAGAAATATGATATTTGGCGGTATTGTAGTTTATTTAAA	KYVLIRDIFVNRITYSEERLPKQYIVFQKYDIWRYCSLFK	FALSE	spec	0	1	2	1	1489	1663	0.2465	6.505	95	973.277	969.209	2.97843
CliM	bs	488	mt	r16	ATG	AAGTATGTTTTAATAAGAGACATATTTGTAAATAGAATTACATATATGGAAGAACGACTGCCTAAACAGTATATAGTTTTTCAGAAATATGATATTTGGCGGTATTGTAGTTTATTTAAA	KYVLIRDIFVNRITYMEERLPKQYIVFQKYDIWRYCSLFK	FALSE	spec	0	1	1	1	923	1004	0.3335	6.355	96	588.781	543.184	2.5849
CliM	bs	488	mt	r16	ATG	AAGTATGTTTTAATAAGAGACATATTTGTAAATAGAATTACATATATGGAAGAACGACTGCCTAAACAGTATATAGTTTTTCAGAAATATGATATTTGGCGGTATTGTAGTTTATTTAAA	KYVLIRDIFVNRITYMEERLPKQYIVFQKYDIWRYCSLFK	FALSE	spec	0	1	2	1	876	1100	0.2465	6.505	95	572.593	641.088	3.0852
CliM	bs	489	mt	r16	ATT	AAGTATGTTTTAATAAGAGACATATTTGTAAATAGAATTACATATATTGAAGAACGACTGCCTAAACAGTATATAGTTTTTCAGAAATATGATATTTGGCGGTATTGTAGTTTATTTAAA	KYVLIRDIFVNRITYIEERLPKQYIVFQKYDIWRYCSLFK	FALSE	spec	0	1	1	1	969	1143	0.3335	6.355	96	618.125	618.386	2.65796
CliM	bs	489	mt	r16	ATT	AAGTATGTTTTAATAAGAGACATATTTGTAAATAGAATTACATATATTGAAGAACGACTGCCTAAACAGTATATAGTTTTTCAGAAATATGATATTTGGCGGTATTGTAGTTTATTTAAA	KYVLIRDIFVNRITYIEERLPKQYIVFQKYDIWRYCSLFK	FALSE	spec	0	1	2	1	811	950	0.2465	6.505	95	530.106	553.667	3.02187
CliM	bs	490	mt	r16	CAG	AAGTATGTTTTAATAAGAGACATATTTGTAAATAGAATTACATATCAGGAAGAACGACTGCCTAAACAGTATATAGTTTTTCAGAAATATGATATTTGGCGGTATTGTAGTTTATTTAAA	KYVLIRDIFVNRITYQEERLPKQYIVFQKYDIWRYCSLFK	FALSE	spec	0	1	1	1	768	957	0.3335	6.355	96	489.907	517.756	2.70744
CliM	bs	490	mt	r16	CAG	AAGTATGTTTTAATAAGAGACATATTTGTAAATAGAATTACATATCAGGAAGAACGACTGCCTAAACAGTATATAGTTTTTCAGAAATATGATATTTGGCGGTATTGTAGTTTATTTAAA	KYVLIRDIFVNRITYQEERLPKQYIVFQKYDIWRYCSLFK	FALSE	spec	0	1	2	1	733	925	0.2465	6.505	95	479.122	539.097	3.08971
CliM	bs	491	mt	r16	CAT	AAGTATGTTTTAATAAGAGACATATTTGTAAATAGAATTACATATCATGAAGAACGACTGCCTAAACAGTATATAGTTTTTCAGAAATATGATATTTGGCGGTATTGTAGTTTATTTAAA	KYVLIRDIFVNRITYHEERLPKQYIVFQKYDIWRYCSLFK	FALSE	spec	0	1	1	1	431	495	0.3335	6.355	96	274.935	267.805	2.63389
CliM	bs	491	mt	r16	CAT	AAGTATGTTTTAATAAGAGACATATTTGTAAATAGAATTACATATCATGAAGAACGACTGCCTAAACAGTATATAGTTTTTCAGAAATATGATATTTGGCGGTATTGTAGTTTATTTAAA	KYVLIRDIFVNRITYHEERLPKQYIVFQKYDIWRYCSLFK	FALSE	spec	0	1	2	1	397	525	0.2465	6.505	95	259.497	305.974	3.13237
CliM	bs	492	mt	r16	CCG	AAGTATGTTTTAATAAGAGACATATTTGTAAATAGAATTACATATCCGGAAGAACGACTGCCTAAACAGTATATAGTTTTTCAGAAATATGATATTTGGCGGTATTGTAGTTTATTTAAA	KYVLIRDIFVNRITYPEERLPKQYIVFQKYDIWRYCSLFK	FALSE	spec	0	1	1	1	1007	1254	0.3335	6.355	96	642.365	678.439	2.70685
CliM	bs	492	mt	r16	CCG	AAGTATGTTTTAATAAGAGACATATTTGTAAATAGAATTACATATCCGGAAGAACGACTGCCTAAACAGTATATAGTTTTTCAGAAATATGATATTTGGCGGTATTGTAGTTTATTTAAA	KYVLIRDIFVNRITYPEERLPKQYIVFQKYDIWRYCSLFK	FALSE	spec	0	1	2	1	1073	1254	0.2465	6.505	95	701.361	730.84	3.01976
CliM	bs	493	mt	r16	CCT	AAGTATGTTTTAATAAGAGACATATTTGTAAATAGAATTACATATCCTGAAGAACGACTGCCTAAACAGTATATAGTTTTTCAGAAATATGATATTTGGCGGTATTGTAGTTTATTTAAA	KYVLIRDIFVNRITYPEERLPKQYIVFQKYDIWRYCSLFK	FALSE	spec	0	1	1	1	621	628	0.3335	6.355	96	396.136	339.76	2.51916
CliM	bs	493	mt	r16	CCT	AAGTATGTTTTAATAAGAGACATATTTGTAAATAGAATTACATATCCTGAAGAACGACTGCCTAAACAGTATATAGTTTTTCAGAAATATGATATTTGGCGGTATTGTAGTTTATTTAAA	KYVLIRDIFVNRITYPEERLPKQYIVFQKYDIWRYCSLFK	FALSE	spec	0	1	2	1	507	646	0.2465	6.505	95	331.398	376.494	3.09849
CliM	bs	494	mt	r16	CGG	AAGTATGTTTTAATAAGAGACATATTTGTAAATAGAATTACATATCGGGAAGAACGACTGCCTAAACAGTATATAGTTTTTCAGAAATATGATATTTGGCGGTATTGTAGTTTATTTAAA	KYVLIRDIFVNRITYREERLPKQYIVFQKYDIWRYCSLFK	FALSE	spec	0	1	1	1	2102	2904	0.3335	6.355	96	1340.86	1571.12	2.80048
CliM	bs	494	mt	r16	CGG	AAGTATGTTTTAATAAGAGACATATTTGTAAATAGAATTACATATCGGGAAGAACGACTGCCTAAACAGTATATAGTTTTTCAGAAATATGATATTTGGCGGTATTGTAGTTTATTTAAA	KYVLIRDIFVNRITYREERLPKQYIVFQKYDIWRYCSLFK	FALSE	spec	0	1	2	1	2372	2767	0.2465	6.505	95	1550.45	1612.63	3.01808
CliM	bs	495	mt	r16	CGT	AAGTATGTTTTAATAAGAGACATATTTGTAAATAGAATTACATATCGTGAAGAACGACTGCCTAAACAGTATATAGTTTTTCAGAAATATGATATTTGGCGGTATTGTAGTTTATTTAAA	KYVLIRDIFVNRITYREERLPKQYIVFQKYDIWRYCSLFK	FALSE	spec	0	1	1	1	683	866	0.3335	6.355	96	435.685	468.523	2.7231
CliM	bs	495	mt	r16	CGT	AAGTATGTTTTAATAAGAGACATATTTGTAAATAGAATTACATATCGTGAAGAACGACTGCCTAAACAGTATATAGTTTTTCAGAAATATGATATTTGGCGGTATTGTAGTTTATTTAAA	KYVLIRDIFVNRITYREERLPKQYIVFQKYDIWRYCSLFK	FALSE	spec	0	1	2	1	804	840	0.2465	6.505	95	525.53	489.558	2.91764
CliM	bs	496	mt	r16	CTG	AAGTATGTTTTAATAAGAGACATATTTGTAAATAGAATTACATATCTGGAAGAACGACTGCCTAAACAGTATATAGTTTTTCAGAAATATGATATTTGGCGGTATTGTAGTTTATTTAAA	KYVLIRDIFVNRITYLEERLPKQYIVFQKYDIWRYCSLFK	FALSE	spec	0	1	1	1	960	1054	0.3335	6.355	96	612.384	570.235	2.59328
CliM	bs	496	mt	r16	CTG	AAGTATGTTTTAATAAGAGACATATTTGTAAATAGAATTACATATCTGGAAGAACGACTGCCTAAACAGTATATAGTTTTTCAGAAATATGATATTTGGCGGTATTGTAGTTTATTTAAA	KYVLIRDIFVNRITYLEERLPKQYIVFQKYDIWRYCSLFK	FALSE	spec	0	1	2	1	1121	1180	0.2465	6.505	95	732.736	687.713	2.92446
CliM	bs	497	mt	r16	CTT	AAGTATGTTTTAATAAGAGACATATTTGTAAATAGAATTACATATCTTGAAGAACGACTGCCTAAACAGTATATAGTTTTTCAGAAATATGATATTTGGCGGTATTGTAGTTTATTTAAA	KYVLIRDIFVNRITYLEERLPKQYIVFQKYDIWRYCSLFK	FALSE	spec	0	1	1	1	1396	1545	0.3335	6.355	96	890.508	835.876	2.6005
CliM	bs	497	mt	r16	CTT	AAGTATGTTTTAATAAGAGACATATTTGTAAATAGAATTACATATCTTGAAGAACGACTGCCTAAACAGTATATAGTTTTTCAGAAATATGATATTTGGCGGTATTGTAGTTTATTTAAA	KYVLIRDIFVNRITYLEERLPKQYIVFQKYDIWRYCSLFK	FALSE	spec	0	1	2	1	1398	1616	0.2465	6.505	95	913.795	941.817	3.00977
CliM	bs	498	mt	r16	GAG	AAGTATGTTTTAATAAGAGACATATTTGTAAATAGAATTACATATGAGGAAGAACGACTGCCTAAACAGTATATAGTTTTTCAGAAATATGATATTTGGCGGTATTGTAGTTTATTTAAA	KYVLIRDIFVNRITYEEERLPKQYIVFQKYDIWRYCSLFK	FALSE	spec	0	1	1	1	648	724	0.3335	6.355	96	413.359	391.698	2.60905
CliM	bs	498	mt	r16	GAG	AAGTATGTTTTAATAAGAGACATATTTGTAAATAGAATTACATATGAGGAAGAACGACTGCCTAAACAGTATATAGTTTTTCAGAAATATGATATTTGGCGGTATTGTAGTTTATTTAAA	KYVLIRDIFVNRITYEEERLPKQYIVFQKYDIWRYCSLFK	FALSE	spec	0	1	2	1	551	577	0.2465	6.505	95	360.158	336.28	2.91974
CliM	bs	499	mt	r16	GAT	AAGTATGTTTTAATAAGAGACATATTTGTAAATAGAATTACATATGATGAAGAACGACTGCCTAAACAGTATATAGTTTTTCAGAAATATGATATTTGGCGGTATTGTAGTTTATTTAAA	KYVLIRDIFVNRITYDEERLPKQYIVFQKYDIWRYCSLFK	FALSE	spec	0	1	1	1	1334	1615	0.3335	6.355	96	850.958	873.747	2.68141
CliM	bs	499	mt	r16	GAT	AAGTATGTTTTAATAAGAGACATATTTGTAAATAGAATTACATATGATGAAGAACGACTGCCTAAACAGTATATAGTTTTTCAGAAATATGATATTTGGCGGTATTGTAGTTTATTTAAA	KYVLIRDIFVNRITYDEERLPKQYIVFQKYDIWRYCSLFK	FALSE	spec	0	1	2	1	1370	1686	0.2465	6.505	95	895.493	982.613	3.06684
CliM	bs	500	mt	r16	GCG	AAGTATGTTTTAATAAGAGACATATTTGTAAATAGAATTACATATGCGGAAGAACGACTGCCTAAACAGTATATAGTTTTTCAGAAATATGATATTTGGCGGTATTGTAGTTTATTTAAA	KYVLIRDIFVNRITYAEERLPKQYIVFQKYDIWRYCSLFK	FALSE	spec	0	1	1	1	1940	2376	0.3335	6.355	96	1237.53	1285.46	2.69185
CliM	bs	500	mt	r16	GCG	AAGTATGTTTTAATAAGAGACATATTTGTAAATAGAATTACATATGCGGAAGAACGACTGCCTAAACAGTATATAGTTTTTCAGAAATATGATATTTGGCGGTATTGTAGTTTATTTAAA	KYVLIRDIFVNRITYAEERLPKQYIVFQKYDIWRYCSLFK	FALSE	spec	0	1	2	1	1946	2207	0.2465	6.505	95	1271.99	1286.26	2.99241
CliM	bs	501	mt	r16	GCT	AAGTATGTTTTAATAAGAGACATATTTGTAAATAGAATTACATATGCTGAAGAACGACTGCCTAAACAGTATATAGTTTTTCAGAAATATGATATTTGGCGGTATTGTAGTTTATTTAAA	KYVLIRDIFVNRITYAEERLPKQYIVFQKYDIWRYCSLFK	FALSE	spec	0	1	1	1	789	1009	0.3335	6.355	96	503.303	545.889	2.73082
CliM	bs	501	mt	r16	GCT	AAGTATGTTTTAATAAGAGACATATTTGTAAATAGAATTACATATGCTGAAGAACGACTGCCTAAACAGTATATAGTTTTTCAGAAATATGATATTTGGCGGTATTGTAGTTTATTTAAA	KYVLIRDIFVNRITYAEERLPKQYIVFQKYDIWRYCSLFK	FALSE	spec	0	1	2	1	848	962	0.2465	6.505	95	554.291	560.661	2.99266
CliM	bs	502	mt	r16	GGG	AAGTATGTTTTAATAAGAGACATATTTGTAAATAGAATTACATATGGGGAAGAACGACTGCCTAAACAGTATATAGTTTTTCAGAAATATGATATTTGGCGGTATTGTAGTTTATTTAAA	KYVLIRDIFVNRITYGEERLPKQYIVFQKYDIWRYCSLFK	FALSE	spec	0	1	1	1	2389	2816	0.3335	6.355	96	1523.94	1523.51	2.65733
CliM	bs	502	mt	r16	GGG	AAGTATGTTTTAATAAGAGACATATTTGTAAATAGAATTACATATGGGGAAGAACGACTGCCTAAACAGTATATAGTTTTTCAGAAATATGATATTTGGCGGTATTGTAGTTTATTTAAA	KYVLIRDIFVNRITYGEERLPKQYIVFQKYDIWRYCSLFK	FALSE	spec	0	1	2	1	2532	2810	0.2465	6.505	95	1655.03	1637.69	2.97265
CliM	bs	503	mt	r16	GGT	AAGTATGTTTTAATAAGAGACATATTTGTAAATAGAATTACATATGGTGAAGAACGACTGCCTAAACAGTATATAGTTTTTCAGAAATATGATATTTGGCGGTATTGTAGTTTATTTAAA	KYVLIRDIFVNRITYGEERLPKQYIVFQKYDIWRYCSLFK	FALSE	spec	0	1	1	1	2089	2595	0.3335	6.355	96	1332.57	1403.95	2.70463
CliM	bs	503	mt	r16	GGT	AAGTATGTTTTAATAAGAGACATATTTGTAAATAGAATTACATATGGTGAAGAACGACTGCCTAAACAGTATATAGTTTTTCAGAAATATGATATTTGGCGGTATTGTAGTTTATTTAAA	KYVLIRDIFVNRITYGEERLPKQYIVFQKYDIWRYCSLFK	FALSE	spec	0	1	2	1	2073	2552	0.2465	6.505	95	1355.01	1487.32	3.06714
CliM	bs	504	mt	r16	GTG	AAGTATGTTTTAATAAGAGACATATTTGTAAATAGAATTACATATGTGGAAGAACGACTGCCTAAACAGTATATAGTTTTTCAGAAATATGATATTTGGCGGTATTGTAGTTTATTTAAA	KYVLIRDIFVNRITYVEERLPKQYIVFQKYDIWRYCSLFK	FALSE	spec	0	1	1	1	1513	1891	0.3335	6.355	96	965.142	1023.07	2.71014
CliM	bs	504	mt	r16	GTG	AAGTATGTTTTAATAAGAGACATATTTGTAAATAGAATTACATATGTGGAAGAACGACTGCCTAAACAGTATATAGTTTTTCAGAAATATGATATTTGGCGGTATTGTAGTTTATTTAAA	KYVLIRDIFVNRITYVEERLPKQYIVFQKYDIWRYCSLFK	FALSE	spec	0	1	2	1	1695	1648	0.2465	6.505	95	1107.93	960.466	2.8521
CliM	bs	505	mt	r16	GTT	AAGTATGTTTTAATAAGAGACATATTTGTAAATAGAATTACATATGTTGAAGAACGACTGCCTAAACAGTATATAGTTTTTCAGAAATATGATATTTGGCGGTATTGTAGTTTATTTAAA	KYVLIRDIFVNRITYVEERLPKQYIVFQKYDIWRYCSLFK	FALSE	spec	0	1	1	1	864	914	0.3335	6.355	96	551.145	494.492	2.55978
CliM	bs	505	mt	r16	GTT	AAGTATGTTTTAATAAGAGACATATTTGTAAATAGAATTACATATGTTGAAGAACGACTGCCTAAACAGTATATAGTTTTTCAGAAATATGATATTTGGCGGTATTGTAGTTTATTTAAA	KYVLIRDIFVNRITYVEERLPKQYIVFQKYDIWRYCSLFK	FALSE	spec	0	1	2	1	851	953	0.2465	6.505	95	556.252	555.415	2.98088
CliM	bs	506	mt	r16	TAG	AAGTATGTTTTAATAAGAGACATATTTGTAAATAGAATTACATATTAGGAAGAACGACTGCCTAAACAGTATATAGTTTTTCAGAAATATGATATTTGGCGGTATTGTAGTTTATTTAAA	KYVLIRDIFVNRITY*EERLPKQYIVFQKYDIWRYCSLFK	TRUE	spec	0	1	1	1	1287	1441	0.3335	6.355	96	820.977	779.61	2.61097
CliM	bs	506	mt	r16	TAG	AAGTATGTTTTAATAAGAGACATATTTGTAAATAGAATTACATATTAGGAAGAACGACTGCCTAAACAGTATATAGTTTTTCAGAAATATGATATTTGGCGGTATTGTAGTTTATTTAAA	KYVLIRDIFVNRITY*EERLPKQYIVFQKYDIWRYCSLFK	TRUE	spec	0	1	2	1	1268	1372	0.2465	6.505	95	828.822	799.612	2.94955
CliM	bs	507	mt	r16	TAT	AAGTATGTTTTAATAAGAGACATATTTGTAAATAGAATTACATATTATGAAGAACGACTGCCTAAACAGTATATAGTTTTTCAGAAATATGATATTTGGCGGTATTGTAGTTTATTTAAA	KYVLIRDIFVNRITYYEERLPKQYIVFQKYDIWRYCSLFK	FALSE	spec	0	1	1	1	865	1010	0.3335	6.355	96	551.783	546.43	2.64879
CliM	bs	507	mt	r16	TAT	AAGTATGTTTTAATAAGAGACATATTTGTAAATAGAATTACATATTATGAAGAACGACTGCCTAAACAGTATATAGTTTTTCAGAAATATGATATTTGGCGGTATTGTAGTTTATTTAAA	KYVLIRDIFVNRITYYEERLPKQYIVFQKYDIWRYCSLFK	FALSE	spec	0	1	2	1	926	1036	0.2465	6.505	95	605.275	603.788	2.98001
CliM	bs	508	mt	r16	TCG	AAGTATGTTTTAATAAGAGACATATTTGTAAATAGAATTACATATTCGGAAGAACGACTGCCTAAACAGTATATAGTTTTTCAGAAATATGATATTTGGCGGTATTGTAGTTTATTTAAA	KYVLIRDIFVNRITYSEERLPKQYIVFQKYDIWRYCSLFK	FALSE	spec	0	1	1	1	819	981	0.3335	6.355	96	522.44	530.74	2.6718
CliM	bs	508	mt	r16	TCG	AAGTATGTTTTAATAAGAGACATATTTGTAAATAGAATTACATATTCGGAAGAACGACTGCCTAAACAGTATATAGTTTTTCAGAAATATGATATTTGGCGGTATTGTAGTTTATTTAAA	KYVLIRDIFVNRITYSEERLPKQYIVFQKYDIWRYCSLFK	FALSE	spec	0	1	2	1	780	846	0.2465	6.505	95	509.843	493.055	2.95174
CliM	bs	510	mt	r16	TGG	AAGTATGTTTTAATAAGAGACATATTTGTAAATAGAATTACATATTGGGAAGAACGACTGCCTAAACAGTATATAGTTTTTCAGAAATATGATATTTGGCGGTATTGTAGTTTATTTAAA	KYVLIRDIFVNRITYWEERLPKQYIVFQKYDIWRYCSLFK	FALSE	spec	0	1	1	1	2728	3112	0.3335	6.355	96	1740.19	1683.65	2.6278
CliM	bs	510	mt	r16	TGG	AAGTATGTTTTAATAAGAGACATATTTGTAAATAGAATTACATATTGGGAAGAACGACTGCCTAAACAGTATATAGTTTTTCAGAAATATGATATTTGGCGGTATTGTAGTTTATTTAAA	KYVLIRDIFVNRITYWEERLPKQYIVFQKYDIWRYCSLFK	FALSE	spec	0	1	2	1	2659	2875	0.2465	6.505	95	1738.04	1675.57	2.94889
CliM	bs	511	mt	r16	TGT	AAGTATGTTTTAATAAGAGACATATTTGTAAATAGAATTACATATTGTGAAGAACGACTGCCTAAACAGTATATAGTTTTTCAGAAATATGATATTTGGCGGTATTGTAGTTTATTTAAA	KYVLIRDIFVNRITYCEERLPKQYIVFQKYDIWRYCSLFK	FALSE	spec	0	1	1	1	2967	3363	0.3335	6.355	96	1892.65	1819.45	2.62202
CliM	bs	511	mt	r16	TGT	AAGTATGTTTTAATAAGAGACATATTTGTAAATAGAATTACATATTGTGAAGAACGACTGCCTAAACAGTATATAGTTTTTCAGAAATATGATATTTGGCGGTATTGTAGTTTATTTAAA	KYVLIRDIFVNRITYCEERLPKQYIVFQKYDIWRYCSLFK	FALSE	spec	0	1	2	1	2870	3251	0.2465	6.505	95	1875.96	1894.71	2.99131
CliM	bs	512	mt	r16	TTG	AAGTATGTTTTAATAAGAGACATATTTGTAAATAGAATTACATATTTGGAAGAACGACTGCCTAAACAGTATATAGTTTTTCAGAAATATGATATTTGGCGGTATTGTAGTTTATTTAAA	KYVLIRDIFVNRITYLEERLPKQYIVFQKYDIWRYCSLFK	FALSE	spec	0	1	1	1	1675	1944	0.3335	6.355	96	1068.48	1051.74	2.64335
CliM	bs	512	mt	r16	TTG	AAGTATGTTTTAATAAGAGACATATTTGTAAATAGAATTACATATTTGGAAGAACGACTGCCTAAACAGTATATAGTTTTTCAGAAATATGATATTTGGCGGTATTGTAGTTTATTTAAA	KYVLIRDIFVNRITYLEERLPKQYIVFQKYDIWRYCSLFK	FALSE	spec	0	1	2	1	1801	2024	0.2465	6.505	95	1177.21	1179.6	2.98409
CliM	bs	513	mt	r16	TTT	AAGTATGTTTTAATAAGAGACATATTTGTAAATAGAATTACATATTTTGAAGAACGACTGCCTAAACAGTATATAGTTTTTCAGAAATATGATATTTGGCGGTATTGTAGTTTATTTAAA	KYVLIRDIFVNRITYFEERLPKQYIVFQKYDIWRYCSLFK	FALSE	spec	0	1	1	1	1158	1402	0.3335	6.355	96	738.688	758.51	2.68146
CliM	bs	513	mt	r16	TTT	AAGTATGTTTTAATAAGAGACATATTTGTAAATAGAATTACATATTTTGAAGAACGACTGCCTAAACAGTATATAGTTTTTCAGAAATATGATATTTGGCGGTATTGTAGTTTATTTAAA	KYVLIRDIFVNRITYFEERLPKQYIVFQKYDIWRYCSLFK	FALSE	spec	0	1	2	1	1109	1281	0.2465	6.505	95	724.892	746.576	3.0091
CliM	bs	514	mt	r17	AAG	AAGTATGTTTTAATAAGAGACATATTTGTAAATAGAATTACATATTCTAAGGAACGACTGCCTAAACAGTATATAGTTTTTCAGAAATATGATATTTGGCGGTATTGTAGTTTATTTAAA	KYVLIRDIFVNRITYSKERLPKQYIVFQKYDIWRYCSLFK	FALSE	spec	0	1	1	1	1493	2028	0.3335	6.355	96	952.384	1097.19	2.78521
CliM	bs	514	mt	r17	AAG	AAGTATGTTTTAATAAGAGACATATTTGTAAATAGAATTACATATTCTAAGGAACGACTGCCTAAACAGTATATAGTTTTTCAGAAATATGATATTTGGCGGTATTGTAGTTTATTTAAA	KYVLIRDIFVNRITYSKERLPKQYIVFQKYDIWRYCSLFK	FALSE	spec	0	1	2	1	1710	1838	0.2465	6.505	95	1117.73	1071.2	2.9435
CliM	bs	515	mt	r17	AAT	AAGTATGTTTTAATAAGAGACATATTTGTAAATAGAATTACATATTCTAATGAACGACTGCCTAAACAGTATATAGTTTTTCAGAAATATGATATTTGGCGGTATTGTAGTTTATTTAAA	KYVLIRDIFVNRITYSNERLPKQYIVFQKYDIWRYCSLFK	FALSE	spec	0	1	1	1	505	609	0.3335	6.355	96	322.139	329.481	2.6779
CliM	bs	515	mt	r17	AAT	AAGTATGTTTTAATAAGAGACATATTTGTAAATAGAATTACATATTCTAATGAACGACTGCCTAAACAGTATATAGTTTTTCAGAAATATGATATTTGGCGGTATTGTAGTTTATTTAAA	KYVLIRDIFVNRITYSNERLPKQYIVFQKYDIWRYCSLFK	FALSE	spec	0	1	2	1	642	587	0.2465	6.505	95	419.64	342.108	2.79612
CliM	bs	516	mt	r17	ACG	AAGTATGTTTTAATAAGAGACATATTTGTAAATAGAATTACATATTCTACGGAACGACTGCCTAAACAGTATATAGTTTTTCAGAAATATGATATTTGGCGGTATTGTAGTTTATTTAAA	KYVLIRDIFVNRITYSTERLPKQYIVFQKYDIWRYCSLFK	FALSE	spec	0	1	1	1	1323	1596	0.3335	6.355	96	843.941	863.468	2.67821
CliM	bs	516	mt	r17	ACG	AAGTATGTTTTAATAAGAGACATATTTGTAAATAGAATTACATATTCTACGGAACGACTGCCTAAACAGTATATAGTTTTTCAGAAATATGATATTTGGCGGTATTGTAGTTTATTTAAA	KYVLIRDIFVNRITYSTERLPKQYIVFQKYDIWRYCSLFK	FALSE	spec	0	1	2	1	1469	1589	0.2465	6.505	95	960.204	926.081	2.94928
CliM	bs	517	mt	r17	ACT	AAGTATGTTTTAATAAGAGACATATTTGTAAATAGAATTACATATTCTACTGAACGACTGCCTAAACAGTATATAGTTTTTCAGAAATATGATATTTGGCGGTATTGTAGTTTATTTAAA	KYVLIRDIFVNRITYSTERLPKQYIVFQKYDIWRYCSLFK	FALSE	spec	0	1	1	1	731	735	0.3335	6.355	96	466.305	397.65	2.51397
CliM	bs	517	mt	r17	ACT	AAGTATGTTTTAATAAGAGACATATTTGTAAATAGAATTACATATTCTACTGAACGACTGCCTAAACAGTATATAGTTTTTCAGAAATATGATATTTGGCGGTATTGTAGTTTATTTAAA	KYVLIRDIFVNRITYSTERLPKQYIVFQKYDIWRYCSLFK	FALSE	spec	0	1	2	1	795	739	0.2465	6.505	95	519.648	430.695	2.81117
CliM	bs	518	mt	r17	AGG	AAGTATGTTTTAATAAGAGACATATTTGTAAATAGAATTACATATTCTAGGGAACGACTGCCTAAACAGTATATAGTTTTTCAGAAATATGATATTTGGCGGTATTGTAGTTTATTTAAA	KYVLIRDIFVNRITYSRERLPKQYIVFQKYDIWRYCSLFK	FALSE	spec	0	1	1	1	2034	2461	0.3335	6.355	96	1297.49	1331.45	2.68088
CliM	bs	518	mt	r17	AGG	AAGTATGTTTTAATAAGAGACATATTTGTAAATAGAATTACATATTCTAGGGAACGACTGCCTAAACAGTATATAGTTTTTCAGAAATATGATATTTGGCGGTATTGTAGTTTATTTAAA	KYVLIRDIFVNRITYSRERLPKQYIVFQKYDIWRYCSLFK	FALSE	spec	0	1	2	1	2295	2531	0.2465	6.505	95	1500.11	1475.09	2.96691
CliM	bs	519	mt	r17	AGT	AAGTATGTTTTAATAAGAGACATATTTGTAAATAGAATTACATATTCTAGTGAACGACTGCCTAAACAGTATATAGTTTTTCAGAAATATGATATTTGGCGGTATTGTAGTTTATTTAAA	KYVLIRDIFVNRITYSSERLPKQYIVFQKYDIWRYCSLFK	FALSE	spec	0	1	1	1	1057	1178	0.3335	6.355	96	674.26	637.321	2.60678
CliM	bs	519	mt	r17	AGT	AAGTATGTTTTAATAAGAGACATATTTGTAAATAGAATTACATATTCTAGTGAACGACTGCCTAAACAGTATATAGTTTTTCAGAAATATGATATTTGGCGGTATTGTAGTTTATTTAAA	KYVLIRDIFVNRITYSSERLPKQYIVFQKYDIWRYCSLFK	FALSE	spec	0	1	2	1	1007	1149	0.2465	6.505	95	658.22	669.646	2.99793
CliM	bs	520	mt	r17	ATG	AAGTATGTTTTAATAAGAGACATATTTGTAAATAGAATTACATATTCTATGGAACGACTGCCTAAACAGTATATAGTTTTTCAGAAATATGATATTTGGCGGTATTGTAGTTTATTTAAA	KYVLIRDIFVNRITYSMERLPKQYIVFQKYDIWRYCSLFK	FALSE	spec	0	1	1	1	934	1289	0.3335	6.355	96	595.798	697.375	2.79953
CliM	bs	520	mt	r17	ATG	AAGTATGTTTTAATAAGAGACATATTTGTAAATAGAATTACATATTCTATGGAACGACTGCCTAAACAGTATATAGTTTTTCAGAAATATGATATTTGGCGGTATTGTAGTTTATTTAAA	KYVLIRDIFVNRITYSMERLPKQYIVFQKYDIWRYCSLFK	FALSE	spec	0	1	2	1	1114	1160	0.2465	6.505	95	728.16	676.056	2.9146
CliM	bs	521	mt	r17	ATT	AAGTATGTTTTAATAAGAGACATATTTGTAAATAGAATTACATATTCTATTGAACGACTGCCTAAACAGTATATAGTTTTTCAGAAATATGATATTTGGCGGTATTGTAGTTTATTTAAA	KYVLIRDIFVNRITYSIERLPKQYIVFQKYDIWRYCSLFK	FALSE	spec	0	1	1	1	127	162	0.3335	6.355	96	81.0132	87.6452	2.72853
CliM	bs	521	mt	r17	ATT	AAGTATGTTTTAATAAGAGACATATTTGTAAATAGAATTACATATTCTATTGAACGACTGCCTAAACAGTATATAGTTTTTCAGAAATATGATATTTGGCGGTATTGTAGTTTATTTAAA	KYVLIRDIFVNRITYSIERLPKQYIVFQKYDIWRYCSLFK	FALSE	spec	0	1	2	1	152	124	0.2465	6.505	95	99.354	72.2681	2.69221
CliM	bs	522	mt	r17	CAG	AAGTATGTTTTAATAAGAGACATATTTGTAAATAGAATTACATATTCTCAGGAACGACTGCCTAAACAGTATATAGTTTTTCAGAAATATGATATTTGGCGGTATTGTAGTTTATTTAAA	KYVLIRDIFVNRITYSQERLPKQYIVFQKYDIWRYCSLFK	FALSE	spec	0	1	1	1	1576	1966	0.3335	6.355	96	1005.33	1063.65	2.70843
CliM	bs	522	mt	r17	CAG	AAGTATGTTTTAATAAGAGACATATTTGTAAATAGAATTACATATTCTCAGGAACGACTGCCTAAACAGTATATAGTTTTTCAGAAATATGATATTTGGCGGTATTGTAGTTTATTTAAA	KYVLIRDIFVNRITYSQERLPKQYIVFQKYDIWRYCSLFK	FALSE	spec	0	1	2	1	1598	1780	0.2465	6.505	95	1044.52	1037.4	2.97601
CliM	bs	523	mt	r17	CAT	AAGTATGTTTTAATAAGAGACATATTTGTAAATAGAATTACATATTCTCATGAACGACTGCCTAAACAGTATATAGTTTTTCAGAAATATGATATTTGGCGGTATTGTAGTTTATTTAAA	KYVLIRDIFVNRITYSHERLPKQYIVFQKYDIWRYCSLFK	FALSE	spec	0	1	1	1	690	812	0.3335	6.355	96	440.151	439.308	2.65586
CliM	bs	523	mt	r17	CAT	AAGTATGTTTTAATAAGAGACATATTTGTAAATAGAATTACATATTCTCATGAACGACTGCCTAAACAGTATATAGTTTTTCAGAAATATGATATTTGGCGGTATTGTAGTTTATTTAAA	KYVLIRDIFVNRITYSHERLPKQYIVFQKYDIWRYCSLFK	FALSE	spec	0	1	2	1	665	743	0.2465	6.505	95	434.674	433.026	2.97878
CliM	bs	524	mt	r17	CCG	AAGTATGTTTTAATAAGAGACATATTTGTAAATAGAATTACATATTCTCCGGAACGACTGCCTAAACAGTATATAGTTTTTCAGAAATATGATATTTGGCGGTATTGTAGTTTATTTAAA	KYVLIRDIFVNRITYSPERLPKQYIVFQKYDIWRYCSLFK	FALSE	spec	0	1	1	1	538	715	0.3335	6.355	96	343.19	386.829	2.76551
CliM	bs	524	mt	r17	CCG	AAGTATGTTTTAATAAGAGACATATTTGTAAATAGAATTACATATTCTCCGGAACGACTGCCTAAACAGTATATAGTTTTTCAGAAATATGATATTTGGCGGTATTGTAGTTTATTTAAA	KYVLIRDIFVNRITYSPERLPKQYIVFQKYDIWRYCSLFK	FALSE	spec	0	1	2	1	645	691	0.2465	6.505	95	421.601	402.72	2.9405
CliM	bs	525	mt	r17	CCT	AAGTATGTTTTAATAAGAGACATATTTGTAAATAGAATTACATATTCTCCTGAACGACTGCCTAAACAGTATATAGTTTTTCAGAAATATGATATTTGGCGGTATTGTAGTTTATTTAAA	KYVLIRDIFVNRITYSPERLPKQYIVFQKYDIWRYCSLFK	FALSE	spec	0	1	1	1	546	620	0.3335	6.355	96	348.293	335.432	2.62366
CliM	bs	525	mt	r17	CCT	AAGTATGTTTTAATAAGAGACATATTTGTAAATAGAATTACATATTCTCCTGAACGACTGCCTAAACAGTATATAGTTTTTCAGAAATATGATATTTGGCGGTATTGTAGTTTATTTAAA	KYVLIRDIFVNRITYSPERLPKQYIVFQKYDIWRYCSLFK	FALSE	spec	0	1	2	1	635	664	0.2465	6.505	95	415.064	386.984	2.91842
CliM	bs	526	mt	r17	CGG	AAGTATGTTTTAATAAGAGACATATTTGTAAATAGAATTACATATTCTCGGGAACGACTGCCTAAACAGTATATAGTTTTTCAGAAATATGATATTTGGCGGTATTGTAGTTTATTTAAA	KYVLIRDIFVNRITYSRERLPKQYIVFQKYDIWRYCSLFK	FALSE	spec	0	1	1	1	1521	1968	0.3335	6.355	96	970.245	1064.73	2.74137
CliM	bs	526	mt	r17	CGG	AAGTATGTTTTAATAAGAGACATATTTGTAAATAGAATTACATATTCTCGGGAACGACTGCCTAAACAGTATATAGTTTTTCAGAAATATGATATTTGGCGGTATTGTAGTTTATTTAAA	KYVLIRDIFVNRITYSRERLPKQYIVFQKYDIWRYCSLFK	FALSE	spec	0	1	2	1	1664	1817	0.2465	6.505	95	1087.66	1058.96	2.95788
CliM	bs	527	mt	r17	CGT	AAGTATGTTTTAATAAGAGACATATTTGTAAATAGAATTACATATTCTCGTGAACGACTGCCTAAACAGTATATAGTTTTTCAGAAATATGATATTTGGCGGTATTGTAGTTTATTTAAA	KYVLIRDIFVNRITYSRERLPKQYIVFQKYDIWRYCSLFK	FALSE	spec	0	1	1	1	690	740	0.3335	6.355	96	440.151	400.355	2.57213
CliM	bs	527	mt	r17	CGT	AAGTATGTTTTAATAAGAGACATATTTGTAAATAGAATTACATATTCTCGTGAACGACTGCCTAAACAGTATATAGTTTTTCAGAAATATGATATTTGGCGGTATTGTAGTTTATTTAAA	KYVLIRDIFVNRITYSRERLPKQYIVFQKYDIWRYCSLFK	FALSE	spec	0	1	2	1	780	728	0.2465	6.505	95	509.843	424.284	2.81486
CliM	bs	528	mt	r17	CTG	AAGTATGTTTTAATAAGAGACATATTTGTAAATAGAATTACATATTCTCTGGAACGACTGCCTAAACAGTATATAGTTTTTCAGAAATATGATATTTGGCGGTATTGTAGTTTATTTAAA	KYVLIRDIFVNRITYSLERLPKQYIVFQKYDIWRYCSLFK	FALSE	spec	0	1	1	1	1476	1819	0.3335	6.355	96	941.54	984.115	2.69746
CliM	bs	528	mt	r17	CTG	AAGTATGTTTTAATAAGAGACATATTTGTAAATAGAATTACATATTCTCTGGAACGACTGCCTAAACAGTATATAGTTTTTCAGAAATATGATATTTGGCGGTATTGTAGTTTATTTAAA	KYVLIRDIFVNRITYSLERLPKQYIVFQKYDIWRYCSLFK	FALSE	spec	0	1	2	1	1631	1758	0.2465	6.505	95	1066.09	1024.58	2.94605
CliM	bs	529	mt	r17	CTT	AAGTATGTTTTAATAAGAGACATATTTGTAAATAGAATTACATATTCTCTTGAACGACTGCCTAAACAGTATATAGTTTTTCAGAAATATGATATTTGGCGGTATTGTAGTTTATTTAAA	KYVLIRDIFVNRITYSLERLPKQYIVFQKYDIWRYCSLFK	FALSE	spec	0	1	1	1	411	471	0.3335	6.355	96	262.177	254.82	2.63192
CliM	bs	529	mt	r17	CTT	AAGTATGTTTTAATAAGAGACATATTTGTAAATAGAATTACATATTCTCTTGAACGACTGCCTAAACAGTATATAGTTTTTCAGAAATATGATATTTGGCGGTATTGTAGTTTATTTAAA	KYVLIRDIFVNRITYSLERLPKQYIVFQKYDIWRYCSLFK	FALSE	spec	0	1	2	1	491	438	0.2465	6.505	95	320.94	255.27	2.77365
CliM	bs	530	mt	r17	GAG	AAGTATGTTTTAATAAGAGACATATTTGTAAATAGAATTACATATTCTGAGGAACGACTGCCTAAACAGTATATAGTTTTTCAGAAATATGATATTTGGCGGTATTGTAGTTTATTTAAA	KYVLIRDIFVNRITYSEERLPKQYIVFQKYDIWRYCSLFK	FALSE	spec	0	1	1	1	2576	3250	0.3335	6.355	96	1643.23	1758.31	2.71862
CliM	bs	530	mt	r17	GAG	AAGTATGTTTTAATAAGAGACATATTTGTAAATAGAATTACATATTCTGAGGAACGACTGCCTAAACAGTATATAGTTTTTCAGAAATATGATATTTGGCGGTATTGTAGTTTATTTAAA	KYVLIRDIFVNRITYSEERLPKQYIVFQKYDIWRYCSLFK	FALSE	spec	0	1	2	1	2376	2748	0.2465	6.505	95	1553.06	1601.55	3.01026
CliM	bs	531	mt	r17	GAT	AAGTATGTTTTAATAAGAGACATATTTGTAAATAGAATTACATATTCTGATGAACGACTGCCTAAACAGTATATAGTTTTTCAGAAATATGATATTTGGCGGTATTGTAGTTTATTTAAA	KYVLIRDIFVNRITYSDERLPKQYIVFQKYDIWRYCSLFK	FALSE	spec	0	1	1	1	1074	1318	0.3335	6.355	96	685.104	713.064	2.69365
CliM	bs	531	mt	r17	GAT	AAGTATGTTTTAATAAGAGACATATTTGTAAATAGAATTACATATTCTGATGAACGACTGCCTAAACAGTATATAGTTTTTCAGAAATATGATATTTGGCGGTATTGTAGTTTATTTAAA	KYVLIRDIFVNRITYSDERLPKQYIVFQKYDIWRYCSLFK	FALSE	spec	0	1	2	1	1124	1141	0.2465	6.505	95	734.697	664.983	2.89141
CliM	bs	532	mt	r17	GCG	AAGTATGTTTTAATAAGAGACATATTTGTAAATAGAATTACATATTCTGCGGAACGACTGCCTAAACAGTATATAGTTTTTCAGAAATATGATATTTGGCGGTATTGTAGTTTATTTAAA	KYVLIRDIFVNRITYSAERLPKQYIVFQKYDIWRYCSLFK	FALSE	spec	0	1	1	1	3923	4765	0.3335	6.355	96	2502.48	2577.96	2.68438
CliM	bs	532	mt	r17	GCG	AAGTATGTTTTAATAAGAGACATATTTGTAAATAGAATTACATATTCTGCGGAACGACTGCCTAAACAGTATATAGTTTTTCAGAAATATGATATTTGGCGGTATTGTAGTTTATTTAAA	KYVLIRDIFVNRITYSAERLPKQYIVFQKYDIWRYCSLFK	FALSE	spec	0	1	2	1	4082	4316	0.2465	6.505	95	2668.18	2515.4	2.92852
CliM	bs	533	mt	r17	GCT	AAGTATGTTTTAATAAGAGACATATTTGTAAATAGAATTACATATTCTGCTGAACGACTGCCTAAACAGTATATAGTTTTTCAGAAATATGATATTTGGCGGTATTGTAGTTTATTTAAA	KYVLIRDIFVNRITYSAERLPKQYIVFQKYDIWRYCSLFK	FALSE	spec	0	1	1	1	915	1061	0.3335	6.355	96	583.678	574.022	2.64254
CliM	bs	533	mt	r17	GCT	AAGTATGTTTTAATAAGAGACATATTTGTAAATAGAATTACATATTCTGCTGAACGACTGCCTAAACAGTATATAGTTTTTCAGAAATATGATATTTGGCGGTATTGTAGTTTATTTAAA	KYVLIRDIFVNRITYSAERLPKQYIVFQKYDIWRYCSLFK	FALSE	spec	0	1	2	1	972	1137	0.2465	6.505	95	635.343	662.652	3.02059
CliM	bs	534	mt	r17	GGG	AAGTATGTTTTAATAAGAGACATATTTGTAAATAGAATTACATATTCTGGGGAACGACTGCCTAAACAGTATATAGTTTTTCAGAAATATGATATTTGGCGGTATTGTAGTTTATTTAAA	KYVLIRDIFVNRITYSGERLPKQYIVFQKYDIWRYCSLFK	FALSE	spec	0	1	1	1	3669	4145	0.3335	6.355	96	2340.45	2242.53	2.61904
CliM	bs	534	mt	r17	GGG	AAGTATGTTTTAATAAGAGACATATTTGTAAATAGAATTACATATTCTGGGGAACGACTGCCTAAACAGTATATAGTTTTTCAGAAATATGATATTTGGCGGTATTGTAGTTTATTTAAA	KYVLIRDIFVNRITYSGERLPKQYIVFQKYDIWRYCSLFK	FALSE	spec	0	1	2	1	3576	3885	0.2465	6.505	95	2337.43	2264.21	2.95324
CliM	bs	535	mt	r17	GGT	AAGTATGTTTTAATAAGAGACATATTTGTAAATAGAATTACATATTCTGGTGAACGACTGCCTAAACAGTATATAGTTTTTCAGAAATATGATATTTGGCGGTATTGTAGTTTATTTAAA	KYVLIRDIFVNRITYSGERLPKQYIVFQKYDIWRYCSLFK	FALSE	spec	0	1	1	1	2011	2470	0.3335	6.355	96	1282.82	1336.32	2.69443
CliM	bs	535	mt	r17	GGT	AAGTATGTTTTAATAAGAGACATATTTGTAAATAGAATTACATATTCTGGTGAACGACTGCCTAAACAGTATATAGTTTTTCAGAAATATGATATTTGGCGGTATTGTAGTTTATTTAAA	KYVLIRDIFVNRITYSGERLPKQYIVFQKYDIWRYCSLFK	FALSE	spec	0	1	2	1	2127	2371	0.2465	6.505	95	1390.3	1381.84	2.97668
CliM	bs	536	mt	r17	GTG	AAGTATGTTTTAATAAGAGACATATTTGTAAATAGAATTACATATTCTGTGGAACGACTGCCTAAACAGTATATAGTTTTTCAGAAATATGATATTTGGCGGTATTGTAGTTTATTTAAA	KYVLIRDIFVNRITYSVERLPKQYIVFQKYDIWRYCSLFK	FALSE	spec	0	1	1	1	2410	2980	0.3335	6.355	96	1537.34	1612.24	2.70048
CliM	bs	536	mt	r17	GTG	AAGTATGTTTTAATAAGAGACATATTTGTAAATAGAATTACATATTCTGTGGAACGACTGCCTAAACAGTATATAGTTTTTCAGAAATATGATATTTGGCGGTATTGTAGTTTATTTAAA	KYVLIRDIFVNRITYSVERLPKQYIVFQKYDIWRYCSLFK	FALSE	spec	0	1	2	1	2490	2834	0.2465	6.505	95	1627.58	1651.68	2.99564
CliM	bs	537	mt	r17	GTT	AAGTATGTTTTAATAAGAGACATATTTGTAAATAGAATTACATATTCTGTTGAACGACTGCCTAAACAGTATATAGTTTTTCAGAAATATGATATTTGGCGGTATTGTAGTTTATTTAAA	KYVLIRDIFVNRITYSVERLPKQYIVFQKYDIWRYCSLFK	FALSE	spec	0	1	1	1	840	974	0.3335	6.355	96	535.836	526.953	2.64251
CliM	bs	537	mt	r17	GTT	AAGTATGTTTTAATAAGAGACATATTTGTAAATAGAATTACATATTCTGTTGAACGACTGCCTAAACAGTATATAGTTTTTCAGAAATATGATATTTGGCGGTATTGTAGTTTATTTAAA	KYVLIRDIFVNRITYSVERLPKQYIVFQKYDIWRYCSLFK	FALSE	spec	0	1	2	1	817	887	0.2465	6.505	95	534.028	516.95	2.95263
CliM	bs	538	mt	r17	TAG	AAGTATGTTTTAATAAGAGACATATTTGTAAATAGAATTACATATTCTTAGGAACGACTGCCTAAACAGTATATAGTTTTTCAGAAATATGATATTTGGCGGTATTGTAGTTTATTTAAA	KYVLIRDIFVNRITYS*ERLPKQYIVFQKYDIWRYCSLFK	TRUE	spec	0	1	1	1	1529	1690	0.3335	6.355	96	975.348	914.324	2.59933
CliM	bs	538	mt	r17	TAG	AAGTATGTTTTAATAAGAGACATATTTGTAAATAGAATTACATATTCTTAGGAACGACTGCCTAAACAGTATATAGTTTTTCAGAAATATGATATTTGGCGGTATTGTAGTTTATTTAAA	KYVLIRDIFVNRITYS*ERLPKQYIVFQKYDIWRYCSLFK	TRUE	spec	0	1	2	1	1683	1757	0.2465	6.505	95	1100.08	1023.99	2.91694
CliM	bs	539	mt	r17	TAT	AAGTATGTTTTAATAAGAGACATATTTGTAAATAGAATTACATATTCTTATGAACGACTGCCTAAACAGTATATAGTTTTTCAGAAATATGATATTTGGCGGTATTGTAGTTTATTTAAA	KYVLIRDIFVNRITYSYERLPKQYIVFQKYDIWRYCSLFK	FALSE	spec	0	1	1	1	358	394	0.3335	6.355	96	228.368	213.162	2.59545
CliM	bs	539	mt	r17	TAT	AAGTATGTTTTAATAAGAGACATATTTGTAAATAGAATTACATATTCTTATGAACGACTGCCTAAACAGTATATAGTTTTTCAGAAATATGATATTTGGCGGTATTGTAGTTTATTTAAA	KYVLIRDIFVNRITYSYERLPKQYIVFQKYDIWRYCSLFK	FALSE	spec	0	1	2	1	333	420	0.2465	6.505	95	217.664	244.779	3.08922
CliM	bs	540	mt	r17	TCG	AAGTATGTTTTAATAAGAGACATATTTGTAAATAGAATTACATATTCTTCGGAACGACTGCCTAAACAGTATATAGTTTTTCAGAAATATGATATTTGGCGGTATTGTAGTTTATTTAAA	KYVLIRDIFVNRITYSSERLPKQYIVFQKYDIWRYCSLFK	FALSE	spec	0	1	1	1	747	1002	0.3335	6.355	96	476.511	542.102	2.77387
CliM	bs	540	mt	r17	TCG	AAGTATGTTTTAATAAGAGACATATTTGTAAATAGAATTACATATTCTTCGGAACGACTGCCTAAACAGTATATAGTTTTTCAGAAATATGATATTTGGCGGTATTGTAGTTTATTTAAA	KYVLIRDIFVNRITYSSERLPKQYIVFQKYDIWRYCSLFK	FALSE	spec	0	1	2	1	804	902	0.2465	6.505	95	525.53	525.692	2.98253
CliM	bs	541	mt	r17	TCT	AAGTATGTTTTAATAAGAGACATATTTGTAAATAGAATTACATATTCTTCTGAACGACTGCCTAAACAGTATATAGTTTTTCAGAAATATGATATTTGGCGGTATTGTAGTTTATTTAAA	KYVLIRDIFVNRITYSSERLPKQYIVFQKYDIWRYCSLFK	FALSE	spec	0	1	1	1	485	685	0.3335	6.355	96	309.381	370.599	2.82038
CliM	bs	541	mt	r17	TCT	AAGTATGTTTTAATAAGAGACATATTTGTAAATAGAATTACATATTCTTCTGAACGACTGCCTAAACAGTATATAGTTTTTCAGAAATATGATATTTGGCGGTATTGTAGTTTATTTAAA	KYVLIRDIFVNRITYSSERLPKQYIVFQKYDIWRYCSLFK	FALSE	spec	0	1	2	1	555	577	0.2465	6.505	95	362.773	336.28	2.91315
CliM	bs	542	mt	r17	TGG	AAGTATGTTTTAATAAGAGACATATTTGTAAATAGAATTACATATTCTTGGGAACGACTGCCTAAACAGTATATAGTTTTTCAGAAATATGATATTTGGCGGTATTGTAGTTTATTTAAA	KYVLIRDIFVNRITYSWERLPKQYIVFQKYDIWRYCSLFK	FALSE	spec	0	1	1	1	1731	1967	0.3335	6.355	96	1104.2	1064.19	2.6243
CliM	bs	542	mt	r17	TGG	AAGTATGTTTTAATAAGAGACATATTTGTAAATAGAATTACATATTCTTGGGAACGACTGCCTAAACAGTATATAGTTTTTCAGAAATATGATATTTGGCGGTATTGTAGTTTATTTAAA	KYVLIRDIFVNRITYSWERLPKQYIVFQKYDIWRYCSLFK	FALSE	spec	0	1	2	1	1883	1924	0.2465	6.505	95	1230.81	1121.32	2.89735
CliM	bs	543	mt	r17	TGT	AAGTATGTTTTAATAAGAGACATATTTGTAAATAGAATTACATATTCTTGTGAACGACTGCCTAAACAGTATATAGTTTTTCAGAAATATGATATTTGGCGGTATTGTAGTTTATTTAAA	KYVLIRDIFVNRITYSCERLPKQYIVFQKYDIWRYCSLFK	FALSE	spec	0	1	1	1	1043	1219	0.3335	6.355	96	665.329	659.503	2.64965
CliM	bs	543	mt	r17	TGT	AAGTATGTTTTAATAAGAGACATATTTGTAAATAGAATTACATATTCTTGTGAACGACTGCCTAAACAGTATATAGTTTTTCAGAAATATGATATTTGGCGGTATTGTAGTTTATTTAAA	KYVLIRDIFVNRITYSCERLPKQYIVFQKYDIWRYCSLFK	FALSE	spec	0	1	2	1	1046	1194	0.2465	6.505	95	683.712	695.872	2.99831
CliM	bs	544	mt	r17	TTG	AAGTATGTTTTAATAAGAGACATATTTGTAAATAGAATTACATATTCTTTGGAACGACTGCCTAAACAGTATATAGTTTTTCAGAAATATGATATTTGGCGGTATTGTAGTTTATTTAAA	KYVLIRDIFVNRITYSLERLPKQYIVFQKYDIWRYCSLFK	FALSE	spec	0	1	1	1	1102	1355	0.3335	6.355	96	702.965	733.082	2.69541
CliM	bs	544	mt	r17	TTG	AAGTATGTTTTAATAAGAGACATATTTGTAAATAGAATTACATATTCTTTGGAACGACTGCCTAAACAGTATATAGTTTTTCAGAAATATGATATTTGGCGGTATTGTAGTTTATTTAAA	KYVLIRDIFVNRITYSLERLPKQYIVFQKYDIWRYCSLFK	FALSE	spec	0	1	2	1	1315	1348	0.2465	6.505	95	859.543	785.624	2.90031
CliM	bs	545	mt	r17	TTT	AAGTATGTTTTAATAAGAGACATATTTGTAAATAGAATTACATATTCTTTTGAACGACTGCCTAAACAGTATATAGTTTTTCAGAAATATGATATTTGGCGGTATTGTAGTTTATTTAAA	KYVLIRDIFVNRITYSFERLPKQYIVFQKYDIWRYCSLFK	FALSE	spec	0	1	1	1	449	456	0.3335	6.355	96	286.417	246.705	2.523
CliM	bs	545	mt	r17	TTT	AAGTATGTTTTAATAAGAGACATATTTGTAAATAGAATTACATATTCTTTTGAACGACTGCCTAAACAGTATATAGTTTTTCAGAAATATGATATTTGGCGGTATTGTAGTTTATTTAAA	KYVLIRDIFVNRITYSFERLPKQYIVFQKYDIWRYCSLFK	FALSE	spec	0	1	2	1	380	470	0.2465	6.505	95	248.385	273.919	3.07141
CliM	bs	546	mt	r18	AAG	AAGTATGTTTTAATAAGAGACATATTTGTAAATAGAATTACATATTCTGAAAAGCGACTGCCTAAACAGTATATAGTTTTTCAGAAATATGATATTTGGCGGTATTGTAGTTTATTTAAA	KYVLIRDIFVNRITYSEKRLPKQYIVFQKYDIWRYCSLFK	FALSE	spec	0	1	1	1	1249	1459	0.3335	6.355	96	796.737	789.348	2.64918
CliM	bs	546	mt	r18	AAG	AAGTATGTTTTAATAAGAGACATATTTGTAAATAGAATTACATATTCTGAAAAGCGACTGCCTAAACAGTATATAGTTTTTCAGAAATATGATATTTGGCGGTATTGTAGTTTATTTAAA	KYVLIRDIFVNRITYSEKRLPKQYIVFQKYDIWRYCSLFK	FALSE	spec	0	1	2	1	1276	1505	0.2465	6.505	95	834.051	877.125	3.02813
CliM	bs	547	mt	r18	AAT	AAGTATGTTTTAATAAGAGACATATTTGTAAATAGAATTACATATTCTGAAAATCGACTGCCTAAACAGTATATAGTTTTTCAGAAATATGATATTTGGCGGTATTGTAGTTTATTTAAA	KYVLIRDIFVNRITYSENRLPKQYIVFQKYDIWRYCSLFK	FALSE	spec	0	1	1	1	344	397	0.3335	6.355	96	219.437	214.785	2.63826
CliM	bs	547	mt	r18	AAT	AAGTATGTTTTAATAAGAGACATATTTGTAAATAGAATTACATATTCTGAAAATCGACTGCCTAAACAGTATATAGTTTTTCAGAAATATGATATTTGGCGGTATTGTAGTTTATTTAAA	KYVLIRDIFVNRITYSENRLPKQYIVFQKYDIWRYCSLFK	FALSE	spec	0	1	2	1	276	352	0.2465	6.505	95	180.406	205.148	3.09935
CliM	bs	548	mt	r18	ACG	AAGTATGTTTTAATAAGAGACATATTTGTAAATAGAATTACATATTCTGAAACGCGACTGCCTAAACAGTATATAGTTTTTCAGAAATATGATATTTGGCGGTATTGTAGTTTATTTAAA	KYVLIRDIFVNRITYSETRLPKQYIVFQKYDIWRYCSLFK	FALSE	spec	0	1	1	1	1499	1763	0.3335	6.355	96	956.211	953.818	2.65532
CliM	bs	548	mt	r18	ACG	AAGTATGTTTTAATAAGAGACATATTTGTAAATAGAATTACATATTCTGAAACGCGACTGCCTAAACAGTATATAGTTTTTCAGAAATATGATATTTGGCGGTATTGTAGTTTATTTAAA	KYVLIRDIFVNRITYSETRLPKQYIVFQKYDIWRYCSLFK	FALSE	spec	0	1	2	1	1392	1559	0.2465	6.505	95	909.874	908.597	2.98097
CliM	bs	549	mt	r18	ACT	AAGTATGTTTTAATAAGAGACATATTTGTAAATAGAATTACATATTCTGAAACTCGACTGCCTAAACAGTATATAGTTTTTCAGAAATATGATATTTGGCGGTATTGTAGTTTATTTAAA	KYVLIRDIFVNRITYSETRLPKQYIVFQKYDIWRYCSLFK	FALSE	spec	0	1	1	1	366	384	0.3335	6.355	96	233.471	207.752	2.55234
CliM	bs	549	mt	r18	ACT	AAGTATGTTTTAATAAGAGACATATTTGTAAATAGAATTACATATTCTGAAACTCGACTGCCTAAACAGTATATAGTTTTTCAGAAATATGATATTTGGCGGTATTGTAGTTTATTTAAA	KYVLIRDIFVNRITYSETRLPKQYIVFQKYDIWRYCSLFK	FALSE	spec	0	1	2	1	334	399	0.2465	6.505	95	218.317	232.54	3.03975
CliM	bs	550	mt	r18	AGG	AAGTATGTTTTAATAAGAGACATATTTGTAAATAGAATTACATATTCTGAAAGGCGACTGCCTAAACAGTATATAGTTTTTCAGAAATATGATATTTGGCGGTATTGTAGTTTATTTAAA	KYVLIRDIFVNRITYSERRLPKQYIVFQKYDIWRYCSLFK	FALSE	spec	0	1	1	1	1349	1721	0.3335	6.355	96	860.526	931.095	2.72865
CliM	bs	550	mt	r18	AGG	AAGTATGTTTTAATAAGAGACATATTTGTAAATAGAATTACATATTCTGAAAGGCGACTGCCTAAACAGTATATAGTTTTTCAGAAATATGATATTTGGCGGTATTGTAGTTTATTTAAA	KYVLIRDIFVNRITYSERRLPKQYIVFQKYDIWRYCSLFK	FALSE	spec	0	1	2	1	1519	1707	0.2465	6.505	95	992.886	994.852	2.98405
CliM	bs	551	mt	r18	AGT	AAGTATGTTTTAATAAGAGACATATTTGTAAATAGAATTACATATTCTGAAAGTCGACTGCCTAAACAGTATATAGTTTTTCAGAAATATGATATTTGGCGGTATTGTAGTTTATTTAAA	KYVLIRDIFVNRITYSESRLPKQYIVFQKYDIWRYCSLFK	FALSE	spec	0	1	1	1	1891	2153	0.3335	6.355	96	1206.27	1164.82	2.62605
CliM	bs	551	mt	r18	AGT	AAGTATGTTTTAATAAGAGACATATTTGTAAATAGAATTACATATTCTGAAAGTCGACTGCCTAAACAGTATATAGTTTTTCAGAAATATGATATTTGGCGGTATTGTAGTTTATTTAAA	KYVLIRDIFVNRITYSESRLPKQYIVFQKYDIWRYCSLFK	FALSE	spec	0	1	2	1	1863	2136	0.2465	6.505	95	1217.74	1244.88	3.00233
CliM	bs	552	mt	r18	ATG	AAGTATGTTTTAATAAGAGACATATTTGTAAATAGAATTACATATTCTGAAATGCGACTGCCTAAACAGTATATAGTTTTTCAGAAATATGATATTTGGCGGTATTGTAGTTTATTTAAA	KYVLIRDIFVNRITYSEMRLPKQYIVFQKYDIWRYCSLFK	FALSE	spec	0	1	1	1	3271	3728	0.3335	6.355	96	2086.57	2016.92	2.62697
CliM	bs	552	mt	r18	ATG	AAGTATGTTTTAATAAGAGACATATTTGTAAATAGAATTACATATTCTGAAATGCGACTGCCTAAACAGTATATAGTTTTTCAGAAATATGATATTTGGCGGTATTGTAGTTTATTTAAA	KYVLIRDIFVNRITYSEMRLPKQYIVFQKYDIWRYCSLFK	FALSE	spec	0	1	2	1	3047	3701	0.2465	6.505	95	1991.66	2156.97	3.0549
CliM	bs	553	mt	r18	ATT	AAGTATGTTTTAATAAGAGACATATTTGTAAATAGAATTACATATTCTGAAATTCGACTGCCTAAACAGTATATAGTTTTTCAGAAATATGATATTTGGCGGTATTGTAGTTTATTTAAA	KYVLIRDIFVNRITYSEIRLPKQYIVFQKYDIWRYCSLFK	FALSE	spec	0	1	1	1	746	823	0.3335	6.355	96	475.873	445.259	2.59763
CliM	bs	553	mt	r18	ATT	AAGTATGTTTTAATAAGAGACATATTTGTAAATAGAATTACATATTCTGAAATTCGACTGCCTAAACAGTATATAGTTTTTCAGAAATATGATATTTGGCGGTATTGTAGTTTATTTAAA	KYVLIRDIFVNRITYSEIRLPKQYIVFQKYDIWRYCSLFK	FALSE	spec	0	1	2	1	629	786	0.2465	6.505	95	411.143	458.087	3.08076
CliM	bs	554	mt	r18	CAG	AAGTATGTTTTAATAAGAGACATATTTGTAAATAGAATTACATATTCTGAACAGCGACTGCCTAAACAGTATATAGTTTTTCAGAAATATGATATTTGGCGGTATTGTAGTTTATTTAAA	KYVLIRDIFVNRITYSEQRLPKQYIVFQKYDIWRYCSLFK	FALSE	spec	0	1	1	1	1169	1532	0.3335	6.355	96	745.705	828.842	2.75289
CliM	bs	554	mt	r18	CAG	AAGTATGTTTTAATAAGAGACATATTTGTAAATAGAATTACATATTCTGAACAGCGACTGCCTAAACAGTATATAGTTTTTCAGAAATATGATATTTGGCGGTATTGTAGTTTATTTAAA	KYVLIRDIFVNRITYSEQRLPKQYIVFQKYDIWRYCSLFK	FALSE	spec	0	1	2	1	1115	1403	0.2465	6.505	95	728.814	817.679	3.08708
CliM	bs	555	mt	r18	CAT	AAGTATGTTTTAATAAGAGACATATTTGTAAATAGAATTACATATTCTGAACATCGACTGCCTAAACAGTATATAGTTTTTCAGAAATATGATATTTGGCGGTATTGTAGTTTATTTAAA	KYVLIRDIFVNRITYSEHRLPKQYIVFQKYDIWRYCSLFK	FALSE	spec	0	1	1	1	756	928	0.3335	6.355	96	482.252	502.066	2.69389
CliM	bs	555	mt	r18	CAT	AAGTATGTTTTAATAAGAGACATATTTGTAAATAGAATTACATATTCTGAACATCGACTGCCTAAACAGTATATAGTTTTTCAGAAATATGATATTTGGCGGTATTGTAGTTTATTTAAA	KYVLIRDIFVNRITYSEHRLPKQYIVFQKYDIWRYCSLFK	FALSE	spec	0	1	2	1	709	891	0.2465	6.505	95	463.434	519.281	3.08592
CliM	bs	556	mt	r18	CCG	AAGTATGTTTTAATAAGAGACATATTTGTAAATAGAATTACATATTCTGAACCGCGACTGCCTAAACAGTATATAGTTTTTCAGAAATATGATATTTGGCGGTATTGTAGTTTATTTAAA	KYVLIRDIFVNRITYSEPRLPKQYIVFQKYDIWRYCSLFK	FALSE	spec	0	1	1	1	1758	2268	0.3335	6.355	96	1121.43	1227.03	2.73873
CliM	bs	556	mt	r18	CCG	AAGTATGTTTTAATAAGAGACATATTTGTAAATAGAATTACATATTCTGAACCGCGACTGCCTAAACAGTATATAGTTTTTCAGAAATATGATATTTGGCGGTATTGTAGTTTATTTAAA	KYVLIRDIFVNRITYSEPRLPKQYIVFQKYDIWRYCSLFK	FALSE	spec	0	1	2	1	1962	2207	0.2465	6.505	95	1282.45	1286.26	2.98495
CliM	bs	557	mt	r18	CCT	AAGTATGTTTTAATAAGAGACATATTTGTAAATAGAATTACATATTCTGAACCTCGACTGCCTAAACAGTATATAGTTTTTCAGAAATATGATATTTGGCGGTATTGTAGTTTATTTAAA	KYVLIRDIFVNRITYSEPRLPKQYIVFQKYDIWRYCSLFK	FALSE	spec	0	1	1	1	1098	1460	0.3335	6.355	96	700.414	789.889	2.76599
CliM	bs	557	mt	r18	CCT	AAGTATGTTTTAATAAGAGACATATTTGTAAATAGAATTACATATTCTGAACCTCGACTGCCTAAACAGTATATAGTTTTTCAGAAATATGATATTTGGCGGTATTGTAGTTTATTTAAA	KYVLIRDIFVNRITYSEPRLPKQYIVFQKYDIWRYCSLFK	FALSE	spec	0	1	2	1	1043	1264	0.2465	6.505	95	681.751	736.668	3.05284
CliM	bs	558	mt	r18	CGG	AAGTATGTTTTAATAAGAGACATATTTGTAAATAGAATTACATATTCTGAACGGCGACTGCCTAAACAGTATATAGTTTTTCAGAAATATGATATTTGGCGGTATTGTAGTTTATTTAAA	KYVLIRDIFVNRITYSERRLPKQYIVFQKYDIWRYCSLFK	FALSE	spec	0	1	1	1	868	993	0.3335	6.355	96	553.697	537.233	2.63037
CliM	bs	558	mt	r18	CGG	AAGTATGTTTTAATAAGAGACATATTTGTAAATAGAATTACATATTCTGAACGGCGACTGCCTAAACAGTATATAGTTTTTCAGAAATATGATATTTGGCGGTATTGTAGTTTATTTAAA	KYVLIRDIFVNRITYSERRLPKQYIVFQKYDIWRYCSLFK	FALSE	spec	0	1	2	1	899	1059	0.2465	6.505	95	587.627	617.193	3.02698
CliM	bs	559	mt	r18	CGT	AAGTATGTTTTAATAAGAGACATATTTGTAAATAGAATTACATATTCTGAACGTCGACTGCCTAAACAGTATATAGTTTTTCAGAAATATGATATTTGGCGGTATTGTAGTTTATTTAAA	KYVLIRDIFVNRITYSERRLPKQYIVFQKYDIWRYCSLFK	FALSE	spec	0	1	1	1	175	183	0.3335	6.355	96	111.632	99.0066	2.54936
CliM	bs	559	mt	r18	CGT	AAGTATGTTTTAATAAGAGACATATTTGTAAATAGAATTACATATTCTGAACGTCGACTGCCTAAACAGTATATAGTTTTTCAGAAATATGATATTTGGCGGTATTGTAGTTTATTTAAA	KYVLIRDIFVNRITYSERRLPKQYIVFQKYDIWRYCSLFK	FALSE	spec	0	1	2	1	180	255	0.2465	6.505	95	117.656	148.616	3.1951
CliM	bs	560	mt	r18	CTG	AAGTATGTTTTAATAAGAGACATATTTGTAAATAGAATTACATATTCTGAACTGCGACTGCCTAAACAGTATATAGTTTTTCAGAAATATGATATTTGGCGGTATTGTAGTTTATTTAAA	KYVLIRDIFVNRITYSELRLPKQYIVFQKYDIWRYCSLFK	FALSE	spec	0	1	1	1	2297	2824	0.3335	6.355	96	1465.26	1527.84	2.6953
CliM	bs	560	mt	r18	CTG	AAGTATGTTTTAATAAGAGACATATTTGTAAATAGAATTACATATTCTGAACTGCGACTGCCTAAACAGTATATAGTTTTTCAGAAATATGATATTTGGCGGTATTGTAGTTTATTTAAA	KYVLIRDIFVNRITYSELRLPKQYIVFQKYDIWRYCSLFK	FALSE	spec	0	1	2	1	2176	2402	0.2465	6.505	95	1422.33	1399.9	2.96776
CliM	bs	561	mt	r18	CTT	AAGTATGTTTTAATAAGAGACATATTTGTAAATAGAATTACATATTCTGAACTTCGACTGCCTAAACAGTATATAGTTTTTCAGAAATATGATATTTGGCGGTATTGTAGTTTATTTAAA	KYVLIRDIFVNRITYSELRLPKQYIVFQKYDIWRYCSLFK	FALSE	spec	0	1	1	1	1462	1759	0.3335	6.355	96	932.609	951.654	2.67581
CliM	bs	561	mt	r18	CTT	AAGTATGTTTTAATAAGAGACATATTTGTAAATAGAATTACATATTCTGAACTTCGACTGCCTAAACAGTATATAGTTTTTCAGAAATATGATATTTGGCGGTATTGTAGTTTATTTAAA	KYVLIRDIFVNRITYSELRLPKQYIVFQKYDIWRYCSLFK	FALSE	spec	0	1	2	1	1441	1682	0.2465	6.505	95	941.902	980.282	3.01864
CliM	bs	562	mt	r18	GAG	AAGTATGTTTTAATAAGAGACATATTTGTAAATAGAATTACATATTCTGAAGAGCGACTGCCTAAACAGTATATAGTTTTTCAGAAATATGATATTTGGCGGTATTGTAGTTTATTTAAA	KYVLIRDIFVNRITYSEERLPKQYIVFQKYDIWRYCSLFK	FALSE	spec	0	1	1	1	2387	2842	0.3335	6.355	96	1522.67	1537.58	2.66637
CliM	bs	562	mt	r18	GAG	AAGTATGTTTTAATAAGAGACATATTTGTAAATAGAATTACATATTCTGAAGAGCGACTGCCTAAACAGTATATAGTTTTTCAGAAATATGATATTTGGCGGTATTGTAGTTTATTTAAA	KYVLIRDIFVNRITYSEERLPKQYIVFQKYDIWRYCSLFK	FALSE	spec	0	1	2	1	2308	2753	0.2465	6.505	95	1508.61	1604.47	3.03838
CliM	bs	563	mt	r18	GAT	AAGTATGTTTTAATAAGAGACATATTTGTAAATAGAATTACATATTCTGAAGATCGACTGCCTAAACAGTATATAGTTTTTCAGAAATATGATATTTGGCGGTATTGTAGTTTATTTAAA	KYVLIRDIFVNRITYSEDRLPKQYIVFQKYDIWRYCSLFK	FALSE	spec	0	1	1	1	773	960	0.3335	6.355	96	493.096	519.379	2.70441
CliM	bs	563	mt	r18	GAT	AAGTATGTTTTAATAAGAGACATATTTGTAAATAGAATTACATATTCTGAAGATCGACTGCCTAAACAGTATATAGTTTTTCAGAAATATGATATTTGGCGGTATTGTAGTTTATTTAAA	KYVLIRDIFVNRITYSEDRLPKQYIVFQKYDIWRYCSLFK	FALSE	spec	0	1	2	1	700	942	0.2465	6.505	95	457.551	549.004	3.14828
CliM	bs	564	mt	r18	GCG	AAGTATGTTTTAATAAGAGACATATTTGTAAATAGAATTACATATTCTGAAGCGCGACTGCCTAAACAGTATATAGTTTTTCAGAAATATGATATTTGGCGGTATTGTAGTTTATTTAAA	KYVLIRDIFVNRITYSEARLPKQYIVFQKYDIWRYCSLFK	FALSE	spec	0	1	1	1	4757	6068	0.3335	6.355	96	3034.49	3282.91	2.72853
CliM	bs	564	mt	r18	GCG	AAGTATGTTTTAATAAGAGACATATTTGTAAATAGAATTACATATTCTGAAGCGCGACTGCCTAAACAGTATATAGTTTTTCAGAAATATGATATTTGGCGGTATTGTAGTTTATTTAAA	KYVLIRDIFVNRITYSEARLPKQYIVFQKYDIWRYCSLFK	FALSE	spec	0	1	2	1	4523	5186	0.2465	6.505	95	2956.44	3022.44	3.00236
CliM	bs	565	mt	r18	GCT	AAGTATGTTTTAATAAGAGACATATTTGTAAATAGAATTACATATTCTGAAGCTCGACTGCCTAAACAGTATATAGTTTTTCAGAAATATGATATTTGGCGGTATTGTAGTTTATTTAAA	KYVLIRDIFVNRITYSEARLPKQYIVFQKYDIWRYCSLFK	FALSE	spec	0	1	1	1	2330	2724	0.3335	6.355	96	1486.31	1473.74	2.64993
CliM	bs	565	mt	r18	GCT	AAGTATGTTTTAATAAGAGACATATTTGTAAATAGAATTACATATTCTGAAGCTCGACTGCCTAAACAGTATATAGTTTTTCAGAAATATGATATTTGGCGGTATTGTAGTTTATTTAAA	KYVLIRDIFVNRITYSEARLPKQYIVFQKYDIWRYCSLFK	FALSE	spec	0	1	2	1	2457	2613	0.2465	6.505	95	1606.01	1522.88	2.93382
CliM	bs	566	mt	r18	GGG	AAGTATGTTTTAATAAGAGACATATTTGTAAATAGAATTACATATTCTGAAGGGCGACTGCCTAAACAGTATATAGTTTTTCAGAAATATGATATTTGGCGGTATTGTAGTTTATTTAAA	KYVLIRDIFVNRITYSEGRLPKQYIVFQKYDIWRYCSLFK	FALSE	spec	0	1	1	1	3221	3934	0.3335	6.355	96	2054.67	2128.37	2.68936
CliM	bs	566	mt	r18	GGG	AAGTATGTTTTAATAAGAGACATATTTGTAAATAGAATTACATATTCTGAAGGGCGACTGCCTAAACAGTATATAGTTTTTCAGAAATATGATATTTGGCGGTATTGTAGTTTATTTAAA	KYVLIRDIFVNRITYSEGRLPKQYIVFQKYDIWRYCSLFK	FALSE	spec	0	1	2	1	3367	3668	0.2465	6.505	95	2200.82	2137.74	2.95575
CliM	bs	567	mt	r18	GGT	AAGTATGTTTTAATAAGAGACATATTTGTAAATAGAATTACATATTCTGAAGGTCGACTGCCTAAACAGTATATAGTTTTTCAGAAATATGATATTTGGCGGTATTGTAGTTTATTTAAA	KYVLIRDIFVNRITYSEGRLPKQYIVFQKYDIWRYCSLFK	FALSE	spec	0	1	1	1	3297	3827	0.3335	6.355	96	2103.15	2070.48	2.64347
CliM	bs	567	mt	r18	GGT	AAGTATGTTTTAATAAGAGACATATTTGTAAATAGAATTACATATTCTGAAGGTCGACTGCCTAAACAGTATATAGTTTTTCAGAAATATGATATTTGGCGGTATTGTAGTTTATTTAAA	KYVLIRDIFVNRITYSEGRLPKQYIVFQKYDIWRYCSLFK	FALSE	spec	0	1	2	1	3289	3825	0.2465	6.505	95	2149.84	2229.24	3.01529
CliM	bs	568	mt	r18	GTG	AAGTATGTTTTAATAAGAGACATATTTGTAAATAGAATTACATATTCTGAAGTGCGACTGCCTAAACAGTATATAGTTTTTCAGAAATATGATATTTGGCGGTATTGTAGTTTATTTAAA	KYVLIRDIFVNRITYSEVRLPKQYIVFQKYDIWRYCSLFK	FALSE	spec	0	1	1	1	10698	12347	0.3335	6.355	96	6824.25	6679.97	2.63832
CliM	bs	568	mt	r18	GTG	AAGTATGTTTTAATAAGAGACATATTTGTAAATAGAATTACATATTCTGAAGTGCGACTGCCTAAACAGTATATAGTTTTTCAGAAATATGATATTTGGCGGTATTGTAGTTTATTTAAA	KYVLIRDIFVNRITYSEVRLPKQYIVFQKYDIWRYCSLFK	FALSE	spec	0	1	2	1	9835	11424	0.2465	6.505	95	6428.6	6657.99	3.01419
CliM	bs	569	mt	r18	GTT	AAGTATGTTTTAATAAGAGACATATTTGTAAATAGAATTACATATTCTGAAGTTCGACTGCCTAAACAGTATATAGTTTTTCAGAAATATGATATTTGGCGGTATTGTAGTTTATTTAAA	KYVLIRDIFVNRITYSEVRLPKQYIVFQKYDIWRYCSLFK	FALSE	spec	0	1	1	1	3048	3415	0.3335	6.355	96	1944.32	1847.58	2.61157
CliM	bs	569	mt	r18	GTT	AAGTATGTTTTAATAAGAGACATATTTGTAAATAGAATTACATATTCTGAAGTTCGACTGCCTAAACAGTATATAGTTTTTCAGAAATATGATATTTGGCGGTATTGTAGTTTATTTAAA	KYVLIRDIFVNRITYSEVRLPKQYIVFQKYDIWRYCSLFK	FALSE	spec	0	1	2	1	2996	3184	0.2465	6.505	95	1958.32	1855.66	2.93318
CliM	bs	570	mt	r18	TAG	AAGTATGTTTTAATAAGAGACATATTTGTAAATAGAATTACATATTCTGAATAGCGACTGCCTAAACAGTATATAGTTTTTCAGAAATATGATATTTGGCGGTATTGTAGTTTATTTAAA	KYVLIRDIFVNRITYSE*RLPKQYIVFQKYDIWRYCSLFK	TRUE	spec	0	1	1	1	3321	4182	0.3335	6.355	96	2118.46	2262.55	2.71691
CliM	bs	570	mt	r18	TAG	AAGTATGTTTTAATAAGAGACATATTTGTAAATAGAATTACATATTCTGAATAGCGACTGCCTAAACAGTATATAGTTTTTCAGAAATATGATATTTGGCGGTATTGTAGTTTATTTAAA	KYVLIRDIFVNRITYSE*RLPKQYIVFQKYDIWRYCSLFK	TRUE	spec	0	1	2	1	3226	3715	0.2465	6.505	95	2108.66	2165.13	3.00633
CliM	bs	571	mt	r18	TAT	AAGTATGTTTTAATAAGAGACATATTTGTAAATAGAATTACATATTCTGAATATCGACTGCCTAAACAGTATATAGTTTTTCAGAAATATGATATTTGGCGGTATTGTAGTTTATTTAAA	KYVLIRDIFVNRITYSEYRLPKQYIVFQKYDIWRYCSLFK	FALSE	spec	0	1	1	1	2296	2773	0.3335	6.355	96	1464.62	1500.25	2.67926
CliM	bs	571	mt	r18	TAT	AAGTATGTTTTAATAAGAGACATATTTGTAAATAGAATTACATATTCTGAATATCGACTGCCTAAACAGTATATAGTTTTTCAGAAATATGATATTTGGCGGTATTGTAGTTTATTTAAA	KYVLIRDIFVNRITYSEYRLPKQYIVFQKYDIWRYCSLFK	FALSE	spec	0	1	2	1	2314	2811	0.2465	6.505	95	1512.53	1638.27	3.05501
CliM	bs	572	mt	r18	TCG	AAGTATGTTTTAATAAGAGACATATTTGTAAATAGAATTACATATTCTGAATCGCGACTGCCTAAACAGTATATAGTTTTTCAGAAATATGATATTTGGCGGTATTGTAGTTTATTTAAA	KYVLIRDIFVNRITYSESRLPKQYIVFQKYDIWRYCSLFK	FALSE	spec	0	1	1	1	2639	3035	0.3335	6.355	96	1683.42	1642	2.63512
CliM	bs	572	mt	r18	TCG	AAGTATGTTTTAATAAGAGACATATTTGTAAATAGAATTACATATTCTGAATCGCGACTGCCTAAACAGTATATAGTTTTTCAGAAATATGATATTTGGCGGTATTGTAGTTTATTTAAA	KYVLIRDIFVNRITYSESRLPKQYIVFQKYDIWRYCSLFK	FALSE	spec	0	1	2	1	2387	2949	0.2465	6.505	95	1560.25	1718.7	3.07038
CliM	bs	573	mt	r18	TCT	AAGTATGTTTTAATAAGAGACATATTTGTAAATAGAATTACATATTCTGAATCTCGACTGCCTAAACAGTATATAGTTTTTCAGAAATATGATATTTGGCGGTATTGTAGTTTATTTAAA	KYVLIRDIFVNRITYSESRLPKQYIVFQKYDIWRYCSLFK	FALSE	spec	0	1	1	1	2246	2715	0.3335	6.355	96	1432.72	1468.87	2.68005
CliM	bs	573	mt	r18	TCT	AAGTATGTTTTAATAAGAGACATATTTGTAAATAGAATTACATATTCTGAATCTCGACTGCCTAAACAGTATATAGTTTTTCAGAAATATGATATTTGGCGGTATTGTAGTTTATTTAAA	KYVLIRDIFVNRITYSESRLPKQYIVFQKYDIWRYCSLFK	FALSE	spec	0	1	2	1	2195	2611	0.2465	6.505	95	1434.75	1521.71	3.03586
CliM	bs	574	mt	r18	TGG	AAGTATGTTTTAATAAGAGACATATTTGTAAATAGAATTACATATTCTGAATGGCGACTGCCTAAACAGTATATAGTTTTTCAGAAATATGATATTTGGCGGTATTGTAGTTTATTTAAA	KYVLIRDIFVNRITYSEWRLPKQYIVFQKYDIWRYCSLFK	FALSE	spec	0	1	1	1	3304	4210	0.3335	6.355	96	2107.62	2277.69	2.72756
CliM	bs	574	mt	r18	TGG	AAGTATGTTTTAATAAGAGACATATTTGTAAATAGAATTACATATTCTGAATGGCGACTGCCTAAACAGTATATAGTTTTTCAGAAATATGATATTTGGCGGTATTGTAGTTTATTTAAA	KYVLIRDIFVNRITYSEWRLPKQYIVFQKYDIWRYCSLFK	FALSE	spec	0	1	2	1	3244	3968	0.2465	6.505	95	2120.42	2312.58	3.06129
CliM	bs	575	mt	r18	TGT	AAGTATGTTTTAATAAGAGACATATTTGTAAATAGAATTACATATTCTGAATGTCGACTGCCTAAACAGTATATAGTTTTTCAGAAATATGATATTTGGCGGTATTGTAGTTTATTTAAA	KYVLIRDIFVNRITYSECRLPKQYIVFQKYDIWRYCSLFK	FALSE	spec	0	1	1	1	2308	2944	0.3335	6.355	96	1472.27	1592.76	2.72851
CliM	bs	575	mt	r18	TGT	AAGTATGTTTTAATAAGAGACATATTTGTAAATAGAATTACATATTCTGAATGTCGACTGCCTAAACAGTATATAGTTTTTCAGAAATATGATATTTGGCGGTATTGTAGTTTATTTAAA	KYVLIRDIFVNRITYSECRLPKQYIVFQKYDIWRYCSLFK	FALSE	spec	0	1	2	1	2290	2652	0.2465	6.505	95	1496.85	1545.6	3.01145
CliM	bs	576	mt	r18	TTG	AAGTATGTTTTAATAAGAGACATATTTGTAAATAGAATTACATATTCTGAATTGCGACTGCCTAAACAGTATATAGTTTTTCAGAAATATGATATTTGGCGGTATTGTAGTTTATTTAAA	KYVLIRDIFVNRITYSELRLPKQYIVFQKYDIWRYCSLFK	FALSE	spec	0	1	1	1	4602	5021	0.3335	6.355	96	2935.61	2716.46	2.58762
CliM	bs	576	mt	r18	TTG	AAGTATGTTTTAATAAGAGACATATTTGTAAATAGAATTACATATTCTGAATTGCGACTGCCTAAACAGTATATAGTTTTTCAGAAATATGATATTTGGCGGTATTGTAGTTTATTTAAA	KYVLIRDIFVNRITYSELRLPKQYIVFQKYDIWRYCSLFK	FALSE	spec	0	1	2	1	4210	4913	0.2465	6.505	95	2751.84	2863.33	3.01843
CliM	bs	577	mt	r18	TTT	AAGTATGTTTTAATAAGAGACATATTTGTAAATAGAATTACATATTCTGAATTTCGACTGCCTAAACAGTATATAGTTTTTCAGAAATATGATATTTGGCGGTATTGTAGTTTATTTAAA	KYVLIRDIFVNRITYSEFRLPKQYIVFQKYDIWRYCSLFK	FALSE	spec	0	1	1	1	2001	2668	0.3335	6.355	96	1276.44	1443.44	2.76845
CliM	bs	577	mt	r18	TTT	AAGTATGTTTTAATAAGAGACATATTTGTAAATAGAATTACATATTCTGAATTTCGACTGCCTAAACAGTATATAGTTTTTCAGAAATATGATATTTGGCGGTATTGTAGTTTATTTAAA	KYVLIRDIFVNRITYSEFRLPKQYIVFQKYDIWRYCSLFK	FALSE	spec	0	1	2	1	2170	2317	0.2465	6.505	95	1418.41	1350.36	2.93745
CliM	bs	578	mt	r19	AAG	AAGTATGTTTTAATAAGAGACATATTTGTAAATAGAATTACATATTCTGAAGAAAAGCTGCCTAAACAGTATATAGTTTTTCAGAAATATGATATTTGGCGGTATTGTAGTTTATTTAAA	KYVLIRDIFVNRITYSEEKLPKQYIVFQKYDIWRYCSLFK	FALSE	spec	0	1	1	1	1108	1548	0.3335	6.355	96	706.793	837.499	2.81058
CliM	bs	578	mt	r19	AAG	AAGTATGTTTTAATAAGAGACATATTTGTAAATAGAATTACATATTCTGAAGAAAAGCTGCCTAAACAGTATATAGTTTTTCAGAAATATGATATTTGGCGGTATTGTAGTTTATTTAAA	KYVLIRDIFVNRITYSEEKLPKQYIVFQKYDIWRYCSLFK	FALSE	spec	0	1	2	1	1227	1337	0.2465	6.505	95	802.022	779.213	2.95596
CliM	bs	579	mt	r19	AAT	AAGTATGTTTTAATAAGAGACATATTTGTAAATAGAATTACATATTCTGAAGAAAATCTGCCTAAACAGTATATAGTTTTTCAGAAATATGATATTTGGCGGTATTGTAGTTTATTTAAA	KYVLIRDIFVNRITYSEENLPKQYIVFQKYDIWRYCSLFK	FALSE	spec	0	1	1	1	76	133	0.3335	6.355	96	48.4804	71.9556	3.01365
CliM	bs	579	mt	r19	AAT	AAGTATGTTTTAATAAGAGACATATTTGTAAATAGAATTACATATTCTGAAGAAAATCTGCCTAAACAGTATATAGTTTTTCAGAAATATGATATTTGGCGGTATTGTAGTTTATTTAAA	KYVLIRDIFVNRITYSEENLPKQYIVFQKYDIWRYCSLFK	FALSE	spec	0	1	2	1	56	90	0.2465	6.505	95	36.6041	52.4527	3.31004
CliM	bs	580	mt	r19	ACG	AAGTATGTTTTAATAAGAGACATATTTGTAAATAGAATTACATATTCTGAAGAAACGCTGCCTAAACAGTATATAGTTTTTCAGAAATATGATATTTGGCGGTATTGTAGTTTATTTAAA	KYVLIRDIFVNRITYSEETLPKQYIVFQKYDIWRYCSLFK	FALSE	spec	0	1	1	1	989	1270	0.3335	6.355	96	630.883	687.095	2.73454
CliM	bs	580	mt	r19	ACG	AAGTATGTTTTAATAAGAGACATATTTGTAAATAGAATTACATATTCTGAAGAAACGCTGCCTAAACAGTATATAGTTTTTCAGAAATATGATATTTGGCGGTATTGTAGTTTATTTAAA	KYVLIRDIFVNRITYSEETLPKQYIVFQKYDIWRYCSLFK	FALSE	spec	0	1	2	1	1003	1048	0.2465	6.505	95	655.606	610.782	2.91772
CliM	bs	581	mt	r19	ACT	AAGTATGTTTTAATAAGAGACATATTTGTAAATAGAATTACATATTCTGAAGAAACTCTGCCTAAACAGTATATAGTTTTTCAGAAATATGATATTTGGCGGTATTGTAGTTTATTTAAA	KYVLIRDIFVNRITYSEETLPKQYIVFQKYDIWRYCSLFK	FALSE	spec	0	1	1	1	NA	1	0.3335	6.355	96	NA	NA	NA
CliM	bs	581	mt	r19	ACT	AAGTATGTTTTAATAAGAGACATATTTGTAAATAGAATTACATATTCTGAAGAAACTCTGCCTAAACAGTATATAGTTTTTCAGAAATATGATATTTGGCGGTATTGTAGTTTATTTAAA	KYVLIRDIFVNRITYSEETLPKQYIVFQKYDIWRYCSLFK	FALSE	spec	0	1	2	1	NA	NA	0.2465	6.505	95	NA	NA	NA
CliM	bs	582	mt	r19	AGG	AAGTATGTTTTAATAAGAGACATATTTGTAAATAGAATTACATATTCTGAAGAAAGGCTGCCTAAACAGTATATAGTTTTTCAGAAATATGATATTTGGCGGTATTGTAGTTTATTTAAA	KYVLIRDIFVNRITYSEERLPKQYIVFQKYDIWRYCSLFK	FALSE	spec	0	1	1	1	1342	1757	0.3335	6.355	96	856.061	950.572	2.75201
CliM	bs	582	mt	r19	AGG	AAGTATGTTTTAATAAGAGACATATTTGTAAATAGAATTACATATTCTGAAGAAAGGCTGCCTAAACAGTATATAGTTTTTCAGAAATATGATATTTGGCGGTATTGTAGTTTATTTAAA	KYVLIRDIFVNRITYSEERLPKQYIVFQKYDIWRYCSLFK	FALSE	spec	0	1	2	1	1373	1683	0.2465	6.505	95	897.454	980.865	3.06322
CliM	bs	583	mt	r19	AGT	AAGTATGTTTTAATAAGAGACATATTTGTAAATAGAATTACATATTCTGAAGAAAGTCTGCCTAAACAGTATATAGTTTTTCAGAAATATGATATTTGGCGGTATTGTAGTTTATTTAAA	KYVLIRDIFVNRITYSEESLPKQYIVFQKYDIWRYCSLFK	FALSE	spec	0	1	1	1	63	95	0.3335	6.355	96	40.1877	51.3969	2.87941
CliM	bs	583	mt	r19	AGT	AAGTATGTTTTAATAAGAGACATATTTGTAAATAGAATTACATATTCTGAAGAAAGTCTGCCTAAACAGTATATAGTTTTTCAGAAATATGATATTTGGCGGTATTGTAGTTTATTTAAA	KYVLIRDIFVNRITYSEESLPKQYIVFQKYDIWRYCSLFK	FALSE	spec	0	1	2	1	70	83	0.2465	6.505	95	45.7551	48.373	3.03294
CliM	bs	584	mt	r19	ATG	AAGTATGTTTTAATAAGAGACATATTTGTAAATAGAATTACATATTCTGAAGAAATGCTGCCTAAACAGTATATAGTTTTTCAGAAATATGATATTTGGCGGTATTGTAGTTTATTTAAA	KYVLIRDIFVNRITYSEEMLPKQYIVFQKYDIWRYCSLFK	FALSE	spec	0	1	1	1	1255	1669	0.3335	6.355	96	800.564	902.962	2.76611
CliM	bs	584	mt	r19	ATG	AAGTATGTTTTAATAAGAGACATATTTGTAAATAGAATTACATATTCTGAAGAAATGCTGCCTAAACAGTATATAGTTTTTCAGAAATATGATATTTGGCGGTATTGTAGTTTATTTAAA	KYVLIRDIFVNRITYSEEMLPKQYIVFQKYDIWRYCSLFK	FALSE	spec	0	1	2	1	1508	1516	0.2465	6.505	95	985.696	883.536	2.88255
CliM	bs	585	mt	r19	ATT	AAGTATGTTTTAATAAGAGACATATTTGTAAATAGAATTACATATTCTGAAGAAATTCTGCCTAAACAGTATATAGTTTTTCAGAAATATGATATTTGGCGGTATTGTAGTTTATTTAAA	KYVLIRDIFVNRITYSEEILPKQYIVFQKYDIWRYCSLFK	FALSE	spec	0	1	1	1	30	28	0.3335	6.355	96	19.137	15.1486	2.44684
CliM	bs	585	mt	r19	ATT	AAGTATGTTTTAATAAGAGACATATTTGTAAATAGAATTACATATTCTGAAGAAATTCTGCCTAAACAGTATATAGTTTTTCAGAAATATGATATTTGGCGGTATTGTAGTTTATTTAAA	KYVLIRDIFVNRITYSEEILPKQYIVFQKYDIWRYCSLFK	FALSE	spec	0	1	2	1	60	43	0.2465	6.505	95	39.2187	25.0607	2.57417
CliM	bs	586	mt	r19	CAG	AAGTATGTTTTAATAAGAGACATATTTGTAAATAGAATTACATATTCTGAAGAACAGCTGCCTAAACAGTATATAGTTTTTCAGAAATATGATATTTGGCGGTATTGTAGTTTATTTAAA	KYVLIRDIFVNRITYSEEQLPKQYIVFQKYDIWRYCSLFK	FALSE	spec	0	1	1	1	1834	2060	0.3335	6.355	96	1169.91	1114.5	2.61384
CliM	bs	586	mt	r19	CAG	AAGTATGTTTTAATAAGAGACATATTTGTAAATAGAATTACATATTCTGAAGAACAGCTGCCTAAACAGTATATAGTTTTTCAGAAATATGATATTTGGCGGTATTGTAGTTTATTTAAA	KYVLIRDIFVNRITYSEEQLPKQYIVFQKYDIWRYCSLFK	FALSE	spec	0	1	2	1	1616	1810	0.2465	6.505	95	1056.29	1054.88	2.98103
CliM	bs	587	mt	r19	CAT	AAGTATGTTTTAATAAGAGACATATTTGTAAATAGAATTACATATTCTGAAGAACATCTGCCTAAACAGTATATAGTTTTTCAGAAATATGATATTTGGCGGTATTGTAGTTTATTTAAA	KYVLIRDIFVNRITYSEEHLPKQYIVFQKYDIWRYCSLFK	FALSE	spec	0	1	1	1	125	153	0.3335	6.355	96	79.7374	82.776	2.69131
CliM	bs	587	mt	r19	CAT	AAGTATGTTTTAATAAGAGACATATTTGTAAATAGAATTACATATTCTGAAGAACATCTGCCTAAACAGTATATAGTTTTTCAGAAATATGATATTTGGCGGTATTGTAGTTTATTTAAA	KYVLIRDIFVNRITYSEEHLPKQYIVFQKYDIWRYCSLFK	FALSE	spec	0	1	2	1	171	141	0.2465	6.505	95	111.773	82.1758	2.70196
CliM	bs	588	mt	r19	CCG	AAGTATGTTTTAATAAGAGACATATTTGTAAATAGAATTACATATTCTGAAGAACCGCTGCCTAAACAGTATATAGTTTTTCAGAAATATGATATTTGGCGGTATTGTAGTTTATTTAAA	KYVLIRDIFVNRITYSEEPLPKQYIVFQKYDIWRYCSLFK	FALSE	spec	0	1	1	1	1428	1808	0.3335	6.355	96	910.921	978.164	2.7218
CliM	bs	588	mt	r19	CCG	AAGTATGTTTTAATAAGAGACATATTTGTAAATAGAATTACATATTCTGAAGAACCGCTGCCTAAACAGTATATAGTTTTTCAGAAATATGATATTTGGCGGTATTGTAGTTTATTTAAA	KYVLIRDIFVNRITYSEEPLPKQYIVFQKYDIWRYCSLFK	FALSE	spec	0	1	2	1	1584	1850	0.2465	6.505	95	1035.37	1078.19	3.01917
CliM	bs	589	mt	r19	CCT	AAGTATGTTTTAATAAGAGACATATTTGTAAATAGAATTACATATTCTGAAGAACCTCTGCCTAAACAGTATATAGTTTTTCAGAAATATGATATTTGGCGGTATTGTAGTTTATTTAAA	KYVLIRDIFVNRITYSEEPLPKQYIVFQKYDIWRYCSLFK	FALSE	spec	0	1	1	1	62	74	0.3335	6.355	96	39.5498	40.0355	2.66859
CliM	bs	589	mt	r19	CCT	AAGTATGTTTTAATAAGAGACATATTTGTAAATAGAATTACATATTCTGAAGAACCTCTGCCTAAACAGTATATAGTTTTTCAGAAATATGATATTTGGCGGTATTGTAGTTTATTTAAA	KYVLIRDIFVNRITYSEEPLPKQYIVFQKYDIWRYCSLFK	FALSE	spec	0	1	2	1	68	56	0.2465	6.505	95	44.4478	32.6372	2.70082
CliM	bs	590	mt	r19	CGG	AAGTATGTTTTAATAAGAGACATATTTGTAAATAGAATTACATATTCTGAAGAACGGCTGCCTAAACAGTATATAGTTTTTCAGAAATATGATATTTGGCGGTATTGTAGTTTATTTAAA	KYVLIRDIFVNRITYSEERLPKQYIVFQKYDIWRYCSLFK	FALSE	spec	0	1	1	1	2421	2765	0.3335	6.355	96	1544.35	1495.92	2.62885
CliM	bs	590	mt	r19	CGG	AAGTATGTTTTAATAAGAGACATATTTGTAAATAGAATTACATATTCTGAAGAACGGCTGCCTAAACAGTATATAGTTTTTCAGAAATATGATATTTGGCGGTATTGTAGTTTATTTAAA	KYVLIRDIFVNRITYSEERLPKQYIVFQKYDIWRYCSLFK	FALSE	spec	0	1	2	1	2310	2631	0.2465	6.505	95	1509.92	1533.37	2.99629
CliM	bs	591	mt	r19	CGT	AAGTATGTTTTAATAAGAGACATATTTGTAAATAGAATTACATATTCTGAAGAACGTCTGCCTAAACAGTATATAGTTTTTCAGAAATATGATATTTGGCGGTATTGTAGTTTATTTAAA	KYVLIRDIFVNRITYSEERLPKQYIVFQKYDIWRYCSLFK	FALSE	spec	0	1	1	1	103	104	0.3335	6.355	96	65.7037	56.2661	2.51777
CliM	bs	591	mt	r19	CGT	AAGTATGTTTTAATAAGAGACATATTTGTAAATAGAATTACATATTCTGAAGAACGTCTGCCTAAACAGTATATAGTTTTTCAGAAATATGATATTTGGCGGTATTGTAGTTTATTTAAA	KYVLIRDIFVNRITYSEERLPKQYIVFQKYDIWRYCSLFK	FALSE	spec	0	1	2	1	88	125	0.2465	6.505	95	57.5207	72.8509	3.19753
CliM	bs	592	mt	r19	CTG	AAGTATGTTTTAATAAGAGACATATTTGTAAATAGAATTACATATTCTGAAGAACTGCTGCCTAAACAGTATATAGTTTTTCAGAAATATGATATTTGGCGGTATTGTAGTTTATTTAAA	KYVLIRDIFVNRITYSEELLPKQYIVFQKYDIWRYCSLFK	FALSE	spec	0	1	1	1	1660	2088	0.3335	6.355	96	1058.91	1129.65	2.71589
CliM	bs	592	mt	r19	CTG	AAGTATGTTTTAATAAGAGACATATTTGTAAATAGAATTACATATTCTGAAGAACTGCTGCCTAAACAGTATATAGTTTTTCAGAAATATGATATTTGGCGGTATTGTAGTTTATTTAAA	KYVLIRDIFVNRITYSEELLPKQYIVFQKYDIWRYCSLFK	FALSE	spec	0	1	2	1	1690	2053	0.2465	6.505	95	1104.66	1196.5	3.05502
CliM	bs	593	mt	r19	CTT	AAGTATGTTTTAATAAGAGACATATTTGTAAATAGAATTACATATTCTGAAGAACTTCTGCCTAAACAGTATATAGTTTTTCAGAAATATGATATTTGGCGGTATTGTAGTTTATTTAAA	KYVLIRDIFVNRITYSEELLPKQYIVFQKYDIWRYCSLFK	FALSE	spec	0	1	1	1	52	38	0.3335	6.355	96	33.1708	20.5588	2.22623
CliM	bs	593	mt	r19	CTT	AAGTATGTTTTAATAAGAGACATATTTGTAAATAGAATTACATATTCTGAAGAACTTCTGCCTAAACAGTATATAGTTTTTCAGAAATATGATATTTGGCGGTATTGTAGTTTATTTAAA	KYVLIRDIFVNRITYSEELLPKQYIVFQKYDIWRYCSLFK	FALSE	spec	0	1	2	1	58	66	0.2465	6.505	95	37.9114	38.4653	2.99546
CliM	bs	594	mt	r19	GAG	AAGTATGTTTTAATAAGAGACATATTTGTAAATAGAATTACATATTCTGAAGAAGAGCTGCCTAAACAGTATATAGTTTTTCAGAAATATGATATTTGGCGGTATTGTAGTTTATTTAAA	KYVLIRDIFVNRITYSEEELPKQYIVFQKYDIWRYCSLFK	FALSE	spec	0	1	1	1	3510	4094	0.3335	6.355	96	2239.03	2214.94	2.64783
CliM	bs	594	mt	r19	GAG	AAGTATGTTTTAATAAGAGACATATTTGTAAATAGAATTACATATTCTGAAGAAGAGCTGCCTAAACAGTATATAGTTTTTCAGAAATATGATATTTGGCGGTATTGTAGTTTATTTAAA	KYVLIRDIFVNRITYSEEELPKQYIVFQKYDIWRYCSLFK	FALSE	spec	0	1	2	1	3441	3896	0.2465	6.505	95	2249.19	2270.62	2.99088
CliM	bs	595	mt	r19	GAT	AAGTATGTTTTAATAAGAGACATATTTGTAAATAGAATTACATATTCTGAAGAAGATCTGCCTAAACAGTATATAGTTTTTCAGAAATATGATATTTGGCGGTATTGTAGTTTATTTAAA	KYVLIRDIFVNRITYSEEDLPKQYIVFQKYDIWRYCSLFK	FALSE	spec	0	1	1	1	253	341	0.3335	6.355	96	161.389	184.488	2.7782
CliM	bs	595	mt	r19	GAT	AAGTATGTTTTAATAAGAGACATATTTGTAAATAGAATTACATATTCTGAAGAAGATCTGCCTAAACAGTATATAGTTTTTCAGAAATATGATATTTGGCGGTATTGTAGTTTATTTAAA	KYVLIRDIFVNRITYSEEDLPKQYIVFQKYDIWRYCSLFK	FALSE	spec	0	1	2	1	291	328	0.2465	6.505	95	190.211	191.161	2.98679
CliM	bs	596	mt	r19	GCG	AAGTATGTTTTAATAAGAGACATATTTGTAAATAGAATTACATATTCTGAAGAAGCGCTGCCTAAACAGTATATAGTTTTTCAGAAATATGATATTTGGCGGTATTGTAGTTTATTTAAA	KYVLIRDIFVNRITYSEEALPKQYIVFQKYDIWRYCSLFK	FALSE	spec	0	1	1	1	3303	3704	0.3335	6.355	96	2106.98	2003.94	2.61237
CliM	bs	596	mt	r19	GCG	AAGTATGTTTTAATAAGAGACATATTTGTAAATAGAATTACATATTCTGAAGAAGCGCTGCCTAAACAGTATATAGTTTTTCAGAAATATGATATTTGGCGGTATTGTAGTTTATTTAAA	KYVLIRDIFVNRITYSEEALPKQYIVFQKYDIWRYCSLFK	FALSE	spec	0	1	2	1	3106	3627	0.2465	6.505	95	2030.22	2113.84	3.01902
CliM	bs	597	mt	r19	GCT	AAGTATGTTTTAATAAGAGACATATTTGTAAATAGAATTACATATTCTGAAGAAGCTCTGCCTAAACAGTATATAGTTTTTCAGAAATATGATATTTGGCGGTATTGTAGTTTATTTAAA	KYVLIRDIFVNRITYSEEALPKQYIVFQKYDIWRYCSLFK	FALSE	spec	0	1	1	1	237	274	0.3335	6.355	96	151.182	148.239	2.63986
CliM	bs	597	mt	r19	GCT	AAGTATGTTTTAATAAGAGACATATTTGTAAATAGAATTACATATTCTGAAGAAGCTCTGCCTAAACAGTATATAGTTTTTCAGAAATATGATATTTGGCGGTATTGTAGTTTATTTAAA	KYVLIRDIFVNRITYSEEALPKQYIVFQKYDIWRYCSLFK	FALSE	spec	0	1	2	1	228	281	0.2465	6.505	95	149.031	163.769	3.06817
CliM	bs	598	mt	r19	GGG	AAGTATGTTTTAATAAGAGACATATTTGTAAATAGAATTACATATTCTGAAGAAGGGCTGCCTAAACAGTATATAGTTTTTCAGAAATATGATATTTGGCGGTATTGTAGTTTATTTAAA	KYVLIRDIFVNRITYSEEGLPKQYIVFQKYDIWRYCSLFK	FALSE	spec	0	1	1	1	4913	5546	0.3335	6.355	96	3134	3000.5	2.61833
CliM	bs	598	mt	r19	GGG	AAGTATGTTTTAATAAGAGACATATTTGTAAATAGAATTACATATTCTGAAGAAGGGCTGCCTAAACAGTATATAGTTTTTCAGAAATATGATATTTGGCGGTATTGTAGTTTATTTAAA	KYVLIRDIFVNRITYSEEGLPKQYIVFQKYDIWRYCSLFK	FALSE	spec	0	1	2	1	4941	5355	0.2465	6.505	95	3229.66	3120.93	2.95104
CliM	bs	599	mt	r19	GGT	AAGTATGTTTTAATAAGAGACATATTTGTAAATAGAATTACATATTCTGAAGAAGGTCTGCCTAAACAGTATATAGTTTTTCAGAAATATGATATTTGGCGGTATTGTAGTTTATTTAAA	KYVLIRDIFVNRITYSEEGLPKQYIVFQKYDIWRYCSLFK	FALSE	spec	0	1	1	1	413	463	0.3335	6.355	96	263.453	250.492	2.6121
CliM	bs	599	mt	r19	GGT	AAGTATGTTTTAATAAGAGACATATTTGTAAATAGAATTACATATTCTGAAGAAGGTCTGCCTAAACAGTATATAGTTTTTCAGAAATATGATATTTGGCGGTATTGTAGTTTATTTAAA	KYVLIRDIFVNRITYSEEGLPKQYIVFQKYDIWRYCSLFK	FALSE	spec	0	1	2	1	402	544	0.2465	6.505	95	262.765	317.047	3.15336
CliM	bs	600	mt	r19	GTG	AAGTATGTTTTAATAAGAGACATATTTGTAAATAGAATTACATATTCTGAAGAAGTGCTGCCTAAACAGTATATAGTTTTTCAGAAATATGATATTTGGCGGTATTGTAGTTTATTTAAA	KYVLIRDIFVNRITYSEEVLPKQYIVFQKYDIWRYCSLFK	FALSE	spec	0	1	1	1	2682	3056	0.3335	6.355	96	1710.85	1653.36	2.62676
CliM	bs	600	mt	r19	GTG	AAGTATGTTTTAATAAGAGACATATTTGTAAATAGAATTACATATTCTGAAGAAGTGCTGCCTAAACAGTATATAGTTTTTCAGAAATATGATATTTGGCGGTATTGTAGTTTATTTAAA	KYVLIRDIFVNRITYSEEVLPKQYIVFQKYDIWRYCSLFK	FALSE	spec	0	1	2	1	2613	3146	0.2465	6.505	95	1707.97	1833.51	3.04687
CliM	bs	601	mt	r19	GTT	AAGTATGTTTTAATAAGAGACATATTTGTAAATAGAATTACATATTCTGAAGAAGTTCTGCCTAAACAGTATATAGTTTTTCAGAAATATGATATTTGGCGGTATTGTAGTTTATTTAAA	KYVLIRDIFVNRITYSEEVLPKQYIVFQKYDIWRYCSLFK	FALSE	spec	0	1	1	1	385	454	0.3335	6.355	96	245.591	245.623	2.6577
CliM	bs	601	mt	r19	GTT	AAGTATGTTTTAATAAGAGACATATTTGTAAATAGAATTACATATTCTGAAGAAGTTCTGCCTAAACAGTATATAGTTTTTCAGAAATATGATATTTGGCGGTATTGTAGTTTATTTAAA	KYVLIRDIFVNRITYSEEVLPKQYIVFQKYDIWRYCSLFK	FALSE	spec	0	1	2	1	387	425	0.2465	6.505	95	252.961	247.693	2.96307
CliM	bs	602	mt	r19	TAG	AAGTATGTTTTAATAAGAGACATATTTGTAAATAGAATTACATATTCTGAAGAATAGCTGCCTAAACAGTATATAGTTTTTCAGAAATATGATATTTGGCGGTATTGTAGTTTATTTAAA	KYVLIRDIFVNRITYSEE*LPKQYIVFQKYDIWRYCSLFK	TRUE	spec	0	1	1	1	1324	1708	0.3335	6.355	96	844.579	924.062	2.73868
CliM	bs	602	mt	r19	TAG	AAGTATGTTTTAATAAGAGACATATTTGTAAATAGAATTACATATTCTGAAGAATAGCTGCCTAAACAGTATATAGTTTTTCAGAAATATGATATTTGGCGGTATTGTAGTTTATTTAAA	KYVLIRDIFVNRITYSEE*LPKQYIVFQKYDIWRYCSLFK	TRUE	spec	0	1	2	1	1401	1582	0.2465	6.505	95	915.756	922.001	2.98844
CliM	bs	603	mt	r19	TAT	AAGTATGTTTTAATAAGAGACATATTTGTAAATAGAATTACATATTCTGAAGAATATCTGCCTAAACAGTATATAGTTTTTCAGAAATATGATATTTGGCGGTATTGTAGTTTATTTAAA	KYVLIRDIFVNRITYSEEYLPKQYIVFQKYDIWRYCSLFK	FALSE	spec	0	1	1	1	71	81	0.3335	6.355	96	45.2909	43.8226	2.62787
CliM	bs	603	mt	r19	TAT	AAGTATGTTTTAATAAGAGACATATTTGTAAATAGAATTACATATTCTGAAGAATATCTGCCTAAACAGTATATAGTTTTTCAGAAATATGATATTTGGCGGTATTGTAGTTTATTTAAA	KYVLIRDIFVNRITYSEEYLPKQYIVFQKYDIWRYCSLFK	FALSE	spec	0	1	2	1	65	75	0.2465	6.505	95	42.4869	43.7105	3.00812
CliM	bs	604	mt	r19	TCG	AAGTATGTTTTAATAAGAGACATATTTGTAAATAGAATTACATATTCTGAAGAATCGCTGCCTAAACAGTATATAGTTTTTCAGAAATATGATATTTGGCGGTATTGTAGTTTATTTAAA	KYVLIRDIFVNRITYSEESLPKQYIVFQKYDIWRYCSLFK	FALSE	spec	0	1	1	1	1487	1888	0.3335	6.355	96	948.557	1021.45	2.72434
CliM	bs	604	mt	r19	TCG	AAGTATGTTTTAATAAGAGACATATTTGTAAATAGAATTACATATTCTGAAGAATCGCTGCCTAAACAGTATATAGTTTTTCAGAAATATGATATTTGGCGGTATTGTAGTTTATTTAAA	KYVLIRDIFVNRITYSEESLPKQYIVFQKYDIWRYCSLFK	FALSE	spec	0	1	2	1	1563	1702	0.2465	6.505	95	1021.65	991.938	2.95536
CliM	bs	605	mt	r19	TCT	AAGTATGTTTTAATAAGAGACATATTTGTAAATAGAATTACATATTCTGAAGAATCTCTGCCTAAACAGTATATAGTTTTTCAGAAATATGATATTTGGCGGTATTGTAGTTTATTTAAA	KYVLIRDIFVNRITYSEESLPKQYIVFQKYDIWRYCSLFK	FALSE	spec	0	1	1	1	93	158	0.3335	6.355	96	59.3247	85.4811	2.98694
CliM	bs	605	mt	r19	TCT	AAGTATGTTTTAATAAGAGACATATTTGTAAATAGAATTACATATTCTGAAGAATCTCTGCCTAAACAGTATATAGTTTTTCAGAAATATGATATTTGGCGGTATTGTAGTTTATTTAAA	KYVLIRDIFVNRITYSEESLPKQYIVFQKYDIWRYCSLFK	FALSE	spec	0	1	2	1	95	134	0.2465	6.505	95	62.0963	78.0962	3.19114
CliM	bs	606	mt	r19	TGG	AAGTATGTTTTAATAAGAGACATATTTGTAAATAGAATTACATATTCTGAAGAATGGCTGCCTAAACAGTATATAGTTTTTCAGAAATATGATATTTGGCGGTATTGTAGTTTATTTAAA	KYVLIRDIFVNRITYSEEWLPKQYIVFQKYDIWRYCSLFK	FALSE	spec	0	1	1	1	2643	3205	0.3335	6.355	96	1685.97	1733.97	2.6829
CliM	bs	606	mt	r19	TGG	AAGTATGTTTTAATAAGAGACATATTTGTAAATAGAATTACATATTCTGAAGAATGGCTGCCTAAACAGTATATAGTTTTTCAGAAATATGATATTTGGCGGTATTGTAGTTTATTTAAA	KYVLIRDIFVNRITYSEEWLPKQYIVFQKYDIWRYCSLFK	FALSE	spec	0	1	2	1	2699	2994	0.2465	6.505	95	1764.19	1744.93	2.97224
CliM	bs	607	mt	r19	TGT	AAGTATGTTTTAATAAGAGACATATTTGTAAATAGAATTACATATTCTGAAGAATGTCTGCCTAAACAGTATATAGTTTTTCAGAAATATGATATTTGGCGGTATTGTAGTTTATTTAAA	KYVLIRDIFVNRITYSEECLPKQYIVFQKYDIWRYCSLFK	FALSE	spec	0	1	1	1	382	475	0.3335	6.355	96	243.678	256.984	2.70553
CliM	bs	607	mt	r19	TGT	AAGTATGTTTTAATAAGAGACATATTTGTAAATAGAATTACATATTCTGAAGAATGTCTGCCTAAACAGTATATAGTTTTTCAGAAATATGATATTTGGCGGTATTGTAGTTTATTTAAA	KYVLIRDIFVNRITYSEECLPKQYIVFQKYDIWRYCSLFK	FALSE	spec	0	1	2	1	307	408	0.2465	6.505	95	200.669	237.785	3.13688
CliM	bs	608	mt	r19	TTG	AAGTATGTTTTAATAAGAGACATATTTGTAAATAGAATTACATATTCTGAAGAATTGCTGCCTAAACAGTATATAGTTTTTCAGAAATATGATATTTGGCGGTATTGTAGTTTATTTAAA	KYVLIRDIFVNRITYSEELLPKQYIVFQKYDIWRYCSLFK	FALSE	spec	0	1	1	1	1171	1433	0.3335	6.355	96	746.98	775.281	2.69111
CliM	bs	608	mt	r19	TTG	AAGTATGTTTTAATAAGAGACATATTTGTAAATAGAATTACATATTCTGAAGAATTGCTGCCTAAACAGTATATAGTTTTTCAGAAATATGATATTTGGCGGTATTGTAGTTTATTTAAA	KYVLIRDIFVNRITYSEELLPKQYIVFQKYDIWRYCSLFK	FALSE	spec	0	1	2	1	1165	1310	0.2465	6.505	95	761.496	763.478	2.98461
CliM	bs	609	mt	r19	TTT	AAGTATGTTTTAATAAGAGACATATTTGTAAATAGAATTACATATTCTGAAGAATTTCTGCCTAAACAGTATATAGTTTTTCAGAAATATGATATTTGGCGGTATTGTAGTTTATTTAAA	KYVLIRDIFVNRITYSEEFLPKQYIVFQKYDIWRYCSLFK	FALSE	spec	0	1	1	1	15	31	0.3335	6.355	96	9.56849	16.7716	3.16362
CliM	bs	609	mt	r19	TTT	AAGTATGTTTTAATAAGAGACATATTTGTAAATAGAATTACATATTCTGAAGAATTTCTGCCTAAACAGTATATAGTTTTTCAGAAATATGATATTTGGCGGTATTGTAGTTTATTTAAA	KYVLIRDIFVNRITYSEEFLPKQYIVFQKYDIWRYCSLFK	FALSE	spec	0	1	2	1	14	32	0.2465	6.505	95	9.15103	18.6498	3.63098
CliM	bs	610	mt	r20	AAG	AAGTATGTTTTAATAAGAGACATATTTGTAAATAGAATTACATATTCTGAAGAACGAAAGCCTAAACAGTATATAGTTTTTCAGAAATATGATATTTGGCGGTATTGTAGTTTATTTAAA	KYVLIRDIFVNRITYSEERKPKQYIVFQKYDIWRYCSLFK	FALSE	spec	0	1	1	1	66	81	0.3335	6.355	96	42.1014	43.8226	2.69371
CliM	bs	610	mt	r20	AAG	AAGTATGTTTTAATAAGAGACATATTTGTAAATAGAATTACATATTCTGAAGAACGAAAGCCTAAACAGTATATAGTTTTTCAGAAATATGATATTTGGCGGTATTGTAGTTTATTTAAA	KYVLIRDIFVNRITYSEERKPKQYIVFQKYDIWRYCSLFK	FALSE	spec	0	1	2	1	80	59	0.2465	6.505	95	52.2916	34.3856	2.60028
CliM	bs	611	mt	r20	AAT	AAGTATGTTTTAATAAGAGACATATTTGTAAATAGAATTACATATTCTGAAGAACGAAATCCTAAACAGTATATAGTTTTTCAGAAATATGATATTTGGCGGTATTGTAGTTTATTTAAA	KYVLIRDIFVNRITYSEERNPKQYIVFQKYDIWRYCSLFK	FALSE	spec	0	1	1	1	2906	3208	0.3335	6.355	96	1853.74	1735.59	2.5982
CliM	bs	611	mt	r20	AAT	AAGTATGTTTTAATAAGAGACATATTTGTAAATAGAATTACATATTCTGAAGAACGAAATCCTAAACAGTATATAGTTTTTCAGAAATATGATATTTGGCGGTATTGTAGTTTATTTAAA	KYVLIRDIFVNRITYSEERNPKQYIVFQKYDIWRYCSLFK	FALSE	spec	0	1	2	1	3001	3123	0.2465	6.505	95	1961.59	1820.11	2.91404
CliM	bs	612	mt	r20	ACG	AAGTATGTTTTAATAAGAGACATATTTGTAAATAGAATTACATATTCTGAAGAACGAACGCCTAAACAGTATATAGTTTTTCAGAAATATGATATTTGGCGGTATTGTAGTTTATTTAAA	KYVLIRDIFVNRITYSEERTPKQYIVFQKYDIWRYCSLFK	FALSE	spec	0	1	1	1	NA	NA	0.3335	6.355	96	NA	NA	NA
CliM	bs	612	mt	r20	ACG	AAGTATGTTTTAATAAGAGACATATTTGTAAATAGAATTACATATTCTGAAGAACGAACGCCTAAACAGTATATAGTTTTTCAGAAATATGATATTTGGCGGTATTGTAGTTTATTTAAA	KYVLIRDIFVNRITYSEERTPKQYIVFQKYDIWRYCSLFK	FALSE	spec	0	1	2	1	1	NA	0.2465	6.505	95	NA	NA	NA
CliM	bs	613	mt	r20	ACT	AAGTATGTTTTAATAAGAGACATATTTGTAAATAGAATTACATATTCTGAAGAACGAACTCCTAAACAGTATATAGTTTTTCAGAAATATGATATTTGGCGGTATTGTAGTTTATTTAAA	KYVLIRDIFVNRITYSEERTPKQYIVFQKYDIWRYCSLFK	FALSE	spec	0	1	1	1	1260	1531	0.3335	6.355	96	803.753	828.301	2.68471
CliM	bs	613	mt	r20	ACT	AAGTATGTTTTAATAAGAGACATATTTGTAAATAGAATTACATATTCTGAAGAACGAACTCCTAAACAGTATATAGTTTTTCAGAAATATGATATTTGGCGGTATTGTAGTTTATTTAAA	KYVLIRDIFVNRITYSEERTPKQYIVFQKYDIWRYCSLFK	FALSE	spec	0	1	2	1	1271	1465	0.2465	6.505	95	830.782	853.813	3.00716
CliM	bs	614	mt	r20	AGG	AAGTATGTTTTAATAAGAGACATATTTGTAAATAGAATTACATATTCTGAAGAACGAAGGCCTAAACAGTATATAGTTTTTCAGAAATATGATATTTGGCGGTATTGTAGTTTATTTAAA	KYVLIRDIFVNRITYSEERRPKQYIVFQKYDIWRYCSLFK	FALSE	spec	0	1	1	1	37	32	0.3335	6.355	96	23.6023	17.3126	2.37815
CliM	bs	614	mt	r20	AGG	AAGTATGTTTTAATAAGAGACATATTTGTAAATAGAATTACATATTCTGAAGAACGAAGGCCTAAACAGTATATAGTTTTTCAGAAATATGATATTTGGCGGTATTGTAGTTTATTTAAA	KYVLIRDIFVNRITYSEERRPKQYIVFQKYDIWRYCSLFK	FALSE	spec	0	1	2	1	29	36	0.2465	6.505	95	18.9557	20.9811	3.07474
CliM	bs	615	mt	r20	AGT	AAGTATGTTTTAATAAGAGACATATTTGTAAATAGAATTACATATTCTGAAGAACGAAGTCCTAAACAGTATATAGTTTTTCAGAAATATGATATTTGGCGGTATTGTAGTTTATTTAAA	KYVLIRDIFVNRITYSEERSPKQYIVFQKYDIWRYCSLFK	FALSE	spec	0	1	1	1	2334	2726	0.3335	6.355	96	1488.86	1474.82	2.64904
CliM	bs	615	mt	r20	AGT	AAGTATGTTTTAATAAGAGACATATTTGTAAATAGAATTACATATTCTGAAGAACGAAGTCCTAAACAGTATATAGTTTTTCAGAAATATGATATTTGGCGGTATTGTAGTTTATTTAAA	KYVLIRDIFVNRITYSEERSPKQYIVFQKYDIWRYCSLFK	FALSE	spec	0	1	2	1	2358	2588	0.2465	6.505	95	1541.29	1508.31	2.96253
CliM	bs	616	mt	r20	ATG	AAGTATGTTTTAATAAGAGACATATTTGTAAATAGAATTACATATTCTGAAGAACGAATGCCTAAACAGTATATAGTTTTTCAGAAATATGATATTTGGCGGTATTGTAGTTTATTTAAA	KYVLIRDIFVNRITYSEERMPKQYIVFQKYDIWRYCSLFK	FALSE	spec	0	1	1	1	1	3	0.3335	6.355	96	NA	NA	NA
CliM	bs	616	mt	r20	ATG	AAGTATGTTTTAATAAGAGACATATTTGTAAATAGAATTACATATTCTGAAGAACGAATGCCTAAACAGTATATAGTTTTTCAGAAATATGATATTTGGCGGTATTGTAGTTTATTTAAA	KYVLIRDIFVNRITYSEERMPKQYIVFQKYDIWRYCSLFK	FALSE	spec	0	1	2	1	1	6	0.2465	6.505	95	NA	NA	NA
CliM	bs	617	mt	r20	ATT	AAGTATGTTTTAATAAGAGACATATTTGTAAATAGAATTACATATTCTGAAGAACGAATTCCTAAACAGTATATAGTTTTTCAGAAATATGATATTTGGCGGTATTGTAGTTTATTTAAA	KYVLIRDIFVNRITYSEERIPKQYIVFQKYDIWRYCSLFK	FALSE	spec	0	1	1	1	1305	1572	0.3335	6.355	96	832.459	850.483	2.6769
CliM	bs	617	mt	r20	ATT	AAGTATGTTTTAATAAGAGACATATTTGTAAATAGAATTACATATTCTGAAGAACGAATTCCTAAACAGTATATAGTTTTTCAGAAATATGATATTTGGCGGTATTGTAGTTTATTTAAA	KYVLIRDIFVNRITYSEERIPKQYIVFQKYDIWRYCSLFK	FALSE	spec	0	1	2	1	1351	1602	0.2465	6.505	95	883.074	933.657	3.033
CliM	bs	618	mt	r20	CAG	AAGTATGTTTTAATAAGAGACATATTTGTAAATAGAATTACATATTCTGAAGAACGACAGCCTAAACAGTATATAGTTTTTCAGAAATATGATATTTGGCGGTATTGTAGTTTATTTAAA	KYVLIRDIFVNRITYSEERQPKQYIVFQKYDIWRYCSLFK	FALSE	spec	0	1	1	1	1	1	0.3335	6.355	96	NA	NA	NA
CliM	bs	618	mt	r20	CAG	AAGTATGTTTTAATAAGAGACATATTTGTAAATAGAATTACATATTCTGAAGAACGACAGCCTAAACAGTATATAGTTTTTCAGAAATATGATATTTGGCGGTATTGTAGTTTATTTAAA	KYVLIRDIFVNRITYSEERQPKQYIVFQKYDIWRYCSLFK	FALSE	spec	0	1	2	1	NA	1	0.2465	6.505	95	NA	NA	NA
CliM	bs	619	mt	r20	CAT	AAGTATGTTTTAATAAGAGACATATTTGTAAATAGAATTACATATTCTGAAGAACGACATCCTAAACAGTATATAGTTTTTCAGAAATATGATATTTGGCGGTATTGTAGTTTATTTAAA	KYVLIRDIFVNRITYSEERHPKQYIVFQKYDIWRYCSLFK	FALSE	spec	0	1	1	1	1876	2190	0.3335	6.355	96	1196.7	1184.83	2.6486
CliM	bs	619	mt	r20	CAT	AAGTATGTTTTAATAAGAGACATATTTGTAAATAGAATTACATATTCTGAAGAACGACATCCTAAACAGTATATAGTTTTTCAGAAATATGATATTTGGCGGTATTGTAGTTTATTTAAA	KYVLIRDIFVNRITYSEERHPKQYIVFQKYDIWRYCSLFK	FALSE	spec	0	1	2	1	1882	2006	0.2465	6.505	95	1230.16	1169.11	2.93587
CliM	bs	620	mt	r20	CCG	AAGTATGTTTTAATAAGAGACATATTTGTAAATAGAATTACATATTCTGAAGAACGACCGCCTAAACAGTATATAGTTTTTCAGAAATATGATATTTGGCGGTATTGTAGTTTATTTAAA	KYVLIRDIFVNRITYSEERPPKQYIVFQKYDIWRYCSLFK	FALSE	spec	0	1	1	1	4	8	0.3335	6.355	96	NA	4.32816	NA
CliM	bs	620	mt	r20	CCG	AAGTATGTTTTAATAAGAGACATATTTGTAAATAGAATTACATATTCTGAAGAACGACCGCCTAAACAGTATATAGTTTTTCAGAAATATGATATTTGGCGGTATTGTAGTTTATTTAAA	KYVLIRDIFVNRITYSEERPPKQYIVFQKYDIWRYCSLFK	FALSE	spec	0	1	2	1	2	6	0.2465	6.505	95	NA	NA	NA
CliM	bs	621	mt	r20	CCT	AAGTATGTTTTAATAAGAGACATATTTGTAAATAGAATTACATATTCTGAAGAACGACCTCCTAAACAGTATATAGTTTTTCAGAAATATGATATTTGGCGGTATTGTAGTTTATTTAAA	KYVLIRDIFVNRITYSEERPPKQYIVFQKYDIWRYCSLFK	FALSE	spec	0	1	1	1	1700	1916	0.3335	6.355	96	1084.43	1036.59	2.61691
CliM	bs	621	mt	r20	CCT	AAGTATGTTTTAATAAGAGACATATTTGTAAATAGAATTACATATTCTGAAGAACGACCTCCTAAACAGTATATAGTTTTTCAGAAATATGATATTTGGCGGTATTGTAGTTTATTTAAA	KYVLIRDIFVNRITYSEERPPKQYIVFQKYDIWRYCSLFK	FALSE	spec	0	1	2	1	1549	1708	0.2465	6.505	95	1012.5	995.435	2.96676
CliM	bs	622	mt	r20	CGG	AAGTATGTTTTAATAAGAGACATATTTGTAAATAGAATTACATATTCTGAAGAACGACGGCCTAAACAGTATATAGTTTTTCAGAAATATGATATTTGGCGGTATTGTAGTTTATTTAAA	KYVLIRDIFVNRITYSEERRPKQYIVFQKYDIWRYCSLFK	FALSE	spec	0	1	1	1	6	9	0.3335	6.355	96	NA	4.86918	NA
CliM	bs	622	mt	r20	CGG	AAGTATGTTTTAATAAGAGACATATTTGTAAATAGAATTACATATTCTGAAGAACGACGGCCTAAACAGTATATAGTTTTTCAGAAATATGATATTTGGCGGTATTGTAGTTTATTTAAA	KYVLIRDIFVNRITYSEERRPKQYIVFQKYDIWRYCSLFK	FALSE	spec	0	1	2	1	5	7	0.2465	6.505	95	NA	NA	NA
CliM	bs	623	mt	r20	CGT	AAGTATGTTTTAATAAGAGACATATTTGTAAATAGAATTACATATTCTGAAGAACGACGTCCTAAACAGTATATAGTTTTTCAGAAATATGATATTTGGCGGTATTGTAGTTTATTTAAA	KYVLIRDIFVNRITYSEERRPKQYIVFQKYDIWRYCSLFK	FALSE	spec	0	1	1	1	3382	3850	0.3335	6.355	96	2157.38	2082.93	2.62592
CliM	bs	623	mt	r20	CGT	AAGTATGTTTTAATAAGAGACATATTTGTAAATAGAATTACATATTCTGAAGAACGACGTCCTAAACAGTATATAGTTTTTCAGAAATATGATATTTGGCGGTATTGTAGTTTATTTAAA	KYVLIRDIFVNRITYSEERRPKQYIVFQKYDIWRYCSLFK	FALSE	spec	0	1	2	1	3009	3809	0.2465	6.505	95	1966.82	2219.91	3.09255
CliM	bs	625	mt	r20	CTT	AAGTATGTTTTAATAAGAGACATATTTGTAAATAGAATTACATATTCTGAAGAACGACTTCCTAAACAGTATATAGTTTTTCAGAAATATGATATTTGGCGGTATTGTAGTTTATTTAAA	KYVLIRDIFVNRITYSEERLPKQYIVFQKYDIWRYCSLFK	FALSE	spec	0	1	1	1	1163	1241	0.3335	6.355	96	741.877	671.406	2.56759
CliM	bs	625	mt	r20	CTT	AAGTATGTTTTAATAAGAGACATATTTGTAAATAGAATTACATATTCTGAAGAACGACTTCCTAAACAGTATATAGTTTTTCAGAAATATGATATTTGGCGGTATTGTAGTTTATTTAAA	KYVLIRDIFVNRITYSEERLPKQYIVFQKYDIWRYCSLFK	FALSE	spec	0	1	2	1	1103	1406	0.2465	6.505	95	720.97	819.427	3.09888
CliM	bs	626	mt	r20	GAG	AAGTATGTTTTAATAAGAGACATATTTGTAAATAGAATTACATATTCTGAAGAACGAGAGCCTAAACAGTATATAGTTTTTCAGAAATATGATATTTGGCGGTATTGTAGTTTATTTAAA	KYVLIRDIFVNRITYSEEREPKQYIVFQKYDIWRYCSLFK	FALSE	spec	0	1	1	1	NA	1	0.3335	6.355	96	NA	NA	NA
CliM	bs	626	mt	r20	GAG	AAGTATGTTTTAATAAGAGACATATTTGTAAATAGAATTACATATTCTGAAGAACGAGAGCCTAAACAGTATATAGTTTTTCAGAAATATGATATTTGGCGGTATTGTAGTTTATTTAAA	KYVLIRDIFVNRITYSEEREPKQYIVFQKYDIWRYCSLFK	FALSE	spec	0	1	2	1	1	1	0.2465	6.505	95	NA	NA	NA
CliM	bs	627	mt	r20	GAT	AAGTATGTTTTAATAAGAGACATATTTGTAAATAGAATTACATATTCTGAAGAACGAGATCCTAAACAGTATATAGTTTTTCAGAAATATGATATTTGGCGGTATTGTAGTTTATTTAAA	KYVLIRDIFVNRITYSEERDPKQYIVFQKYDIWRYCSLFK	FALSE	spec	0	1	1	1	3448	4117	0.3335	6.355	96	2199.48	2227.38	2.66895
CliM	bs	627	mt	r20	GAT	AAGTATGTTTTAATAAGAGACATATTTGTAAATAGAATTACATATTCTGAAGAACGAGATCCTAAACAGTATATAGTTTTTCAGAAATATGATATTTGGCGGTATTGTAGTTTATTTAAA	KYVLIRDIFVNRITYSEERDPKQYIVFQKYDIWRYCSLFK	FALSE	spec	0	1	2	1	3404	4030	0.2465	6.505	95	2225.01	2348.71	3.03155
CliM	bs	628	mt	r20	GCG	AAGTATGTTTTAATAAGAGACATATTTGTAAATAGAATTACATATTCTGAAGAACGAGCGCCTAAACAGTATATAGTTTTTCAGAAATATGATATTTGGCGGTATTGTAGTTTATTTAAA	KYVLIRDIFVNRITYSEERAPKQYIVFQKYDIWRYCSLFK	FALSE	spec	0	1	1	1	1	3	0.3335	6.355	96	NA	NA	NA
CliM	bs	628	mt	r20	GCG	AAGTATGTTTTAATAAGAGACATATTTGTAAATAGAATTACATATTCTGAAGAACGAGCGCCTAAACAGTATATAGTTTTTCAGAAATATGATATTTGGCGGTATTGTAGTTTATTTAAA	KYVLIRDIFVNRITYSEERAPKQYIVFQKYDIWRYCSLFK	FALSE	spec	0	1	2	1	NA	7	0.2465	6.505	95	NA	NA	NA
CliM	bs	629	mt	r20	GCT	AAGTATGTTTTAATAAGAGACATATTTGTAAATAGAATTACATATTCTGAAGAACGAGCTCCTAAACAGTATATAGTTTTTCAGAAATATGATATTTGGCGGTATTGTAGTTTATTTAAA	KYVLIRDIFVNRITYSEERAPKQYIVFQKYDIWRYCSLFK	FALSE	spec	0	1	1	1	4304	5088	0.3335	6.355	96	2745.52	2752.71	2.65994
CliM	bs	629	mt	r20	GCT	AAGTATGTTTTAATAAGAGACATATTTGTAAATAGAATTACATATTCTGAAGAACGAGCTCCTAAACAGTATATAGTTTTTCAGAAATATGATATTTGGCGGTATTGTAGTTTATTTAAA	KYVLIRDIFVNRITYSEERAPKQYIVFQKYDIWRYCSLFK	FALSE	spec	0	1	2	1	4254	4930	0.2465	6.505	95	2780.6	2873.24	3.01211
CliM	bs	630	mt	r20	GGG	AAGTATGTTTTAATAAGAGACATATTTGTAAATAGAATTACATATTCTGAAGAACGAGGGCCTAAACAGTATATAGTTTTTCAGAAATATGATATTTGGCGGTATTGTAGTTTATTTAAA	KYVLIRDIFVNRITYSEERGPKQYIVFQKYDIWRYCSLFK	FALSE	spec	0	1	1	1	17	13	0.3335	6.355	96	10.8443	7.03326	2.26716
CliM	bs	630	mt	r20	GGG	AAGTATGTTTTAATAAGAGACATATTTGTAAATAGAATTACATATTCTGAAGAACGAGGGCCTAAACAGTATATAGTTTTTCAGAAATATGATATTTGGCGGTATTGTAGTTTATTTAAA	KYVLIRDIFVNRITYSEERGPKQYIVFQKYDIWRYCSLFK	FALSE	spec	0	1	2	1	10	13	0.2465	6.505	95	6.53645	7.57649	3.11679
CliM	bs	631	mt	r20	GGT	AAGTATGTTTTAATAAGAGACATATTTGTAAATAGAATTACATATTCTGAAGAACGAGGTCCTAAACAGTATATAGTTTTTCAGAAATATGATATTTGGCGGTATTGTAGTTTATTTAAA	KYVLIRDIFVNRITYSEERGPKQYIVFQKYDIWRYCSLFK	FALSE	spec	0	1	1	1	7435	8872	0.3335	6.355	96	4742.78	4799.93	2.66838
CliM	bs	631	mt	r20	GGT	AAGTATGTTTTAATAAGAGACATATTTGTAAATAGAATTACATATTCTGAAGAACGAGGTCCTAAACAGTATATAGTTTTTCAGAAATATGATATTTGGCGGTATTGTAGTTTATTTAAA	KYVLIRDIFVNRITYSEERGPKQYIVFQKYDIWRYCSLFK	FALSE	spec	0	1	2	1	7288	8549	0.2465	6.505	95	4763.76	4982.42	3.02314
CliM	bs	632	mt	r20	GTG	AAGTATGTTTTAATAAGAGACATATTTGTAAATAGAATTACATATTCTGAAGAACGAGTGCCTAAACAGTATATAGTTTTTCAGAAATATGATATTTGGCGGTATTGTAGTTTATTTAAA	KYVLIRDIFVNRITYSEERVPKQYIVFQKYDIWRYCSLFK	FALSE	spec	0	1	1	1	36	40	0.3335	6.355	96	22.9644	21.6408	2.60406
CliM	bs	632	mt	r20	GTG	AAGTATGTTTTAATAAGAGACATATTTGTAAATAGAATTACATATTCTGAAGAACGAGTGCCTAAACAGTATATAGTTTTTCAGAAATATGATATTTGGCGGTATTGTAGTTTATTTAAA	KYVLIRDIFVNRITYSEERVPKQYIVFQKYDIWRYCSLFK	FALSE	spec	0	1	2	1	39	32	0.2465	6.505	95	25.4921	18.6498	2.69747
CliM	bs	633	mt	r20	GTT	AAGTATGTTTTAATAAGAGACATATTTGTAAATAGAATTACATATTCTGAAGAACGAGTTCCTAAACAGTATATAGTTTTTCAGAAATATGATATTTGGCGGTATTGTAGTTTATTTAAA	KYVLIRDIFVNRITYSEERVPKQYIVFQKYDIWRYCSLFK	FALSE	spec	0	1	1	1	3677	4402	0.3335	6.355	96	2345.56	2381.57	2.67132
CliM	bs	633	mt	r20	GTT	AAGTATGTTTTAATAAGAGACATATTTGTAAATAGAATTACATATTCTGAAGAACGAGTTCCTAAACAGTATATAGTTTTTCAGAAATATGATATTTGGCGGTATTGTAGTTTATTTAAA	KYVLIRDIFVNRITYSEERVPKQYIVFQKYDIWRYCSLFK	FALSE	spec	0	1	2	1	3646	4414	0.2465	6.505	95	2383.19	2572.51	3.0519
CliM	bs	634	mt	r20	TAG	AAGTATGTTTTAATAAGAGACATATTTGTAAATAGAATTACATATTCTGAAGAACGATAGCCTAAACAGTATATAGTTTTTCAGAAATATGATATTTGGCGGTATTGTAGTTTATTTAAA	KYVLIRDIFVNRITYSEER*PKQYIVFQKYDIWRYCSLFK	TRUE	spec	0	1	1	1	NA	1	0.3335	6.355	96	NA	NA	NA
CliM	bs	634	mt	r20	TAG	AAGTATGTTTTAATAAGAGACATATTTGTAAATAGAATTACATATTCTGAAGAACGATAGCCTAAACAGTATATAGTTTTTCAGAAATATGATATTTGGCGGTATTGTAGTTTATTTAAA	KYVLIRDIFVNRITYSEER*PKQYIVFQKYDIWRYCSLFK	TRUE	spec	0	1	2	1	NA	NA	0.2465	6.505	95	NA	NA	NA
CliM	bs	635	mt	r20	TAT	AAGTATGTTTTAATAAGAGACATATTTGTAAATAGAATTACATATTCTGAAGAACGATATCCTAAACAGTATATAGTTTTTCAGAAATATGATATTTGGCGGTATTGTAGTTTATTTAAA	KYVLIRDIFVNRITYSEERYPKQYIVFQKYDIWRYCSLFK	FALSE	spec	0	1	1	1	939	1072	0.3335	6.355	96	598.988	579.973	2.6285
CliM	bs	635	mt	r20	TAT	AAGTATGTTTTAATAAGAGACATATTTGTAAATAGAATTACATATTCTGAAGAACGATATCCTAAACAGTATATAGTTTTTCAGAAATATGATATTTGGCGGTATTGTAGTTTATTTAAA	KYVLIRDIFVNRITYSEERYPKQYIVFQKYDIWRYCSLFK	FALSE	spec	0	1	2	1	1098	1093	0.2465	6.505	95	717.702	637.008	2.87357
CliM	bs	636	mt	r20	TCG	AAGTATGTTTTAATAAGAGACATATTTGTAAATAGAATTACATATTCTGAAGAACGATCGCCTAAACAGTATATAGTTTTTCAGAAATATGATATTTGGCGGTATTGTAGTTTATTTAAA	KYVLIRDIFVNRITYSEERSPKQYIVFQKYDIWRYCSLFK	FALSE	spec	0	1	1	1	NA	NA	0.3335	6.355	96	NA	NA	NA
CliM	bs	636	mt	r20	TCG	AAGTATGTTTTAATAAGAGACATATTTGTAAATAGAATTACATATTCTGAAGAACGATCGCCTAAACAGTATATAGTTTTTCAGAAATATGATATTTGGCGGTATTGTAGTTTATTTAAA	KYVLIRDIFVNRITYSEERSPKQYIVFQKYDIWRYCSLFK	FALSE	spec	0	1	2	1	NA	NA	0.2465	6.505	95	NA	NA	NA
CliM	bs	637	mt	r20	TCT	AAGTATGTTTTAATAAGAGACATATTTGTAAATAGAATTACATATTCTGAAGAACGATCTCCTAAACAGTATATAGTTTTTCAGAAATATGATATTTGGCGGTATTGTAGTTTATTTAAA	KYVLIRDIFVNRITYSEERSPKQYIVFQKYDIWRYCSLFK	FALSE	spec	0	1	1	1	777	939	0.3335	6.355	96	495.648	508.018	2.67981
CliM	bs	637	mt	r20	TCT	AAGTATGTTTTAATAAGAGACATATTTGTAAATAGAATTACATATTCTGAAGAACGATCTCCTAAACAGTATATAGTTTTTCAGAAATATGATATTTGGCGGTATTGTAGTTTATTTAAA	KYVLIRDIFVNRITYSEERSPKQYIVFQKYDIWRYCSLFK	FALSE	spec	0	1	2	1	803	872	0.2465	6.505	95	524.877	508.208	2.95284
CliM	bs	638	mt	r20	TGG	AAGTATGTTTTAATAAGAGACATATTTGTAAATAGAATTACATATTCTGAAGAACGATGGCCTAAACAGTATATAGTTTTTCAGAAATATGATATTTGGCGGTATTGTAGTTTATTTAAA	KYVLIRDIFVNRITYSEERWPKQYIVFQKYDIWRYCSLFK	FALSE	spec	0	1	1	1	88	109	0.3335	6.355	96	56.1352	58.9712	2.70202
CliM	bs	638	mt	r20	TGG	AAGTATGTTTTAATAAGAGACATATTTGTAAATAGAATTACATATTCTGAAGAACGATGGCCTAAACAGTATATAGTTTTTCAGAAATATGATATTTGGCGGTATTGTAGTTTATTTAAA	KYVLIRDIFVNRITYSEERWPKQYIVFQKYDIWRYCSLFK	FALSE	spec	0	1	2	1	104	132	0.2465	6.505	95	67.9791	76.9306	3.09496
CliM	bs	639	mt	r20	TGT	AAGTATGTTTTAATAAGAGACATATTTGTAAATAGAATTACATATTCTGAAGAACGATGTCCTAAACAGTATATAGTTTTTCAGAAATATGATATTTGGCGGTATTGTAGTTTATTTAAA	KYVLIRDIFVNRITYSEERCPKQYIVFQKYDIWRYCSLFK	FALSE	spec	0	1	1	1	2925	3397	0.3335	6.355	96	1865.86	1837.84	2.64394
CliM	bs	639	mt	r20	TGT	AAGTATGTTTTAATAAGAGACATATTTGTAAATAGAATTACATATTCTGAAGAACGATGTCCTAAACAGTATATAGTTTTTCAGAAATATGATATTTGGCGGTATTGTAGTTTATTTAAA	KYVLIRDIFVNRITYSEERCPKQYIVFQKYDIWRYCSLFK	FALSE	spec	0	1	2	1	3145	3451	0.2465	6.505	95	2055.71	2011.27	2.96233
CliM	bs	640	mt	r20	TTG	AAGTATGTTTTAATAAGAGACATATTTGTAAATAGAATTACATATTCTGAAGAACGATTGCCTAAACAGTATATAGTTTTTCAGAAATATGATATTTGGCGGTATTGTAGTTTATTTAAA	KYVLIRDIFVNRITYSEERLPKQYIVFQKYDIWRYCSLFK	FALSE	spec	0	1	1	1	5	6	0.3335	6.355	96	NA	NA	NA
CliM	bs	640	mt	r20	TTG	AAGTATGTTTTAATAAGAGACATATTTGTAAATAGAATTACATATTCTGAAGAACGATTGCCTAAACAGTATATAGTTTTTCAGAAATATGATATTTGGCGGTATTGTAGTTTATTTAAA	KYVLIRDIFVNRITYSEERLPKQYIVFQKYDIWRYCSLFK	FALSE	spec	0	1	2	1	2	6	0.2465	6.505	95	NA	NA	NA
CliM	bs	641	mt	r20	TTT	AAGTATGTTTTAATAAGAGACATATTTGTAAATAGAATTACATATTCTGAAGAACGATTTCCTAAACAGTATATAGTTTTTCAGAAATATGATATTTGGCGGTATTGTAGTTTATTTAAA	KYVLIRDIFVNRITYSEERFPKQYIVFQKYDIWRYCSLFK	FALSE	spec	0	1	1	1	1320	1503	0.3335	6.355	96	842.027	813.153	2.62612
CliM	bs	641	mt	r20	TTT	AAGTATGTTTTAATAAGAGACATATTTGTAAATAGAATTACATATTCTGAAGAACGATTTCCTAAACAGTATATAGTTTTTCAGAAATATGATATTTGGCGGTATTGTAGTTTATTTAAA	KYVLIRDIFVNRITYSEERFPKQYIVFQKYDIWRYCSLFK	FALSE	spec	0	1	2	1	1250	1465	0.2465	6.505	95	817.056	853.813	3.02234
CliM	bs	642	mt	r21	AAG	AAGTATGTTTTAATAAGAGACATATTTGTAAATAGAATTACATATTCTGAAGAACGACTGAAGAAACAGTATATAGTTTTTCAGAAATATGATATTTGGCGGTATTGTAGTTTATTTAAA	KYVLIRDIFVNRITYSEERLKKQYIVFQKYDIWRYCSLFK	FALSE	spec	0	1	1	1	802	1061	0.3335	6.355	96	511.595	574.022	2.7614
CliM	bs	642	mt	r21	AAG	AAGTATGTTTTAATAAGAGACATATTTGTAAATAGAATTACATATTCTGAAGAACGACTGAAGAAACAGTATATAGTTTTTCAGAAATATGATATTTGGCGGTATTGTAGTTTATTTAAA	KYVLIRDIFVNRITYSEERLKKQYIVFQKYDIWRYCSLFK	FALSE	spec	0	1	2	1	884	967	0.2465	6.505	95	577.822	563.575	2.9595
CliM	bs	643	mt	r21	AAT	AAGTATGTTTTAATAAGAGACATATTTGTAAATAGAATTACATATTCTGAAGAACGACTGAATAAACAGTATATAGTTTTTCAGAAATATGATATTTGGCGGTATTGTAGTTTATTTAAA	KYVLIRDIFVNRITYSEERLNKQYIVFQKYDIWRYCSLFK	FALSE	spec	0	1	1	1	732	730	0.3335	6.355	96	466.942	394.944	2.50659
CliM	bs	643	mt	r21	AAT	AAGTATGTTTTAATAAGAGACATATTTGTAAATAGAATTACATATTCTGAAGAACGACTGAATAAACAGTATATAGTTTTTCAGAAATATGATATTTGGCGGTATTGTAGTTTATTTAAA	KYVLIRDIFVNRITYSEERLNKQYIVFQKYDIWRYCSLFK	FALSE	spec	0	1	2	1	720	876	0.2465	6.505	95	470.624	510.539	3.05642
CliM	bs	644	mt	r21	ACG	AAGTATGTTTTAATAAGAGACATATTTGTAAATAGAATTACATATTCTGAAGAACGACTGACGAAACAGTATATAGTTTTTCAGAAATATGATATTTGGCGGTATTGTAGTTTATTTAAA	KYVLIRDIFVNRITYSEERLTKQYIVFQKYDIWRYCSLFK	FALSE	spec	0	1	1	1	1506	1644	0.3335	6.355	96	960.677	889.437	2.58811
CliM	bs	644	mt	r21	ACG	AAGTATGTTTTAATAAGAGACATATTTGTAAATAGAATTACATATTCTGAAGAACGACTGACGAAACAGTATATAGTTTTTCAGAAATATGATATTTGGCGGTATTGTAGTTTATTTAAA	KYVLIRDIFVNRITYSEERLTKQYIVFQKYDIWRYCSLFK	FALSE	spec	0	1	2	1	1314	1646	0.2465	6.505	95	858.889	959.301	3.08299
CliM	bs	645	mt	r21	ACT	AAGTATGTTTTAATAAGAGACATATTTGTAAATAGAATTACATATTCTGAAGAACGACTGACTAAACAGTATATAGTTTTTCAGAAATATGATATTTGGCGGTATTGTAGTTTATTTAAA	KYVLIRDIFVNRITYSEERLTKQYIVFQKYDIWRYCSLFK	FALSE	spec	0	1	1	1	573	625	0.3335	6.355	96	365.516	338.137	2.58738
CliM	bs	645	mt	r21	ACT	AAGTATGTTTTAATAAGAGACATATTTGTAAATAGAATTACATATTCTGAAGAACGACTGACTAAACAGTATATAGTTTTTCAGAAATATGATATTTGGCGGTATTGTAGTTTATTTAAA	KYVLIRDIFVNRITYSEERLTKQYIVFQKYDIWRYCSLFK	FALSE	spec	0	1	2	1	493	623	0.2465	6.505	95	322.247	363.089	3.09098
CliM	bs	646	mt	r21	AGG	AAGTATGTTTTAATAAGAGACATATTTGTAAATAGAATTACATATTCTGAAGAACGACTGAGGAAACAGTATATAGTTTTTCAGAAATATGATATTTGGCGGTATTGTAGTTTATTTAAA	KYVLIRDIFVNRITYSEERLRKQYIVFQKYDIWRYCSLFK	FALSE	spec	0	1	1	1	1490	1838	0.3335	6.355	96	950.47	994.394	2.69832
CliM	bs	646	mt	r21	AGG	AAGTATGTTTTAATAAGAGACATATTTGTAAATAGAATTACATATTCTGAAGAACGACTGAGGAAACAGTATATAGTTTTTCAGAAATATGATATTTGGCGGTATTGTAGTTTATTTAAA	KYVLIRDIFVNRITYSEERLRKQYIVFQKYDIWRYCSLFK	FALSE	spec	0	1	2	1	1565	1811	0.2465	6.505	95	1022.95	1055.46	3.01075
CliM	bs	647	mt	r21	AGT	AAGTATGTTTTAATAAGAGACATATTTGTAAATAGAATTACATATTCTGAAGAACGACTGAGTAAACAGTATATAGTTTTTCAGAAATATGATATTTGGCGGTATTGTAGTTTATTTAAA	KYVLIRDIFVNRITYSEERLSKQYIVFQKYDIWRYCSLFK	FALSE	spec	0	1	1	1	768	775	0.3335	6.355	96	489.907	419.29	2.51723
CliM	bs	647	mt	r21	AGT	AAGTATGTTTTAATAAGAGACATATTTGTAAATAGAATTACATATTCTGAAGAACGACTGAGTAAACAGTATATAGTTTTTCAGAAATATGATATTTGGCGGTATTGTAGTTTATTTAAA	KYVLIRDIFVNRITYSEERLSKQYIVFQKYDIWRYCSLFK	FALSE	spec	0	1	2	1	681	806	0.2465	6.505	95	445.132	469.743	3.03128
CliM	bs	648	mt	r21	ATG	AAGTATGTTTTAATAAGAGACATATTTGTAAATAGAATTACATATTCTGAAGAACGACTGATGAAACAGTATATAGTTTTTCAGAAATATGATATTTGGCGGTATTGTAGTTTATTTAAA	KYVLIRDIFVNRITYSEERLMKQYIVFQKYDIWRYCSLFK	FALSE	spec	0	1	1	1	1072	1239	0.3335	6.355	96	683.828	670.324	2.6396
CliM	bs	648	mt	r21	ATG	AAGTATGTTTTAATAAGAGACATATTTGTAAATAGAATTACATATTCTGAAGAACGACTGATGAAACAGTATATAGTTTTTCAGAAATATGATATTTGGCGGTATTGTAGTTTATTTAAA	KYVLIRDIFVNRITYSEERLMKQYIVFQKYDIWRYCSLFK	FALSE	spec	0	1	2	1	947	1311	0.2465	6.505	95	619.002	764.06	3.17408
CliM	bs	649	mt	r21	ATT	AAGTATGTTTTAATAAGAGACATATTTGTAAATAGAATTACATATTCTGAAGAACGACTGATTAAACAGTATATAGTTTTTCAGAAATATGATATTTGGCGGTATTGTAGTTTATTTAAA	KYVLIRDIFVNRITYSEERLIKQYIVFQKYDIWRYCSLFK	FALSE	spec	0	1	1	1	815	811	0.3335	6.355	96	519.888	438.767	2.50462
CliM	bs	649	mt	r21	ATT	AAGTATGTTTTAATAAGAGACATATTTGTAAATAGAATTACATATTCTGAAGAACGACTGATTAAACAGTATATAGTTTTTCAGAAATATGATATTTGGCGGTATTGTAGTTTATTTAAA	KYVLIRDIFVNRITYSEERLIKQYIVFQKYDIWRYCSLFK	FALSE	spec	0	1	2	1	718	934	0.2465	6.505	95	469.317	544.342	3.11737
CliM	bs	650	mt	r21	CAG	AAGTATGTTTTAATAAGAGACATATTTGTAAATAGAATTACATATTCTGAAGAACGACTGCAGAAACAGTATATAGTTTTTCAGAAATATGATATTTGGCGGTATTGTAGTTTATTTAAA	KYVLIRDIFVNRITYSEERLQKQYIVFQKYDIWRYCSLFK	FALSE	spec	0	1	1	1	1844	2208	0.3335	6.355	96	1176.29	1194.57	2.67149
CliM	bs	650	mt	r21	CAG	AAGTATGTTTTAATAAGAGACATATTTGTAAATAGAATTACATATTCTGAAGAACGACTGCAGAAACAGTATATAGTTTTTCAGAAATATGATATTTGGCGGTATTGTAGTTTATTTAAA	KYVLIRDIFVNRITYSEERLQKQYIVFQKYDIWRYCSLFK	FALSE	spec	0	1	2	1	1939	1969	0.2465	6.505	95	1267.42	1147.55	2.89172
CliM	bs	651	mt	r21	CAT	AAGTATGTTTTAATAAGAGACATATTTGTAAATAGAATTACATATTCTGAAGAACGACTGCATAAACAGTATATAGTTTTTCAGAAATATGATATTTGGCGGTATTGTAGTTTATTTAAA	KYVLIRDIFVNRITYSEERLHKQYIVFQKYDIWRYCSLFK	FALSE	spec	0	1	1	1	485	597	0.3335	6.355	96	309.381	322.989	2.69639
CliM	bs	651	mt	r21	CAT	AAGTATGTTTTAATAAGAGACATATTTGTAAATAGAATTACATATTCTGAAGAACGACTGCATAAACAGTATATAGTTTTTCAGAAATATGATATTTGGCGGTATTGTAGTTTATTTAAA	KYVLIRDIFVNRITYSEERLHKQYIVFQKYDIWRYCSLFK	FALSE	spec	0	1	2	1	475	569	0.2465	6.505	95	310.481	331.617	3.04225
CliM	bs	652	mt	r21	CCG	AAGTATGTTTTAATAAGAGACATATTTGTAAATAGAATTACATATTCTGAAGAACGACTGCCGAAACAGTATATAGTTTTTCAGAAATATGATATTTGGCGGTATTGTAGTTTATTTAAA	KYVLIRDIFVNRITYSEERLPKQYIVFQKYDIWRYCSLFK	FALSE	spec	0	1	1	1	1075	1139	0.3335	6.355	96	685.742	616.222	2.5612
CliM	bs	652	mt	r21	CCG	AAGTATGTTTTAATAAGAGACATATTTGTAAATAGAATTACATATTCTGAAGAACGACTGCCGAAACAGTATATAGTTTTTCAGAAATATGATATTTGGCGGTATTGTAGTTTATTTAAA	KYVLIRDIFVNRITYSEERLPKQYIVFQKYDIWRYCSLFK	FALSE	spec	0	1	2	1	1063	1301	0.2465	6.505	95	694.824	758.232	3.06182
CliM	bs	654	mt	r21	CGG	AAGTATGTTTTAATAAGAGACATATTTGTAAATAGAATTACATATTCTGAAGAACGACTGCGGAAACAGTATATAGTTTTTCAGAAATATGATATTTGGCGGTATTGTAGTTTATTTAAA	KYVLIRDIFVNRITYSEERLRKQYIVFQKYDIWRYCSLFK	FALSE	spec	0	1	1	1	1960	2500	0.3335	6.355	96	1250.28	1352.55	2.72848
CliM	bs	654	mt	r21	CGG	AAGTATGTTTTAATAAGAGACATATTTGTAAATAGAATTACATATTCTGAAGAACGACTGCGGAAACAGTATATAGTTTTTCAGAAATATGATATTTGGCGGTATTGTAGTTTATTTAAA	KYVLIRDIFVNRITYSEERLRKQYIVFQKYDIWRYCSLFK	FALSE	spec	0	1	2	1	1966	2315	0.2465	6.505	95	1285.07	1349.2	3.02662
CliM	bs	655	mt	r21	CGT	AAGTATGTTTTAATAAGAGACATATTTGTAAATAGAATTACATATTCTGAAGAACGACTGCGTAAACAGTATATAGTTTTTCAGAAATATGATATTTGGCGGTATTGTAGTTTATTTAAA	KYVLIRDIFVNRITYSEERLRKQYIVFQKYDIWRYCSLFK	FALSE	spec	0	1	1	1	1272	1490	0.3335	6.355	96	811.408	806.12	2.65169
CliM	bs	655	mt	r21	CGT	AAGTATGTTTTAATAAGAGACATATTTGTAAATAGAATTACATATTCTGAAGAACGACTGCGTAAACAGTATATAGTTTTTCAGAAATATGATATTTGGCGGTATTGTAGTTTATTTAAA	KYVLIRDIFVNRITYSEERLRKQYIVFQKYDIWRYCSLFK	FALSE	spec	0	1	2	1	1186	1448	0.2465	6.505	95	775.223	843.905	3.0596
CliM	bs	656	mt	r21	CTG	AAGTATGTTTTAATAAGAGACATATTTGTAAATAGAATTACATATTCTGAAGAACGACTGCTGAAACAGTATATAGTTTTTCAGAAATATGATATTTGGCGGTATTGTAGTTTATTTAAA	KYVLIRDIFVNRITYSEERLLKQYIVFQKYDIWRYCSLFK	FALSE	spec	0	1	1	1	1278	1359	0.3335	6.355	96	815.236	735.246	2.56446
CliM	bs	656	mt	r21	CTG	AAGTATGTTTTAATAAGAGACATATTTGTAAATAGAATTACATATTCTGAAGAACGACTGCTGAAACAGTATATAGTTTTTCAGAAATATGATATTTGGCGGTATTGTAGTTTATTTAAA	KYVLIRDIFVNRITYSEERLLKQYIVFQKYDIWRYCSLFK	FALSE	spec	0	1	2	1	1164	1337	0.2465	6.505	95	760.842	779.213	3.00399
CliM	bs	657	mt	r21	CTT	AAGTATGTTTTAATAAGAGACATATTTGTAAATAGAATTACATATTCTGAAGAACGACTGCTTAAACAGTATATAGTTTTTCAGAAATATGATATTTGGCGGTATTGTAGTTTATTTAAA	KYVLIRDIFVNRITYSEERLLKQYIVFQKYDIWRYCSLFK	FALSE	spec	0	1	1	1	721	781	0.3335	6.355	96	459.926	422.537	2.58113
CliM	bs	657	mt	r21	CTT	AAGTATGTTTTAATAAGAGACATATTTGTAAATAGAATTACATATTCTGAAGAACGACTGCTTAAACAGTATATAGTTTTTCAGAAATATGATATTTGGCGGTATTGTAGTTTATTTAAA	KYVLIRDIFVNRITYSEERLLKQYIVFQKYDIWRYCSLFK	FALSE	spec	0	1	2	1	766	871	0.2465	6.505	95	500.692	507.625	2.99478
CliM	bs	658	mt	r21	GAG	AAGTATGTTTTAATAAGAGACATATTTGTAAATAGAATTACATATTCTGAAGAACGACTGGAGAAACAGTATATAGTTTTTCAGAAATATGATATTTGGCGGTATTGTAGTTTATTTAAA	KYVLIRDIFVNRITYSEERLEKQYIVFQKYDIWRYCSLFK	FALSE	spec	0	1	1	1	1729	1928	0.3335	6.355	96	1102.93	1043.09	2.60728
CliM	bs	658	mt	r21	GAG	AAGTATGTTTTAATAAGAGACATATTTGTAAATAGAATTACATATTCTGAAGAACGACTGGAGAAACAGTATATAGTTTTTCAGAAATATGATATTTGGCGGTATTGTAGTTTATTTAAA	KYVLIRDIFVNRITYSEERLEKQYIVFQKYDIWRYCSLFK	FALSE	spec	0	1	2	1	1776	1818	0.2465	6.505	95	1160.87	1059.54	2.89902
CliM	bs	659	mt	r21	GAT	AAGTATGTTTTAATAAGAGACATATTTGTAAATAGAATTACATATTCTGAAGAACGACTGGATAAACAGTATATAGTTTTTCAGAAATATGATATTTGGCGGTATTGTAGTTTATTTAAA	KYVLIRDIFVNRITYSEERLDKQYIVFQKYDIWRYCSLFK	FALSE	spec	0	1	1	1	626	804	0.3335	6.355	96	399.325	434.98	2.7347
CliM	bs	659	mt	r21	GAT	AAGTATGTTTTAATAAGAGACATATTTGTAAATAGAATTACATATTCTGAAGAACGACTGGATAAACAGTATATAGTTTTTCAGAAATATGATATTTGGCGGTATTGTAGTTTATTTAAA	KYVLIRDIFVNRITYSEERLDKQYIVFQKYDIWRYCSLFK	FALSE	spec	0	1	2	1	645	833	0.2465	6.505	95	421.601	485.478	3.11079
CliM	bs	660	mt	r21	GCG	AAGTATGTTTTAATAAGAGACATATTTGTAAATAGAATTACATATTCTGAAGAACGACTGGCGAAACAGTATATAGTTTTTCAGAAATATGATATTTGGCGGTATTGTAGTTTATTTAAA	KYVLIRDIFVNRITYSEERLAKQYIVFQKYDIWRYCSLFK	FALSE	spec	0	1	1	1	2088	2174	0.3335	6.355	96	1331.93	1176.18	2.54545
CliM	bs	660	mt	r21	GCG	AAGTATGTTTTAATAAGAGACATATTTGTAAATAGAATTACATATTCTGAAGAACGACTGGCGAAACAGTATATAGTTTTTCAGAAATATGATATTTGGCGGTATTGTAGTTTATTTAAA	KYVLIRDIFVNRITYSEERLAKQYIVFQKYDIWRYCSLFK	FALSE	spec	0	1	2	1	1933	2313	0.2465	6.505	95	1263.5	1348.03	3.04126
CliM	bs	661	mt	r21	GCT	AAGTATGTTTTAATAAGAGACATATTTGTAAATAGAATTACATATTCTGAAGAACGACTGGCTAAACAGTATATAGTTTTTCAGAAATATGATATTTGGCGGTATTGTAGTTTATTTAAA	KYVLIRDIFVNRITYSEERLAKQYIVFQKYDIWRYCSLFK	FALSE	spec	0	1	1	1	769	847	0.3335	6.355	96	490.545	458.244	2.59617
CliM	bs	661	mt	r21	GCT	AAGTATGTTTTAATAAGAGACATATTTGTAAATAGAATTACATATTCTGAAGAACGACTGGCTAAACAGTATATAGTTTTTCAGAAATATGATATTTGGCGGTATTGTAGTTTATTTAAA	KYVLIRDIFVNRITYSEERLAKQYIVFQKYDIWRYCSLFK	FALSE	spec	0	1	2	1	836	1016	0.2465	6.505	95	546.447	592.132	3.05541
CliM	bs	662	mt	r21	GGG	AAGTATGTTTTAATAAGAGACATATTTGTAAATAGAATTACATATTCTGAAGAACGACTGGGGAAACAGTATATAGTTTTTCAGAAATATGATATTTGGCGGTATTGTAGTTTATTTAAA	KYVLIRDIFVNRITYSEERLGKQYIVFQKYDIWRYCSLFK	FALSE	spec	0	1	1	1	3599	4387	0.3335	6.355	96	2295.8	2373.45	2.68758
CliM	bs	662	mt	r21	GGG	AAGTATGTTTTAATAAGAGACATATTTGTAAATAGAATTACATATTCTGAAGAACGACTGGGGAAACAGTATATAGTTTTTCAGAAATATGATATTTGGCGGTATTGTAGTTTATTTAAA	KYVLIRDIFVNRITYSEERLGKQYIVFQKYDIWRYCSLFK	FALSE	spec	0	1	2	1	3902	4372	0.2465	6.505	95	2550.52	2548.03	2.98136
CliM	bs	663	mt	r21	GGT	AAGTATGTTTTAATAAGAGACATATTTGTAAATAGAATTACATATTCTGAAGAACGACTGGGTAAACAGTATATAGTTTTTCAGAAATATGATATTTGGCGGTATTGTAGTTTATTTAAA	KYVLIRDIFVNRITYSEERLGKQYIVFQKYDIWRYCSLFK	FALSE	spec	0	1	1	1	1671	1762	0.3335	6.355	96	1065.93	953.277	2.55687
CliM	bs	663	mt	r21	GGT	AAGTATGTTTTAATAAGAGACATATTTGTAAATAGAATTACATATTCTGAAGAACGACTGGGTAAACAGTATATAGTTTTTCAGAAATATGATATTTGGCGGTATTGTAGTTTATTTAAA	KYVLIRDIFVNRITYSEERLGKQYIVFQKYDIWRYCSLFK	FALSE	spec	0	1	2	1	1677	1995	0.2465	6.505	95	1096.16	1162.7	3.03594
CliM	bs	664	mt	r21	GTG	AAGTATGTTTTAATAAGAGACATATTTGTAAATAGAATTACATATTCTGAAGAACGACTGGTGAAACAGTATATAGTTTTTCAGAAATATGATATTTGGCGGTATTGTAGTTTATTTAAA	KYVLIRDIFVNRITYSEERLVKQYIVFQKYDIWRYCSLFK	FALSE	spec	0	1	1	1	2642	3047	0.3335	6.355	96	1685.33	1648.49	2.63765
CliM	bs	664	mt	r21	GTG	AAGTATGTTTTAATAAGAGACATATTTGTAAATAGAATTACATATTCTGAAGAACGACTGGTGAAACAGTATATAGTTTTTCAGAAATATGATATTTGGCGGTATTGTAGTTTATTTAAA	KYVLIRDIFVNRITYSEERLVKQYIVFQKYDIWRYCSLFK	FALSE	spec	0	1	2	1	2694	3187	0.2465	6.505	95	1760.92	1857.41	3.03085
CliM	bs	665	mt	r21	GTT	AAGTATGTTTTAATAAGAGACATATTTGTAAATAGAATTACATATTCTGAAGAACGACTGGTTAAACAGTATATAGTTTTTCAGAAATATGATATTTGGCGGTATTGTAGTTTATTTAAA	KYVLIRDIFVNRITYSEERLVKQYIVFQKYDIWRYCSLFK	FALSE	spec	0	1	1	1	1123	1318	0.3335	6.355	96	716.361	713.064	2.65342
CliM	bs	665	mt	r21	GTT	AAGTATGTTTTAATAAGAGACATATTTGTAAATAGAATTACATATTCTGAAGAACGACTGGTTAAACAGTATATAGTTTTTCAGAAATATGATATTTGGCGGTATTGTAGTTTATTTAAA	KYVLIRDIFVNRITYSEERLVKQYIVFQKYDIWRYCSLFK	FALSE	spec	0	1	2	1	1118	1370	0.2465	6.505	95	730.775	798.446	3.06294
CliM	bs	666	mt	r21	TAG	AAGTATGTTTTAATAAGAGACATATTTGTAAATAGAATTACATATTCTGAAGAACGACTGTAGAAACAGTATATAGTTTTTCAGAAATATGATATTTGGCGGTATTGTAGTTTATTTAAA	KYVLIRDIFVNRITYSEERL*KQYIVFQKYDIWRYCSLFK	TRUE	spec	0	1	1	1	729	766	0.3335	6.355	96	465.029	414.421	2.55369
CliM	bs	666	mt	r21	TAG	AAGTATGTTTTAATAAGAGACATATTTGTAAATAGAATTACATATTCTGAAGAACGACTGTAGAAACAGTATATAGTTTTTCAGAAATATGATATTTGGCGGTATTGTAGTTTATTTAAA	KYVLIRDIFVNRITYSEERL*KQYIVFQKYDIWRYCSLFK	TRUE	spec	0	1	2	1	695	793	0.2465	6.505	95	454.283	462.166	2.99792
CliM	bs	667	mt	r21	TAT	AAGTATGTTTTAATAAGAGACATATTTGTAAATAGAATTACATATTCTGAAGAACGACTGTATAAACAGTATATAGTTTTTCAGAAATATGATATTTGGCGGTATTGTAGTTTATTTAAA	KYVLIRDIFVNRITYSEERLYKQYIVFQKYDIWRYCSLFK	FALSE	spec	0	1	1	1	258	324	0.3335	6.355	96	164.578	175.29	2.71444
CliM	bs	667	mt	r21	TAT	AAGTATGTTTTAATAAGAGACATATTTGTAAATAGAATTACATATTCTGAAGAACGACTGTATAAACAGTATATAGTTTTTCAGAAATATGATATTTGGCGGTATTGTAGTTTATTTAAA	KYVLIRDIFVNRITYSEERLYKQYIVFQKYDIWRYCSLFK	FALSE	spec	0	1	2	1	258	310	0.2465	6.505	95	168.64	180.67	3.04503
CliM	bs	668	mt	r21	TCG	AAGTATGTTTTAATAAGAGACATATTTGTAAATAGAATTACATATTCTGAAGAACGACTGTCGAAACAGTATATAGTTTTTCAGAAATATGATATTTGGCGGTATTGTAGTTTATTTAAA	KYVLIRDIFVNRITYSEERLSKQYIVFQKYDIWRYCSLFK	FALSE	spec	0	1	1	1	1322	1509	0.3335	6.355	96	843.303	816.399	2.62835
CliM	bs	668	mt	r21	TCG	AAGTATGTTTTAATAAGAGACATATTTGTAAATAGAATTACATATTCTGAAGAACGACTGTCGAAACAGTATATAGTTTTTCAGAAATATGATATTTGGCGGTATTGTAGTTTATTTAAA	KYVLIRDIFVNRITYSEERLSKQYIVFQKYDIWRYCSLFK	FALSE	spec	0	1	2	1	1360	1595	0.2465	6.505	95	888.957	929.578	3.02296
CliM	bs	669	mt	r21	TCT	AAGTATGTTTTAATAAGAGACATATTTGTAAATAGAATTACATATTCTGAAGAACGACTGTCTAAACAGTATATAGTTTTTCAGAAATATGATATTTGGCGGTATTGTAGTTTATTTAAA	KYVLIRDIFVNRITYSEERLSKQYIVFQKYDIWRYCSLFK	FALSE	spec	0	1	1	1	218	224	0.3335	6.355	96	139.062	121.188	2.53354
CliM	bs	669	mt	r21	TCT	AAGTATGTTTTAATAAGAGACATATTTGTAAATAGAATTACATATTCTGAAGAACGACTGTCTAAACAGTATATAGTTTTTCAGAAATATGATATTTGGCGGTATTGTAGTTTATTTAAA	KYVLIRDIFVNRITYSEERLSKQYIVFQKYDIWRYCSLFK	FALSE	spec	0	1	2	1	237	294	0.2465	6.505	95	154.914	171.345	3.0741
CliM	bs	670	mt	r21	TGG	AAGTATGTTTTAATAAGAGACATATTTGTAAATAGAATTACATATTCTGAAGAACGACTGTGGAAACAGTATATAGTTTTTCAGAAATATGATATTTGGCGGTATTGTAGTTTATTTAAA	KYVLIRDIFVNRITYSEERLWKQYIVFQKYDIWRYCSLFK	FALSE	spec	0	1	1	1	1685	1907	0.3335	6.355	96	1074.86	1031.72	2.62065
CliM	bs	670	mt	r21	TGG	AAGTATGTTTTAATAAGAGACATATTTGTAAATAGAATTACATATTCTGAAGAACGACTGTGGAAACAGTATATAGTTTTTCAGAAATATGATATTTGGCGGTATTGTAGTTTATTTAAA	KYVLIRDIFVNRITYSEERLWKQYIVFQKYDIWRYCSLFK	FALSE	spec	0	1	2	1	1659	1968	0.2465	6.505	95	1084.4	1146.96	3.03336
CliM	bs	671	mt	r21	TGT	AAGTATGTTTTAATAAGAGACATATTTGTAAATAGAATTACATATTCTGAAGAACGACTGTGTAAACAGTATATAGTTTTTCAGAAATATGATATTTGGCGGTATTGTAGTTTATTTAAA	KYVLIRDIFVNRITYSEERLCKQYIVFQKYDIWRYCSLFK	FALSE	spec	0	1	1	1	368	525	0.3335	6.355	96	234.747	284.035	2.82944
CliM	bs	671	mt	r21	TGT	AAGTATGTTTTAATAAGAGACATATTTGTAAATAGAATTACATATTCTGAAGAACGACTGTGTAAACAGTATATAGTTTTTCAGAAATATGATATTTGGCGGTATTGTAGTTTATTTAAA	KYVLIRDIFVNRITYSEERLCKQYIVFQKYDIWRYCSLFK	FALSE	spec	0	1	2	1	398	515	0.2465	6.505	95	260.151	300.146	3.11255
CliM	bs	672	mt	r21	TTG	AAGTATGTTTTAATAAGAGACATATTTGTAAATAGAATTACATATTCTGAAGAACGACTGTTGAAACAGTATATAGTTTTTCAGAAATATGATATTTGGCGGTATTGTAGTTTATTTAAA	KYVLIRDIFVNRITYSEERLLKQYIVFQKYDIWRYCSLFK	FALSE	spec	0	1	1	1	995	1093	0.3335	6.355	96	634.71	591.335	2.59376
CliM	bs	672	mt	r21	TTG	AAGTATGTTTTAATAAGAGACATATTTGTAAATAGAATTACATATTCTGAAGAACGACTGTTGAAACAGTATATAGTTTTTCAGAAATATGATATTTGGCGGTATTGTAGTTTATTTAAA	KYVLIRDIFVNRITYSEERLLKQYIVFQKYDIWRYCSLFK	FALSE	spec	0	1	2	1	1036	1117	0.2465	6.505	95	677.176	650.996	2.94632
CliM	bs	673	mt	r21	TTT	AAGTATGTTTTAATAAGAGACATATTTGTAAATAGAATTACATATTCTGAAGAACGACTGTTTAAACAGTATATAGTTTTTCAGAAATATGATATTTGGCGGTATTGTAGTTTATTTAAA	KYVLIRDIFVNRITYSEERLFKQYIVFQKYDIWRYCSLFK	FALSE	spec	0	1	1	1	309	375	0.3335	6.355	96	197.111	202.882	2.68361
CliM	bs	673	mt	r21	TTT	AAGTATGTTTTAATAAGAGACATATTTGTAAATAGAATTACATATTCTGAAGAACGACTGTTTAAACAGTATATAGTTTTTCAGAAATATGATATTTGGCGGTATTGTAGTTTATTTAAA	KYVLIRDIFVNRITYSEERLFKQYIVFQKYDIWRYCSLFK	FALSE	spec	0	1	2	1	299	358	0.2465	6.505	95	195.44	208.645	3.04182
CliM	bs	674	mt	r22	AAG	AAGTATGTTTTAATAAGAGACATATTTGTAAATAGAATTACATATTCTGAAGAACGACTGCCTAAGCAGTATATAGTTTTTCAGAAATATGATATTTGGCGGTATTGTAGTTTATTTAAA	KYVLIRDIFVNRITYSEERLPKQYIVFQKYDIWRYCSLFK	FALSE	spec	0	1	1	1	1032	1236	0.3335	6.355	96	658.312	668.701	2.6717
CliM	bs	674	mt	r22	AAG	AAGTATGTTTTAATAAGAGACATATTTGTAAATAGAATTACATATTCTGAAGAACGACTGCCTAAGCAGTATATAGTTTTTCAGAAATATGATATTTGGCGGTATTGTAGTTTATTTAAA	KYVLIRDIFVNRITYSEERLPKQYIVFQKYDIWRYCSLFK	FALSE	spec	0	1	2	1	1014	1224	0.2465	6.505	95	662.796	713.356	3.04923
CliM	bs	675	mt	r22	AAT	AAGTATGTTTTAATAAGAGACATATTTGTAAATAGAATTACATATTCTGAAGAACGACTGCCTAATCAGTATATAGTTTTTCAGAAATATGATATTTGGCGGTATTGTAGTTTATTTAAA	KYVLIRDIFVNRITYSEERLPNQYIVFQKYDIWRYCSLFK	FALSE	spec	0	1	1	1	1261	1508	0.3335	6.355	96	804.391	815.858	2.67035
CliM	bs	675	mt	r22	AAT	AAGTATGTTTTAATAAGAGACATATTTGTAAATAGAATTACATATTCTGAAGAACGACTGCCTAATCAGTATATAGTTTTTCAGAAATATGATATTTGGCGGTATTGTAGTTTATTTAAA	KYVLIRDIFVNRITYSEERLPNQYIVFQKYDIWRYCSLFK	FALSE	spec	0	1	2	1	1205	1466	0.2465	6.505	95	787.642	854.396	3.05637
CliM	bs	676	mt	r22	ACG	AAGTATGTTTTAATAAGAGACATATTTGTAAATAGAATTACATATTCTGAAGAACGACTGCCTACGCAGTATATAGTTTTTCAGAAATATGATATTTGGCGGTATTGTAGTTTATTTAAA	KYVLIRDIFVNRITYSEERLPTQYIVFQKYDIWRYCSLFK	FALSE	spec	0	1	1	1	1069	1057	0.3335	6.355	96	681.915	571.858	2.49887
CliM	bs	676	mt	r22	ACG	AAGTATGTTTTAATAAGAGACATATTTGTAAATAGAATTACATATTCTGAAGAACGACTGCCTACGCAGTATATAGTTTTTCAGAAATATGATATTTGGCGGTATTGTAGTTTATTTAAA	KYVLIRDIFVNRITYSEERLPTQYIVFQKYDIWRYCSLFK	FALSE	spec	0	1	2	1	950	1189	0.2465	6.505	95	620.963	692.958	3.0822
CliM	bs	677	mt	r22	ACT	AAGTATGTTTTAATAAGAGACATATTTGTAAATAGAATTACATATTCTGAAGAACGACTGCCTACTCAGTATATAGTTTTTCAGAAATATGATATTTGGCGGTATTGTAGTTTATTTAAA	KYVLIRDIFVNRITYSEERLPTQYIVFQKYDIWRYCSLFK	FALSE	spec	0	1	1	1	856	964	0.3335	6.355	96	546.042	521.543	2.61619
CliM	bs	677	mt	r22	ACT	AAGTATGTTTTAATAAGAGACATATTTGTAAATAGAATTACATATTCTGAAGAACGACTGCCTACTCAGTATATAGTTTTTCAGAAATATGATATTTGGCGGTATTGTAGTTTATTTAAA	KYVLIRDIFVNRITYSEERLPTQYIVFQKYDIWRYCSLFK	FALSE	spec	0	1	2	1	777	929	0.2465	6.505	95	507.882	541.428	3.04053
CliM	bs	678	mt	r22	AGG	AAGTATGTTTTAATAAGAGACATATTTGTAAATAGAATTACATATTCTGAAGAACGACTGCCTAGGCAGTATATAGTTTTTCAGAAATATGATATTTGGCGGTATTGTAGTTTATTTAAA	KYVLIRDIFVNRITYSEERLPRQYIVFQKYDIWRYCSLFK	FALSE	spec	0	1	1	1	1712	1807	0.3335	6.355	96	1092.08	977.623	2.55775
CliM	bs	678	mt	r22	AGG	AAGTATGTTTTAATAAGAGACATATTTGTAAATAGAATTACATATTCTGAAGAACGACTGCCTAGGCAGTATATAGTTTTTCAGAAATATGATATTTGGCGGTATTGTAGTTTATTTAAA	KYVLIRDIFVNRITYSEERLPRQYIVFQKYDIWRYCSLFK	FALSE	spec	0	1	2	1	1606	2013	0.2465	6.505	95	1049.75	1173.19	3.08354
CliM	bs	679	mt	r22	AGT	AAGTATGTTTTAATAAGAGACATATTTGTAAATAGAATTACATATTCTGAAGAACGACTGCCTAGTCAGTATATAGTTTTTCAGAAATATGATATTTGGCGGTATTGTAGTTTATTTAAA	KYVLIRDIFVNRITYSEERLPSQYIVFQKYDIWRYCSLFK	FALSE	spec	0	1	1	1	1241	1220	0.3335	6.355	96	791.633	660.044	2.49366
CliM	bs	679	mt	r22	AGT	AAGTATGTTTTAATAAGAGACATATTTGTAAATAGAATTACATATTCTGAAGAACGACTGCCTAGTCAGTATATAGTTTTTCAGAAATATGATATTTGGCGGTATTGTAGTTTATTTAAA	KYVLIRDIFVNRITYSEERLPSQYIVFQKYDIWRYCSLFK	FALSE	spec	0	1	2	1	1050	1198	0.2465	6.505	95	686.327	698.203	2.99788
CliM	bs	680	mt	r22	ATG	AAGTATGTTTTAATAAGAGACATATTTGTAAATAGAATTACATATTCTGAAGAACGACTGCCTATGCAGTATATAGTTTTTCAGAAATATGATATTTGGCGGTATTGTAGTTTATTTAAA	KYVLIRDIFVNRITYSEERLPMQYIVFQKYDIWRYCSLFK	FALSE	spec	0	1	1	1	1354	1385	0.3335	6.355	96	863.716	749.312	2.52947
CliM	bs	680	mt	r22	ATG	AAGTATGTTTTAATAAGAGACATATTTGTAAATAGAATTACATATTCTGAAGAACGACTGCCTATGCAGTATATAGTTTTTCAGAAATATGATATTTGGCGGTATTGTAGTTTATTTAAA	KYVLIRDIFVNRITYSEERLPMQYIVFQKYDIWRYCSLFK	FALSE	spec	0	1	2	1	1240	1409	0.2465	6.505	95	810.519	821.175	2.99415
CliM	bs	681	mt	r22	ATT	AAGTATGTTTTAATAAGAGACATATTTGTAAATAGAATTACATATTCTGAAGAACGACTGCCTATTCAGTATATAGTTTTTCAGAAATATGATATTTGGCGGTATTGTAGTTTATTTAAA	KYVLIRDIFVNRITYSEERLPIQYIVFQKYDIWRYCSLFK	FALSE	spec	0	1	1	1	1436	1574	0.3335	6.355	96	916.024	851.565	2.59179
CliM	bs	681	mt	r22	ATT	AAGTATGTTTTAATAAGAGACATATTTGTAAATAGAATTACATATTCTGAAGAACGACTGCCTATTCAGTATATAGTTTTTCAGAAATATGATATTTGGCGGTATTGTAGTTTATTTAAA	KYVLIRDIFVNRITYSEERLPIQYIVFQKYDIWRYCSLFK	FALSE	spec	0	1	2	1	1256	1521	0.2465	6.505	95	820.978	886.45	3.05216
CliM	bs	682	mt	r22	CAG	AAGTATGTTTTAATAAGAGACATATTTGTAAATAGAATTACATATTCTGAAGAACGACTGCCTCAGCAGTATATAGTTTTTCAGAAATATGATATTTGGCGGTATTGTAGTTTATTTAAA	KYVLIRDIFVNRITYSEERLPQQYIVFQKYDIWRYCSLFK	FALSE	spec	0	1	1	1	1653	1929	0.3335	6.355	96	1054.45	1043.63	2.64828
CliM	bs	682	mt	r22	CAG	AAGTATGTTTTAATAAGAGACATATTTGTAAATAGAATTACATATTCTGAAGAACGACTGCCTCAGCAGTATATAGTTTTTCAGAAATATGATATTTGGCGGTATTGTAGTTTATTTAAA	KYVLIRDIFVNRITYSEERLPQQYIVFQKYDIWRYCSLFK	FALSE	spec	0	1	2	1	1580	1837	0.2465	6.505	95	1032.76	1070.62	3.01505
CliM	bs	683	mt	r22	CAT	AAGTATGTTTTAATAAGAGACATATTTGTAAATAGAATTACATATTCTGAAGAACGACTGCCTCATCAGTATATAGTTTTTCAGAAATATGATATTTGGCGGTATTGTAGTTTATTTAAA	KYVLIRDIFVNRITYSEERLPHQYIVFQKYDIWRYCSLFK	FALSE	spec	0	1	1	1	1780	1944	0.3335	6.355	96	1135.46	1051.74	2.58852
CliM	bs	683	mt	r22	CAT	AAGTATGTTTTAATAAGAGACATATTTGTAAATAGAATTACATATTCTGAAGAACGACTGCCTCATCAGTATATAGTTTTTCAGAAATATGATATTTGGCGGTATTGTAGTTTATTTAAA	KYVLIRDIFVNRITYSEERLPHQYIVFQKYDIWRYCSLFK	FALSE	spec	0	1	2	1	1672	2025	0.2465	6.505	95	1092.89	1180.18	3.05226
CliM	bs	684	mt	r22	CCG	AAGTATGTTTTAATAAGAGACATATTTGTAAATAGAATTACATATTCTGAAGAACGACTGCCTCCGCAGTATATAGTTTTTCAGAAATATGATATTTGGCGGTATTGTAGTTTATTTAAA	KYVLIRDIFVNRITYSEERLPPQYIVFQKYDIWRYCSLFK	FALSE	spec	0	1	1	1	781	1124	0.3335	6.355	96	498.2	608.106	2.83733
CliM	bs	684	mt	r22	CCG	AAGTATGTTTTAATAAGAGACATATTTGTAAATAGAATTACATATTCTGAAGAACGACTGCCTCCGCAGTATATAGTTTTTCAGAAATATGATATTTGGCGGTATTGTAGTTTATTTAAA	KYVLIRDIFVNRITYSEERLPPQYIVFQKYDIWRYCSLFK	FALSE	spec	0	1	2	1	757	919	0.2465	6.505	95	494.809	535.6	3.05443
CliM	bs	685	mt	r22	CCT	AAGTATGTTTTAATAAGAGACATATTTGTAAATAGAATTACATATTCTGAAGAACGACTGCCTCCTCAGTATATAGTTTTTCAGAAATATGATATTTGGCGGTATTGTAGTTTATTTAAA	KYVLIRDIFVNRITYSEERLPPQYIVFQKYDIWRYCSLFK	FALSE	spec	0	1	1	1	1343	1640	0.3335	6.355	96	856.699	887.273	2.6892
CliM	bs	685	mt	r22	CCT	AAGTATGTTTTAATAAGAGACATATTTGTAAATAGAATTACATATTCTGAAGAACGACTGCCTCCTCAGTATATAGTTTTTCAGAAATATGATATTTGGCGGTATTGTAGTTTATTTAAA	KYVLIRDIFVNRITYSEERLPPQYIVFQKYDIWRYCSLFK	FALSE	spec	0	1	2	1	1328	1515	0.2465	6.505	95	868.04	882.953	2.99777
CliM	bs	686	mt	r22	CGG	AAGTATGTTTTAATAAGAGACATATTTGTAAATAGAATTACATATTCTGAAGAACGACTGCCTCGGCAGTATATAGTTTTTCAGAAATATGATATTTGGCGGTATTGTAGTTTATTTAAA	KYVLIRDIFVNRITYSEERLPRQYIVFQKYDIWRYCSLFK	FALSE	spec	0	1	1	1	3026	3364	0.3335	6.355	96	1930.28	1819.99	2.60453
CliM	bs	686	mt	r22	CGG	AAGTATGTTTTAATAAGAGACATATTTGTAAATAGAATTACATATTCTGAAGAACGACTGCCTCGGCAGTATATAGTTTTTCAGAAATATGATATTTGGCGGTATTGTAGTTTATTTAAA	KYVLIRDIFVNRITYSEERLPRQYIVFQKYDIWRYCSLFK	FALSE	spec	0	1	2	1	2804	3450	0.2465	6.505	95	1832.82	2010.69	3.06664
CliM	bs	687	mt	r22	CGT	AAGTATGTTTTAATAAGAGACATATTTGTAAATAGAATTACATATTCTGAAGAACGACTGCCTCGTCAGTATATAGTTTTTCAGAAATATGATATTTGGCGGTATTGTAGTTTATTTAAA	KYVLIRDIFVNRITYSEERLPRQYIVFQKYDIWRYCSLFK	FALSE	spec	0	1	1	1	2921	3434	0.3335	6.355	96	1863.3	1857.86	2.65495
CliM	bs	687	mt	r22	CGT	AAGTATGTTTTAATAAGAGACATATTTGTAAATAGAATTACATATTCTGAAGAACGACTGCCTCGTCAGTATATAGTTTTTCAGAAATATGATATTTGGCGGTATTGTAGTTTATTTAAA	KYVLIRDIFVNRITYSEERLPRQYIVFQKYDIWRYCSLFK	FALSE	spec	0	1	2	1	2752	3533	0.2465	6.505	95	1798.83	2059.06	3.10536
CliM	bs	688	mt	r22	CTG	AAGTATGTTTTAATAAGAGACATATTTGTAAATAGAATTACATATTCTGAAGAACGACTGCCTCTGCAGTATATAGTTTTTCAGAAATATGATATTTGGCGGTATTGTAGTTTATTTAAA	KYVLIRDIFVNRITYSEERLPLQYIVFQKYDIWRYCSLFK	FALSE	spec	0	1	1	1	869	1043	0.3335	6.355	96	554.335	564.284	2.67362
CliM	bs	688	mt	r22	CTG	AAGTATGTTTTAATAAGAGACATATTTGTAAATAGAATTACATATTCTGAAGAACGACTGCCTCTGCAGTATATAGTTTTTCAGAAATATGATATTTGGCGGTATTGTAGTTTATTTAAA	KYVLIRDIFVNRITYSEERLPLQYIVFQKYDIWRYCSLFK	FALSE	spec	0	1	2	1	872	967	0.2465	6.505	95	569.978	563.575	2.97195
CliM	bs	689	mt	r22	CTT	AAGTATGTTTTAATAAGAGACATATTTGTAAATAGAATTACATATTCTGAAGAACGACTGCCTCTTCAGTATATAGTTTTTCAGAAATATGATATTTGGCGGTATTGTAGTTTATTTAAA	KYVLIRDIFVNRITYSEERLPLQYIVFQKYDIWRYCSLFK	FALSE	spec	0	1	1	1	489	632	0.3335	6.355	96	311.933	341.925	2.74036
CliM	bs	689	mt	r22	CTT	AAGTATGTTTTAATAAGAGACATATTTGTAAATAGAATTACATATTCTGAAGAACGACTGCCTCTTCAGTATATAGTTTTTCAGAAATATGATATTTGGCGGTATTGTAGTTTATTTAAA	KYVLIRDIFVNRITYSEERLPLQYIVFQKYDIWRYCSLFK	FALSE	spec	0	1	2	1	484	601	0.2465	6.505	95	316.364	350.267	3.07501
CliM	bs	690	mt	r22	GAG	AAGTATGTTTTAATAAGAGACATATTTGTAAATAGAATTACATATTCTGAAGAACGACTGCCTGAGCAGTATATAGTTTTTCAGAAATATGATATTTGGCGGTATTGTAGTTTATTTAAA	KYVLIRDIFVNRITYSEERLPEQYIVFQKYDIWRYCSLFK	FALSE	spec	0	1	1	1	1227	1271	0.3335	6.355	96	782.703	687.636	2.54082
CliM	bs	690	mt	r22	GAG	AAGTATGTTTTAATAAGAGACATATTTGTAAATAGAATTACATATTCTGAAGAACGACTGCCTGAGCAGTATATAGTTTTTCAGAAATATGATATTTGGCGGTATTGTAGTTTATTTAAA	KYVLIRDIFVNRITYSEERLPEQYIVFQKYDIWRYCSLFK	FALSE	spec	0	1	2	1	1030	1219	0.2465	6.505	95	673.254	710.442	3.03124
CliM	bs	691	mt	r22	GAT	AAGTATGTTTTAATAAGAGACATATTTGTAAATAGAATTACATATTCTGAAGAACGACTGCCTGATCAGTATATAGTTTTTCAGAAATATGATATTTGGCGGTATTGTAGTTTATTTAAA	KYVLIRDIFVNRITYSEERLPDQYIVFQKYDIWRYCSLFK	FALSE	spec	0	1	1	1	3074	3379	0.3335	6.355	96	1960.9	1828.11	2.59435
CliM	bs	691	mt	r22	GAT	AAGTATGTTTTAATAAGAGACATATTTGTAAATAGAATTACATATTCTGAAGAACGACTGCCTGATCAGTATATAGTTTTTCAGAAATATGATATTTGGCGGTATTGTAGTTTATTTAAA	KYVLIRDIFVNRITYSEERLPDQYIVFQKYDIWRYCSLFK	FALSE	spec	0	1	2	1	2730	3224	0.2465	6.505	95	1784.45	1878.97	3.02928
CliM	bs	692	mt	r22	GCG	AAGTATGTTTTAATAAGAGACATATTTGTAAATAGAATTACATATTCTGAAGAACGACTGCCTGCGCAGTATATAGTTTTTCAGAAATATGATATTTGGCGGTATTGTAGTTTATTTAAA	KYVLIRDIFVNRITYSEERLPAQYIVFQKYDIWRYCSLFK	FALSE	spec	0	1	1	1	3519	4177	0.3335	6.355	96	2244.77	2259.84	2.66362
CliM	bs	692	mt	r22	GCG	AAGTATGTTTTAATAAGAGACATATTTGTAAATAGAATTACATATTCTGAAGAACGACTGCCTGCGCAGTATATAGTTTTTCAGAAATATGATATTTGGCGGTATTGTAGTTTATTTAAA	KYVLIRDIFVNRITYSEERLPAQYIVFQKYDIWRYCSLFK	FALSE	spec	0	1	2	1	3354	4022	0.2465	6.505	95	2192.32	2344.05	3.04322
CliM	bs	693	mt	r22	GCT	AAGTATGTTTTAATAAGAGACATATTTGTAAATAGAATTACATATTCTGAAGAACGACTGCCTGCTCAGTATATAGTTTTTCAGAAATATGATATTTGGCGGTATTGTAGTTTATTTAAA	KYVLIRDIFVNRITYSEERLPAQYIVFQKYDIWRYCSLFK	FALSE	spec	0	1	1	1	3082	3359	0.3335	6.355	96	1966.01	1817.29	2.58666
CliM	bs	693	mt	r22	GCT	AAGTATGTTTTAATAAGAGACATATTTGTAAATAGAATTACATATTCTGAAGAACGACTGCCTGCTCAGTATATAGTTTTTCAGAAATATGATATTTGGCGGTATTGTAGTTTATTTAAA	KYVLIRDIFVNRITYSEERLPAQYIVFQKYDIWRYCSLFK	FALSE	spec	0	1	2	1	2668	3313	0.2465	6.505	95	1743.92	1930.84	3.07502
CliM	bs	694	mt	r22	GGG	AAGTATGTTTTAATAAGAGACATATTTGTAAATAGAATTACATATTCTGAAGAACGACTGCCTGGGCAGTATATAGTTTTTCAGAAATATGATATTTGGCGGTATTGTAGTTTATTTAAA	KYVLIRDIFVNRITYSEERLPGQYIVFQKYDIWRYCSLFK	FALSE	spec	0	1	1	1	5045	5701	0.3335	6.355	96	3218.2	3084.35	2.61928
CliM	bs	694	mt	r22	GGG	AAGTATGTTTTAATAAGAGACATATTTGTAAATAGAATTACATATTCTGAAGAACGACTGCCTGGGCAGTATATAGTTTTTCAGAAATATGATATTTGGCGGTATTGTAGTTTATTTAAA	KYVLIRDIFVNRITYSEERLPGQYIVFQKYDIWRYCSLFK	FALSE	spec	0	1	2	1	4684	5969	0.2465	6.505	95	3061.67	3478.78	3.09862
CliM	bs	695	mt	r22	GGT	AAGTATGTTTTAATAAGAGACATATTTGTAAATAGAATTACATATTCTGAAGAACGACTGCCTGGTCAGTATATAGTTTTTCAGAAATATGATATTTGGCGGTATTGTAGTTTATTTAAA	KYVLIRDIFVNRITYSEERLPGQYIVFQKYDIWRYCSLFK	FALSE	spec	0	1	1	1	4903	5352	0.3335	6.355	96	3127.62	2895.54	2.58806
CliM	bs	695	mt	r22	GGT	AAGTATGTTTTAATAAGAGACATATTTGTAAATAGAATTACATATTCTGAAGAACGACTGCCTGGTCAGTATATAGTTTTTCAGAAATATGATATTTGGCGGTATTGTAGTTTATTTAAA	KYVLIRDIFVNRITYSEERLPGQYIVFQKYDIWRYCSLFK	FALSE	spec	0	1	2	1	4330	5322	0.2465	6.505	95	2830.28	3101.7	3.06569
CliM	bs	696	mt	r22	GTG	AAGTATGTTTTAATAAGAGACATATTTGTAAATAGAATTACATATTCTGAAGAACGACTGCCTGTGCAGTATATAGTTTTTCAGAAATATGATATTTGGCGGTATTGTAGTTTATTTAAA	KYVLIRDIFVNRITYSEERLPVQYIVFQKYDIWRYCSLFK	FALSE	spec	0	1	1	1	2053	2340	0.3335	6.355	96	1309.61	1265.99	2.62704
CliM	bs	696	mt	r22	GTG	AAGTATGTTTTAATAAGAGACATATTTGTAAATAGAATTACATATTCTGAAGAACGACTGCCTGTGCAGTATATAGTTTTTCAGAAATATGATATTTGGCGGTATTGTAGTTTATTTAAA	KYVLIRDIFVNRITYSEERLPVQYIVFQKYDIWRYCSLFK	FALSE	spec	0	1	2	1	1830	2483	0.2465	6.505	95	1196.17	1447.11	3.15577
CliM	bs	697	mt	r22	GTT	AAGTATGTTTTAATAAGAGACATATTTGTAAATAGAATTACATATTCTGAAGAACGACTGCCTGTTCAGTATATAGTTTTTCAGAAATATGATATTTGGCGGTATTGTAGTTTATTTAAA	KYVLIRDIFVNRITYSEERLPVQYIVFQKYDIWRYCSLFK	FALSE	spec	0	1	1	1	3031	3617	0.3335	6.355	96	1933.47	1956.87	2.66843
CliM	bs	697	mt	r22	GTT	AAGTATGTTTTAATAAGAGACATATTTGTAAATAGAATTACATATTCTGAAGAACGACTGCCTGTTCAGTATATAGTTTTTCAGAAATATGATATTTGGCGGTATTGTAGTTTATTTAAA	KYVLIRDIFVNRITYSEERLPVQYIVFQKYDIWRYCSLFK	FALSE	spec	0	1	2	1	2709	3405	0.2465	6.505	95	1770.72	1984.46	3.08608
CliM	bs	698	mt	r22	TAG	AAGTATGTTTTAATAAGAGACATATTTGTAAATAGAATTACATATTCTGAAGAACGACTGCCTTAGCAGTATATAGTTTTTCAGAAATATGATATTTGGCGGTATTGTAGTTTATTTAAA	KYVLIRDIFVNRITYSEERLP*QYIVFQKYDIWRYCSLFK	TRUE	spec	0	1	1	1	1968	2244	0.3335	6.355	96	1255.39	1214.05	2.62739
CliM	bs	698	mt	r22	TAG	AAGTATGTTTTAATAAGAGACATATTTGTAAATAGAATTACATATTCTGAAGAACGACTGCCTTAGCAGTATATAGTTTTTCAGAAATATGATATTTGGCGGTATTGTAGTTTATTTAAA	KYVLIRDIFVNRITYSEERLP*QYIVFQKYDIWRYCSLFK	TRUE	spec	0	1	2	1	1864	2102	0.2465	6.505	95	1218.39	1225.06	2.98722
CliM	bs	699	mt	r22	TAT	AAGTATGTTTTAATAAGAGACATATTTGTAAATAGAATTACATATTCTGAAGAACGACTGCCTTATCAGTATATAGTTTTTCAGAAATATGATATTTGGCGGTATTGTAGTTTATTTAAA	KYVLIRDIFVNRITYSEERLPYQYIVFQKYDIWRYCSLFK	FALSE	spec	0	1	1	1	1302	1545	0.3335	6.355	96	830.545	835.876	2.66335
CliM	bs	699	mt	r22	TAT	AAGTATGTTTTAATAAGAGACATATTTGTAAATAGAATTACATATTCTGAAGAACGACTGCCTTATCAGTATATAGTTTTTCAGAAATATGATATTTGGCGGTATTGTAGTTTATTTAAA	KYVLIRDIFVNRITYSEERLPYQYIVFQKYDIWRYCSLFK	FALSE	spec	0	1	2	1	1177	1478	0.2465	6.505	95	769.34	861.389	3.08522
CliM	bs	700	mt	r22	TCG	AAGTATGTTTTAATAAGAGACATATTTGTAAATAGAATTACATATTCTGAAGAACGACTGCCTTCGCAGTATATAGTTTTTCAGAAATATGATATTTGGCGGTATTGTAGTTTATTTAAA	KYVLIRDIFVNRITYSEERLPSQYIVFQKYDIWRYCSLFK	FALSE	spec	0	1	1	1	580	662	0.3335	6.355	96	369.982	358.155	2.62829
CliM	bs	700	mt	r22	TCG	AAGTATGTTTTAATAAGAGACATATTTGTAAATAGAATTACATATTCTGAAGAACGACTGCCTTCGCAGTATATAGTTTTTCAGAAATATGATATTTGGCGGTATTGTAGTTTATTTAAA	KYVLIRDIFVNRITYSEERLPSQYIVFQKYDIWRYCSLFK	FALSE	spec	0	1	2	1	542	705	0.2465	6.505	95	354.275	410.879	3.1173
CliM	bs	701	mt	r22	TCT	AAGTATGTTTTAATAAGAGACATATTTGTAAATAGAATTACATATTCTGAAGAACGACTGCCTTCTCAGTATATAGTTTTTCAGAAATATGATATTTGGCGGTATTGTAGTTTATTTAAA	KYVLIRDIFVNRITYSEERLPSQYIVFQKYDIWRYCSLFK	FALSE	spec	0	1	1	1	1476	1645	0.3335	6.355	96	941.54	889.978	2.6068
CliM	bs	701	mt	r22	TCT	AAGTATGTTTTAATAAGAGACATATTTGTAAATAGAATTACATATTCTGAAGAACGACTGCCTTCTCAGTATATAGTTTTTCAGAAATATGATATTTGGCGGTATTGTAGTTTATTTAAA	KYVLIRDIFVNRITYSEERLPSQYIVFQKYDIWRYCSLFK	FALSE	spec	0	1	2	1	1370	1680	0.2465	6.505	95	895.493	979.116	3.06359
CliM	bs	702	mt	r22	TGG	AAGTATGTTTTAATAAGAGACATATTTGTAAATAGAATTACATATTCTGAAGAACGACTGCCTTGGCAGTATATAGTTTTTCAGAAATATGATATTTGGCGGTATTGTAGTTTATTTAAA	KYVLIRDIFVNRITYSEERLPWQYIVFQKYDIWRYCSLFK	FALSE	spec	0	1	1	1	2140	2566	0.3335	6.355	96	1365.1	1388.26	2.67275
CliM	bs	702	mt	r22	TGG	AAGTATGTTTTAATAAGAGACATATTTGTAAATAGAATTACATATTCTGAAGAACGACTGCCTTGGCAGTATATAGTTTTTCAGAAATATGATATTTGGCGGTATTGTAGTTTATTTAAA	KYVLIRDIFVNRITYSEERLPWQYIVFQKYDIWRYCSLFK	FALSE	spec	0	1	2	1	2151	2559	0.2465	6.505	95	1405.99	1491.4	3.03598
CliM	bs	703	mt	r22	TGT	AAGTATGTTTTAATAAGAGACATATTTGTAAATAGAATTACATATTCTGAAGAACGACTGCCTTGTCAGTATATAGTTTTTCAGAAATATGATATTTGGCGGTATTGTAGTTTATTTAAA	KYVLIRDIFVNRITYSEERLPCQYIVFQKYDIWRYCSLFK	FALSE	spec	0	1	1	1	2753	3374	0.3335	6.355	96	1756.14	1825.4	2.69246
CliM	bs	703	mt	r22	TGT	AAGTATGTTTTAATAAGAGACATATTTGTAAATAGAATTACATATTCTGAAGAACGACTGCCTTGTCAGTATATAGTTTTTCAGAAATATGATATTTGGCGGTATTGTAGTTTATTTAAA	KYVLIRDIFVNRITYSEERLPCQYIVFQKYDIWRYCSLFK	FALSE	spec	0	1	2	1	2666	3065	0.2465	6.505	95	1742.62	1786.3	3.00481
CliM	bs	704	mt	r22	TTG	AAGTATGTTTTAATAAGAGACATATTTGTAAATAGAATTACATATTCTGAAGAACGACTGCCTTTGCAGTATATAGTTTTTCAGAAATATGATATTTGGCGGTATTGTAGTTTATTTAAA	KYVLIRDIFVNRITYSEERLPLQYIVFQKYDIWRYCSLFK	FALSE	spec	0	1	1	1	1330	1593	0.3335	6.355	96	848.406	861.845	2.67175
CliM	bs	704	mt	r22	TTG	AAGTATGTTTTAATAAGAGACATATTTGTAAATAGAATTACATATTCTGAAGAACGACTGCCTTTGCAGTATATAGTTTTTCAGAAATATGATATTTGGCGGTATTGTAGTTTATTTAAA	KYVLIRDIFVNRITYSEERLPLQYIVFQKYDIWRYCSLFK	FALSE	spec	0	1	2	1	1310	1610	0.2465	6.505	95	856.275	938.32	3.06562
CliM	bs	705	mt	r22	TTT	AAGTATGTTTTAATAAGAGACATATTTGTAAATAGAATTACATATTCTGAAGAACGACTGCCTTTTCAGTATATAGTTTTTCAGAAATATGATATTTGGCGGTATTGTAGTTTATTTAAA	KYVLIRDIFVNRITYSEERLPFQYIVFQKYDIWRYCSLFK	FALSE	spec	0	1	1	1	1139	1434	0.3335	6.355	96	726.568	775.822	2.71673
CliM	bs	705	mt	r22	TTT	AAGTATGTTTTAATAAGAGACATATTTGTAAATAGAATTACATATTCTGAAGAACGACTGCCTTTTCAGTATATAGTTTTTCAGAAATATGATATTTGGCGGTATTGTAGTTTATTTAAA	KYVLIRDIFVNRITYSEERLPFQYIVFQKYDIWRYCSLFK	FALSE	spec	0	1	2	1	1084	1320	0.2465	6.505	95	708.551	769.306	3.05721
CliM	bs	706	mt	r23	AAG	AAGTATGTTTTAATAAGAGACATATTTGTAAATAGAATTACATATTCTGAAGAACGACTGCCTAAAAAGTATATAGTTTTTCAGAAATATGATATTTGGCGGTATTGTAGTTTATTTAAA	KYVLIRDIFVNRITYSEERLPKKYIVFQKYDIWRYCSLFK	FALSE	spec	0	1	1	1	1379	1680	0.3335	6.355	96	879.663	908.913	2.68708
CliM	bs	706	mt	r23	AAG	AAGTATGTTTTAATAAGAGACATATTTGTAAATAGAATTACATATTCTGAAGAACGACTGCCTAAAAAGTATATAGTTTTTCAGAAATATGATATTTGGCGGTATTGTAGTTTATTTAAA	KYVLIRDIFVNRITYSEERLPKKYIVFQKYDIWRYCSLFK	FALSE	spec	0	1	2	1	1628	1504	0.2465	6.505	95	1064.13	876.542	2.80554
CliM	bs	707	mt	r23	AAT	AAGTATGTTTTAATAAGAGACATATTTGTAAATAGAATTACATATTCTGAAGAACGACTGCCTAAAAATTATATAGTTTTTCAGAAATATGATATTTGGCGGTATTGTAGTTTATTTAAA	KYVLIRDIFVNRITYSEERLPKNYIVFQKYDIWRYCSLFK	FALSE	spec	0	1	1	1	832	1007	0.3335	6.355	96	530.732	544.807	2.68118
CliM	bs	707	mt	r23	AAT	AAGTATGTTTTAATAAGAGACATATTTGTAAATAGAATTACATATTCTGAAGAACGACTGCCTAAAAATTATATAGTTTTTCAGAAATATGATATTTGGCGGTATTGTAGTTTATTTAAA	KYVLIRDIFVNRITYSEERLPKNYIVFQKYDIWRYCSLFK	FALSE	spec	0	1	2	1	959	995	0.2465	6.505	95	626.845	579.893	2.91131
CliM	bs	708	mt	r23	ACG	AAGTATGTTTTAATAAGAGACATATTTGTAAATAGAATTACATATTCTGAAGAACGACTGCCTAAAACGTATATAGTTTTTCAGAAATATGATATTTGGCGGTATTGTAGTTTATTTAAA	KYVLIRDIFVNRITYSEERLPKTYIVFQKYDIWRYCSLFK	FALSE	spec	0	1	1	1	1496	2044	0.3335	6.355	96	954.298	1105.84	2.79048
CliM	bs	708	mt	r23	ACG	AAGTATGTTTTAATAAGAGACATATTTGTAAATAGAATTACATATTCTGAAGAACGACTGCCTAAAACGTATATAGTTTTTCAGAAATATGATATTTGGCGGTATTGTAGTTTATTTAAA	KYVLIRDIFVNRITYSEERLPKTYIVFQKYDIWRYCSLFK	FALSE	spec	0	1	2	1	1576	1680	0.2465	6.505	95	1030.14	979.116	2.93595
CliM	bs	709	mt	r23	ACT	AAGTATGTTTTAATAAGAGACATATTTGTAAATAGAATTACATATTCTGAAGAACGACTGCCTAAAACTTATATAGTTTTTCAGAAATATGATATTTGGCGGTATTGTAGTTTATTTAAA	KYVLIRDIFVNRITYSEERLPKTYIVFQKYDIWRYCSLFK	FALSE	spec	0	1	1	1	528	616	0.3335	6.355	96	336.811	333.268	2.64805
CliM	bs	709	mt	r23	ACT	AAGTATGTTTTAATAAGAGACATATTTGTAAATAGAATTACATATTCTGAAGAACGACTGCCTAAAACTTATATAGTTTTTCAGAAATATGATATTTGGCGGTATTGTAGTTTATTTAAA	KYVLIRDIFVNRITYSEERLPKTYIVFQKYDIWRYCSLFK	FALSE	spec	0	1	2	1	522	550	0.2465	6.505	95	341.203	320.544	2.92534
CliM	bs	710	mt	r23	AGG	AAGTATGTTTTAATAAGAGACATATTTGTAAATAGAATTACATATTCTGAAGAACGACTGCCTAAAAGGTATATAGTTTTTCAGAAATATGATATTTGGCGGTATTGTAGTTTATTTAAA	KYVLIRDIFVNRITYSEERLPKRYIVFQKYDIWRYCSLFK	FALSE	spec	0	1	1	1	1997	2846	0.3335	6.355	96	1273.89	1539.74	2.82849
CliM	bs	710	mt	r23	AGG	AAGTATGTTTTAATAAGAGACATATTTGTAAATAGAATTACATATTCTGAAGAACGACTGCCTAAAAGGTATATAGTTTTTCAGAAATATGATATTTGGCGGTATTGTAGTTTATTTAAA	KYVLIRDIFVNRITYSEERLPKRYIVFQKYDIWRYCSLFK	FALSE	spec	0	1	2	1	2198	2544	0.2465	6.505	95	1436.71	1482.66	3.01093
CliM	bs	711	mt	r23	AGT	AAGTATGTTTTAATAAGAGACATATTTGTAAATAGAATTACATATTCTGAAGAACGACTGCCTAAAAGTTATATAGTTTTTCAGAAATATGATATTTGGCGGTATTGTAGTTTATTTAAA	KYVLIRDIFVNRITYSEERLPKSYIVFQKYDIWRYCSLFK	FALSE	spec	0	1	1	1	1909	2314	0.3335	6.355	96	1217.75	1251.92	2.68254
CliM	bs	711	mt	r23	AGT	AAGTATGTTTTAATAAGAGACATATTTGTAAATAGAATTACATATTCTGAAGAACGACTGCCTAAAAGTTATATAGTTTTTCAGAAATATGATATTTGGCGGTATTGTAGTTTATTTAAA	KYVLIRDIFVNRITYSEERLPKSYIVFQKYDIWRYCSLFK	FALSE	spec	0	1	2	1	2262	2386	0.2465	6.505	95	1478.54	1390.58	2.92636
CliM	bs	712	mt	r23	ATG	AAGTATGTTTTAATAAGAGACATATTTGTAAATAGAATTACATATTCTGAAGAACGACTGCCTAAAATGTATATAGTTTTTCAGAAATATGATATTTGGCGGTATTGTAGTTTATTTAAA	KYVLIRDIFVNRITYSEERLPKMYIVFQKYDIWRYCSLFK	FALSE	spec	0	1	1	1	1706	2464	0.3335	6.355	96	1088.26	1333.07	2.84054
CliM	bs	712	mt	r23	ATG	AAGTATGTTTTAATAAGAGACATATTTGTAAATAGAATTACATATTCTGAAGAACGACTGCCTAAAATGTATATAGTTTTTCAGAAATATGATATTTGGCGGTATTGTAGTTTATTTAAA	KYVLIRDIFVNRITYSEERLPKMYIVFQKYDIWRYCSLFK	FALSE	spec	0	1	2	1	2003	2192	0.2465	6.505	95	1309.25	1277.51	2.95989
CliM	bs	713	mt	r23	ATT	AAGTATGTTTTAATAAGAGACATATTTGTAAATAGAATTACATATTCTGAAGAACGACTGCCTAAAATTTATATAGTTTTTCAGAAATATGATATTTGGCGGTATTGTAGTTTATTTAAA	KYVLIRDIFVNRITYSEERLPKIYIVFQKYDIWRYCSLFK	FALSE	spec	0	1	1	1	520	685	0.3335	6.355	96	331.708	370.599	2.75755
CliM	bs	713	mt	r23	ATT	AAGTATGTTTTAATAAGAGACATATTTGTAAATAGAATTACATATTCTGAAGAACGACTGCCTAAAATTTATATAGTTTTTCAGAAATATGATATTTGGCGGTATTGTAGTTTATTTAAA	KYVLIRDIFVNRITYSEERLPKIYIVFQKYDIWRYCSLFK	FALSE	spec	0	1	2	1	538	448	0.2465	6.505	95	351.661	261.098	2.71092
CliM	bs	715	mt	r23	CAT	AAGTATGTTTTAATAAGAGACATATTTGTAAATAGAATTACATATTCTGAAGAACGACTGCCTAAACATTATATAGTTTTTCAGAAATATGATATTTGGCGGTATTGTAGTTTATTTAAA	KYVLIRDIFVNRITYSEERLPKHYIVFQKYDIWRYCSLFK	FALSE	spec	0	1	1	1	746	851	0.3335	6.355	96	475.873	460.408	2.62779
CliM	bs	715	mt	r23	CAT	AAGTATGTTTTAATAAGAGACATATTTGTAAATAGAATTACATATTCTGAAGAACGACTGCCTAAACATTATATAGTTTTTCAGAAATATGATATTTGGCGGTATTGTAGTTTATTTAAA	KYVLIRDIFVNRITYSEERLPKHYIVFQKYDIWRYCSLFK	FALSE	spec	0	1	2	1	751	820	0.2465	6.505	95	490.887	477.902	2.95782
CliM	bs	716	mt	r23	CCG	AAGTATGTTTTAATAAGAGACATATTTGTAAATAGAATTACATATTCTGAAGAACGACTGCCTAAACCGTATATAGTTTTTCAGAAATATGATATTTGGCGGTATTGTAGTTTATTTAAA	KYVLIRDIFVNRITYSEERLPKPYIVFQKYDIWRYCSLFK	FALSE	spec	0	1	1	1	997	1250	0.3335	6.355	96	635.986	676.275	2.71297
CliM	bs	716	mt	r23	CCG	AAGTATGTTTTAATAAGAGACATATTTGTAAATAGAATTACATATTCTGAAGAACGACTGCCTAAACCGTATATAGTTTTTCAGAAATATGATATTTGGCGGTATTGTAGTTTATTTAAA	KYVLIRDIFVNRITYSEERLPKPYIVFQKYDIWRYCSLFK	FALSE	spec	0	1	2	1	984	1073	0.2465	6.505	95	643.186	625.352	2.95662
CliM	bs	717	mt	r23	CCT	AAGTATGTTTTAATAAGAGACATATTTGTAAATAGAATTACATATTCTGAAGAACGACTGCCTAAACCTTATATAGTTTTTCAGAAATATGATATTTGGCGGTATTGTAGTTTATTTAAA	KYVLIRDIFVNRITYSEERLPKPYIVFQKYDIWRYCSLFK	FALSE	spec	0	1	1	1	648	767	0.3335	6.355	96	413.359	414.962	2.66107
CliM	bs	717	mt	r23	CCT	AAGTATGTTTTAATAAGAGACATATTTGTAAATAGAATTACATATTCTGAAGAACGACTGCCTAAACCTTATATAGTTTTTCAGAAATATGATATTTGGCGGTATTGTAGTTTATTTAAA	KYVLIRDIFVNRITYSEERLPKPYIVFQKYDIWRYCSLFK	FALSE	spec	0	1	2	1	679	627	0.2465	6.505	95	443.825	365.42	2.80513
CliM	bs	718	mt	r23	CGG	AAGTATGTTTTAATAAGAGACATATTTGTAAATAGAATTACATATTCTGAAGAACGACTGCCTAAACGGTATATAGTTTTTCAGAAATATGATATTTGGCGGTATTGTAGTTTATTTAAA	KYVLIRDIFVNRITYSEERLPKRYIVFQKYDIWRYCSLFK	FALSE	spec	0	1	1	1	1661	1806	0.3335	6.355	96	1059.55	977.082	2.58452
CliM	bs	718	mt	r23	CGG	AAGTATGTTTTAATAAGAGACATATTTGTAAATAGAATTACATATTCTGAAGAACGACTGCCTAAACGGTATATAGTTTTTCAGAAATATGATATTTGGCGGTATTGTAGTTTATTTAAA	KYVLIRDIFVNRITYSEERLPKRYIVFQKYDIWRYCSLFK	FALSE	spec	0	1	2	1	1535	1869	0.2465	6.505	95	1003.34	1089.27	3.05711
CliM	bs	719	mt	r23	CGT	AAGTATGTTTTAATAAGAGACATATTTGTAAATAGAATTACATATTCTGAAGAACGACTGCCTAAACGTTATATAGTTTTTCAGAAATATGATATTTGGCGGTATTGTAGTTTATTTAAA	KYVLIRDIFVNRITYSEERLPKRYIVFQKYDIWRYCSLFK	FALSE	spec	0	1	1	1	1166	1384	0.3335	6.355	96	743.791	748.771	2.6636
CliM	bs	719	mt	r23	CGT	AAGTATGTTTTAATAAGAGACATATTTGTAAATAGAATTACATATTCTGAAGAACGACTGCCTAAACGTTATATAGTTTTTCAGAAATATGATATTTGGCGGTATTGTAGTTTATTTAAA	KYVLIRDIFVNRITYSEERLPKRYIVFQKYDIWRYCSLFK	FALSE	spec	0	1	2	1	1079	1299	0.2465	6.505	95	705.283	757.067	3.04681
CliM	bs	720	mt	r23	CTG	AAGTATGTTTTAATAAGAGACATATTTGTAAATAGAATTACATATTCTGAAGAACGACTGCCTAAACTGTATATAGTTTTTCAGAAATATGATATTTGGCGGTATTGTAGTTTATTTAAA	KYVLIRDIFVNRITYSEERLPKLYIVFQKYDIWRYCSLFK	FALSE	spec	0	1	1	1	366	443	0.3335	6.355	96	233.471	239.672	2.68122
CliM	bs	720	mt	r23	CTG	AAGTATGTTTTAATAAGAGACATATTTGTAAATAGAATTACATATTCTGAAGAACGACTGCCTAAACTGTATATAGTTTTTCAGAAATATGATATTTGGCGGTATTGTAGTTTATTTAAA	KYVLIRDIFVNRITYSEERLPKLYIVFQKYDIWRYCSLFK	FALSE	spec	0	1	2	1	356	464	0.2465	6.505	95	232.698	270.423	3.11915
CliM	bs	721	mt	r23	CTT	AAGTATGTTTTAATAAGAGACATATTTGTAAATAGAATTACATATTCTGAAGAACGACTGCCTAAACTTTATATAGTTTTTCAGAAATATGATATTTGGCGGTATTGTAGTTTATTTAAA	KYVLIRDIFVNRITYSEERLPKLYIVFQKYDIWRYCSLFK	FALSE	spec	0	1	1	1	367	480	0.3335	6.355	96	234.109	259.69	2.75109
CliM	bs	721	mt	r23	CTT	AAGTATGTTTTAATAAGAGACATATTTGTAAATAGAATTACATATTCTGAAGAACGACTGCCTAAACTTTATATAGTTTTTCAGAAATATGATATTTGGCGGTATTGTAGTTTATTTAAA	KYVLIRDIFVNRITYSEERLPKLYIVFQKYDIWRYCSLFK	FALSE	spec	0	1	2	1	400	463	0.2465	6.505	95	261.458	269.84	3.011
CliM	bs	722	mt	r23	GAG	AAGTATGTTTTAATAAGAGACATATTTGTAAATAGAATTACATATTCTGAAGAACGACTGCCTAAAGAGTATATAGTTTTTCAGAAATATGATATTTGGCGGTATTGTAGTTTATTTAAA	KYVLIRDIFVNRITYSEERLPKEYIVFQKYDIWRYCSLFK	FALSE	spec	0	1	1	1	1973	2047	0.3335	6.355	96	1258.58	1107.47	2.54225
CliM	bs	722	mt	r23	GAG	AAGTATGTTTTAATAAGAGACATATTTGTAAATAGAATTACATATTCTGAAGAACGACTGCCTAAAGAGTATATAGTTTTTCAGAAATATGATATTTGGCGGTATTGTAGTTTATTTAAA	KYVLIRDIFVNRITYSEERLPKEYIVFQKYDIWRYCSLFK	FALSE	spec	0	1	2	1	2077	2081	0.2465	6.505	95	1357.62	1212.82	2.87948
CliM	bs	723	mt	r23	GAT	AAGTATGTTTTAATAAGAGACATATTTGTAAATAGAATTACATATTCTGAAGAACGACTGCCTAAAGATTATATAGTTTTTCAGAAATATGATATTTGGCGGTATTGTAGTTTATTTAAA	KYVLIRDIFVNRITYSEERLPKDYIVFQKYDIWRYCSLFK	FALSE	spec	0	1	1	1	1986	2163	0.3335	6.355	96	1266.87	1170.23	2.58603
CliM	bs	723	mt	r23	GAT	AAGTATGTTTTAATAAGAGACATATTTGTAAATAGAATTACATATTCTGAAGAACGACTGCCTAAAGATTATATAGTTTTTCAGAAATATGATATTTGGCGGTATTGTAGTTTATTTAAA	KYVLIRDIFVNRITYSEERLPKDYIVFQKYDIWRYCSLFK	FALSE	spec	0	1	2	1	1945	2297	0.2465	6.505	95	1271.34	1338.71	3.02929
CliM	bs	724	mt	r23	GCG	AAGTATGTTTTAATAAGAGACATATTTGTAAATAGAATTACATATTCTGAAGAACGACTGCCTAAAGCGTATATAGTTTTTCAGAAATATGATATTTGGCGGTATTGTAGTTTATTTAAA	KYVLIRDIFVNRITYSEERLPKAYIVFQKYDIWRYCSLFK	FALSE	spec	0	1	1	1	1882	2308	0.3335	6.355	96	1200.53	1248.67	2.69304
CliM	bs	724	mt	r23	GCG	AAGTATGTTTTAATAAGAGACATATTTGTAAATAGAATTACATATTCTGAAGAACGACTGCCTAAAGCGTATATAGTTTTTCAGAAATATGATATTTGGCGGTATTGTAGTTTATTTAAA	KYVLIRDIFVNRITYSEERLPKAYIVFQKYDIWRYCSLFK	FALSE	spec	0	1	2	1	1826	2278	0.2465	6.505	95	1193.56	1327.64	3.07925
CliM	bs	725	mt	r23	GCT	AAGTATGTTTTAATAAGAGACATATTTGTAAATAGAATTACATATTCTGAAGAACGACTGCCTAAAGCTTATATAGTTTTTCAGAAATATGATATTTGGCGGTATTGTAGTTTATTTAAA	KYVLIRDIFVNRITYSEERLPKAYIVFQKYDIWRYCSLFK	FALSE	spec	0	1	1	1	1106	1231	0.3335	6.355	96	705.517	665.995	2.6056
CliM	bs	725	mt	r23	GCT	AAGTATGTTTTAATAAGAGACATATTTGTAAATAGAATTACATATTCTGAAGAACGACTGCCTAAAGCTTATATAGTTTTTCAGAAATATGATATTTGGCGGTATTGTAGTTTATTTAAA	KYVLIRDIFVNRITYSEERLPKAYIVFQKYDIWRYCSLFK	FALSE	spec	0	1	2	1	988	1205	0.2465	6.505	95	645.801	702.283	3.05864
CliM	bs	726	mt	r23	GGG	AAGTATGTTTTAATAAGAGACATATTTGTAAATAGAATTACATATTCTGAAGAACGACTGCCTAAAGGGTATATAGTTTTTCAGAAATATGATATTTGGCGGTATTGTAGTTTATTTAAA	KYVLIRDIFVNRITYSEERLPKGYIVFQKYDIWRYCSLFK	FALSE	spec	0	1	1	1	3349	3498	0.3335	6.355	96	2136.33	1892.49	2.5483
CliM	bs	726	mt	r23	GGG	AAGTATGTTTTAATAAGAGACATATTTGTAAATAGAATTACATATTCTGAAGAACGACTGCCTAAAGGGTATATAGTTTTTCAGAAATATGATATTTGGCGGTATTGTAGTTTATTTAAA	KYVLIRDIFVNRITYSEERLPKGYIVFQKYDIWRYCSLFK	FALSE	spec	0	1	2	1	3134	3519	0.2465	6.505	95	2048.52	2050.9	2.9833
CliM	bs	727	mt	r23	GGT	AAGTATGTTTTAATAAGAGACATATTTGTAAATAGAATTACATATTCTGAAGAACGACTGCCTAAAGGTTATATAGTTTTTCAGAAATATGATATTTGGCGGTATTGTAGTTTATTTAAA	KYVLIRDIFVNRITYSEERLPKGYIVFQKYDIWRYCSLFK	FALSE	spec	0	1	1	1	2131	2662	0.3335	6.355	96	1359.36	1440.19	2.70967
CliM	bs	727	mt	r23	GGT	AAGTATGTTTTAATAAGAGACATATTTGTAAATAGAATTACATATTCTGAAGAACGACTGCCTAAAGGTTATATAGTTTTTCAGAAATATGATATTTGGCGGTATTGTAGTTTATTTAAA	KYVLIRDIFVNRITYSEERLPKGYIVFQKYDIWRYCSLFK	FALSE	spec	0	1	2	1	2336	2601	0.2465	6.505	95	1526.91	1515.88	2.97564
CliM	bs	728	mt	r23	GTG	AAGTATGTTTTAATAAGAGACATATTTGTAAATAGAATTACATATTCTGAAGAACGACTGCCTAAAGTGTATATAGTTTTTCAGAAATATGATATTTGGCGGTATTGTAGTTTATTTAAA	KYVLIRDIFVNRITYSEERLPKVYIVFQKYDIWRYCSLFK	FALSE	spec	0	1	1	1	1205	1296	0.3335	6.355	96	768.669	701.162	2.5747
CliM	bs	728	mt	r23	GTG	AAGTATGTTTTAATAAGAGACATATTTGTAAATAGAATTACATATTCTGAAGAACGACTGCCTAAAGTGTATATAGTTTTTCAGAAATATGATATTTGGCGGTATTGTAGTTTATTTAAA	KYVLIRDIFVNRITYSEERLPKVYIVFQKYDIWRYCSLFK	FALSE	spec	0	1	2	1	1180	1350	0.2465	6.505	95	771.301	786.79	3.00036
CliM	bs	729	mt	r23	GTT	AAGTATGTTTTAATAAGAGACATATTTGTAAATAGAATTACATATTCTGAAGAACGACTGCCTAAAGTTTATATAGTTTTTCAGAAATATGATATTTGGCGGTATTGTAGTTTATTTAAA	KYVLIRDIFVNRITYSEERLPKVYIVFQKYDIWRYCSLFK	FALSE	spec	0	1	1	1	913	1133	0.3335	6.355	96	582.402	612.975	2.70372
CliM	bs	729	mt	r23	GTT	AAGTATGTTTTAATAAGAGACATATTTGTAAATAGAATTACATATTCTGAAGAACGACTGCCTAAAGTTTATATAGTTTTTCAGAAATATGATATTTGGCGGTATTGTAGTTTATTTAAA	KYVLIRDIFVNRITYSEERLPKVYIVFQKYDIWRYCSLFK	FALSE	spec	0	1	2	1	969	992	0.2465	6.505	95	633.382	578.145	2.8991
CliM	bs	730	mt	r23	TAG	AAGTATGTTTTAATAAGAGACATATTTGTAAATAGAATTACATATTCTGAAGAACGACTGCCTAAATAGTATATAGTTTTTCAGAAATATGATATTTGGCGGTATTGTAGTTTATTTAAA	KYVLIRDIFVNRITYSEERLPK*YIVFQKYDIWRYCSLFK	TRUE	spec	0	1	1	1	1634	1991	0.3335	6.355	96	1042.33	1077.17	2.68723
CliM	bs	730	mt	r23	TAG	AAGTATGTTTTAATAAGAGACATATTTGTAAATAGAATTACATATTCTGAAGAACGACTGCCTAAATAGTATATAGTTTTTCAGAAATATGATATTTGGCGGTATTGTAGTTTATTTAAA	KYVLIRDIFVNRITYSEERLPK*YIVFQKYDIWRYCSLFK	TRUE	spec	0	1	2	1	1644	1791	0.2465	6.505	95	1074.59	1043.81	2.95576
CliM	bs	731	mt	r23	TAT	AAGTATGTTTTAATAAGAGACATATTTGTAAATAGAATTACATATTCTGAAGAACGACTGCCTAAATATTATATAGTTTTTCAGAAATATGATATTTGGCGGTATTGTAGTTTATTTAAA	KYVLIRDIFVNRITYSEERLPKYYIVFQKYDIWRYCSLFK	FALSE	spec	0	1	1	1	414	420	0.3335	6.355	96	264.09	227.228	2.52203
CliM	bs	731	mt	r23	TAT	AAGTATGTTTTAATAAGAGACATATTTGTAAATAGAATTACATATTCTGAAGAACGACTGCCTAAATATTATATAGTTTTTCAGAAATATGATATTTGGCGGTATTGTAGTTTATTTAAA	KYVLIRDIFVNRITYSEERLPKYYIVFQKYDIWRYCSLFK	FALSE	spec	0	1	2	1	452	406	0.2465	6.505	95	295.447	236.62	2.77993
CliM	bs	732	mt	r23	TCG	AAGTATGTTTTAATAAGAGACATATTTGTAAATAGAATTACATATTCTGAAGAACGACTGCCTAAATCGTATATAGTTTTTCAGAAATATGATATTTGGCGGTATTGTAGTTTATTTAAA	KYVLIRDIFVNRITYSEERLPKSYIVFQKYDIWRYCSLFK	FALSE	spec	0	1	1	1	861	1003	0.3335	6.355	96	549.231	542.643	2.6467
CliM	bs	732	mt	r23	TCG	AAGTATGTTTTAATAAGAGACATATTTGTAAATAGAATTACATATTCTGAAGAACGACTGCCTAAATCGTATATAGTTTTTCAGAAATATGATATTTGGCGGTATTGTAGTTTATTTAAA	KYVLIRDIFVNRITYSEERLPKSYIVFQKYDIWRYCSLFK	FALSE	spec	0	1	2	1	909	956	0.2465	6.505	95	594.163	557.164	2.92366
CliM	bs	733	mt	r23	TCT	AAGTATGTTTTAATAAGAGACATATTTGTAAATAGAATTACATATTCTGAAGAACGACTGCCTAAATCTTATATAGTTTTTCAGAAATATGATATTTGGCGGTATTGTAGTTTATTTAAA	KYVLIRDIFVNRITYSEERLPKSYIVFQKYDIWRYCSLFK	FALSE	spec	0	1	1	1	330	428	0.3335	6.355	96	210.507	231.556	2.74352
CliM	bs	733	mt	r23	TCT	AAGTATGTTTTAATAAGAGACATATTTGTAAATAGAATTACATATTCTGAAGAACGACTGCCTAAATCTTATATAGTTTTTCAGAAATATGATATTTGGCGGTATTGTAGTTTATTTAAA	KYVLIRDIFVNRITYSEERLPKSYIVFQKYDIWRYCSLFK	FALSE	spec	0	1	2	1	361	392	0.2465	6.505	95	235.966	228.46	2.95279
CliM	bs	734	mt	r23	TGG	AAGTATGTTTTAATAAGAGACATATTTGTAAATAGAATTACATATTCTGAAGAACGACTGCCTAAATGGTATATAGTTTTTCAGAAATATGATATTTGGCGGTATTGTAGTTTATTTAAA	KYVLIRDIFVNRITYSEERLPKWYIVFQKYDIWRYCSLFK	FALSE	spec	0	1	1	1	2921	3332	0.3335	6.355	96	1863.3	1802.68	2.62776
CliM	bs	734	mt	r23	TGG	AAGTATGTTTTAATAAGAGACATATTTGTAAATAGAATTACATATTCTGAAGAACGACTGCCTAAATGGTATATAGTTTTTCAGAAATATGATATTTGGCGGTATTGTAGTTTATTTAAA	KYVLIRDIFVNRITYSEERLPKWYIVFQKYDIWRYCSLFK	FALSE	spec	0	1	2	1	2965	3441	0.2465	6.505	95	1938.06	2005.44	3.01339
CliM	bs	735	mt	r23	TGT	AAGTATGTTTTAATAAGAGACATATTTGTAAATAGAATTACATATTCTGAAGAACGACTGCCTAAATGTTATATAGTTTTTCAGAAATATGATATTTGGCGGTATTGTAGTTTATTTAAA	KYVLIRDIFVNRITYSEERLPKCYIVFQKYDIWRYCSLFK	FALSE	spec	0	1	1	1	1047	1355	0.3335	6.355	96	667.881	733.082	2.74157
CliM	bs	735	mt	r23	TGT	AAGTATGTTTTAATAAGAGACATATTTGTAAATAGAATTACATATTCTGAAGAACGACTGCCTAAATGTTATATAGTTTTTCAGAAATATGATATTTGGCGGTATTGTAGTTTATTTAAA	KYVLIRDIFVNRITYSEERLPKCYIVFQKYDIWRYCSLFK	FALSE	spec	0	1	2	1	1103	1317	0.2465	6.505	95	720.97	767.557	3.0393
CliM	bs	736	mt	r23	TTG	AAGTATGTTTTAATAAGAGACATATTTGTAAATAGAATTACATATTCTGAAGAACGACTGCCTAAATTGTATATAGTTTTTCAGAAATATGATATTTGGCGGTATTGTAGTTTATTTAAA	KYVLIRDIFVNRITYSEERLPKLYIVFQKYDIWRYCSLFK	FALSE	spec	0	1	1	1	579	890	0.3335	6.355	96	369.344	481.508	2.8967
CliM	bs	736	mt	r23	TTG	AAGTATGTTTTAATAAGAGACATATTTGTAAATAGAATTACATATTCTGAAGAACGACTGCCTAAATTGTATATAGTTTTTCAGAAATATGATATTTGGCGGTATTGTAGTTTATTTAAA	KYVLIRDIFVNRITYSEERLPKLYIVFQKYDIWRYCSLFK	FALSE	spec	0	1	2	1	766	708	0.2465	6.505	95	500.692	412.628	2.80598
CliM	bs	737	mt	r23	TTT	AAGTATGTTTTAATAAGAGACATATTTGTAAATAGAATTACATATTCTGAAGAACGACTGCCTAAATTTTATATAGTTTTTCAGAAATATGATATTTGGCGGTATTGTAGTTTATTTAAA	KYVLIRDIFVNRITYSEERLPKFYIVFQKYDIWRYCSLFK	FALSE	spec	0	1	1	1	395	626	0.3335	6.355	96	251.97	338.678	2.92425
CliM	bs	737	mt	r23	TTT	AAGTATGTTTTAATAAGAGACATATTTGTAAATAGAATTACATATTCTGAAGAACGACTGCCTAAATTTTATATAGTTTTTCAGAAATATGATATTTGGCGGTATTGTAGTTTATTTAAA	KYVLIRDIFVNRITYSEERLPKFYIVFQKYDIWRYCSLFK	FALSE	spec	0	1	2	1	461	462	0.2465	6.505	95	301.33	269.257	2.8797
CliM	bs	738	mt	r24	AAG	AAGTATGTTTTAATAAGAGACATATTTGTAAATAGAATTACATATTCTGAAGAACGACTGCCTAAACAGAAGATAGTTTTTCAGAAATATGATATTTGGCGGTATTGTAGTTTATTTAAA	KYVLIRDIFVNRITYSEERLPKQKIVFQKYDIWRYCSLFK	FALSE	spec	0	1	1	1	723	812	0.3335	6.355	96	461.201	439.308	2.61373
CliM	bs	738	mt	r24	AAG	AAGTATGTTTTAATAAGAGACATATTTGTAAATAGAATTACATATTCTGAAGAACGACTGCCTAAACAGAAGATAGTTTTTCAGAAATATGATATTTGGCGGTATTGTAGTTTATTTAAA	KYVLIRDIFVNRITYSEERLPKQKIVFQKYDIWRYCSLFK	FALSE	spec	0	1	2	1	711	754	0.2465	6.505	95	464.741	439.437	2.93123
CliM	bs	739	mt	r24	AAT	AAGTATGTTTTAATAAGAGACATATTTGTAAATAGAATTACATATTCTGAAGAACGACTGCCTAAACAGAATATAGTTTTTCAGAAATATGATATTTGGCGGTATTGTAGTTTATTTAAA	KYVLIRDIFVNRITYSEERLPKQNIVFQKYDIWRYCSLFK	FALSE	spec	0	1	1	1	293	291	0.3335	6.355	96	186.905	157.437	2.50288
CliM	bs	739	mt	r24	AAT	AAGTATGTTTTAATAAGAGACATATTTGTAAATAGAATTACATATTCTGAAGAACGACTGCCTAAACAGAATATAGTTTTTCAGAAATATGATATTTGGCGGTATTGTAGTTTATTTAAA	KYVLIRDIFVNRITYSEERLPKQNIVFQKYDIWRYCSLFK	FALSE	spec	0	1	2	1	304	334	0.2465	6.505	95	198.708	194.658	2.96348
CliM	bs	740	mt	r24	ACG	AAGTATGTTTTAATAAGAGACATATTTGTAAATAGAATTACATATTCTGAAGAACGACTGCCTAAACAGACGATAGTTTTTCAGAAATATGATATTTGGCGGTATTGTAGTTTATTTAAA	KYVLIRDIFVNRITYSEERLPKQTIVFQKYDIWRYCSLFK	FALSE	spec	0	1	1	1	149	222	0.3335	6.355	96	95.047	120.106	2.86858
CliM	bs	740	mt	r24	ACG	AAGTATGTTTTAATAAGAGACATATTTGTAAATAGAATTACATATTCTGAAGAACGACTGCCTAAACAGACGATAGTTTTTCAGAAATATGATATTTGGCGGTATTGTAGTTTATTTAAA	KYVLIRDIFVNRITYSEERLPKQTIVFQKYDIWRYCSLFK	FALSE	spec	0	1	2	1	141	148	0.2465	6.505	95	92.1639	86.2555	2.92188
CliM	bs	741	mt	r24	ACT	AAGTATGTTTTAATAAGAGACATATTTGTAAATAGAATTACATATTCTGAAGAACGACTGCCTAAACAGACTATAGTTTTTCAGAAATATGATATTTGGCGGTATTGTAGTTTATTTAAA	KYVLIRDIFVNRITYSEERLPKQTIVFQKYDIWRYCSLFK	FALSE	spec	0	1	1	1	210	295	0.3335	6.355	96	133.959	159.601	2.81551
CliM	bs	741	mt	r24	ACT	AAGTATGTTTTAATAAGAGACATATTTGTAAATAGAATTACATATTCTGAAGAACGACTGCCTAAACAGACTATAGTTTTTCAGAAATATGATATTTGGCGGTATTGTAGTTTATTTAAA	KYVLIRDIFVNRITYSEERLPKQTIVFQKYDIWRYCSLFK	FALSE	spec	0	1	2	1	235	251	0.2465	6.505	95	153.607	146.285	2.93774
CliM	bs	742	mt	r24	AGG	AAGTATGTTTTAATAAGAGACATATTTGTAAATAGAATTACATATTCTGAAGAACGACTGCCTAAACAGAGGATAGTTTTTCAGAAATATGATATTTGGCGGTATTGTAGTTTATTTAAA	KYVLIRDIFVNRITYSEERLPKQRIVFQKYDIWRYCSLFK	FALSE	spec	0	1	1	1	1098	1300	0.3335	6.355	96	700.414	703.326	2.66132
CliM	bs	742	mt	r24	AGG	AAGTATGTTTTAATAAGAGACATATTTGTAAATAGAATTACATATTCTGAAGAACGACTGCCTAAACAGAGGATAGTTTTTCAGAAATATGATATTTGGCGGTATTGTAGTTTATTTAAA	KYVLIRDIFVNRITYSEERLPKQRIVFQKYDIWRYCSLFK	FALSE	spec	0	1	2	1	1081	1282	0.2465	6.505	95	706.59	747.159	3.03311
CliM	bs	743	mt	r24	AGT	AAGTATGTTTTAATAAGAGACATATTTGTAAATAGAATTACATATTCTGAAGAACGACTGCCTAAACAGAGTATAGTTTTTCAGAAATATGATATTTGGCGGTATTGTAGTTTATTTAAA	KYVLIRDIFVNRITYSEERLPKQSIVFQKYDIWRYCSLFK	FALSE	spec	0	1	1	1	534	657	0.3335	6.355	96	340.638	355.45	2.69596
CliM	bs	743	mt	r24	AGT	AAGTATGTTTTAATAAGAGACATATTTGTAAATAGAATTACATATTCTGAAGAACGACTGCCTAAACAGAGTATAGTTTTTCAGAAATATGATATTTGGCGGTATTGTAGTTTATTTAAA	KYVLIRDIFVNRITYSEERLPKQSIVFQKYDIWRYCSLFK	FALSE	spec	0	1	2	1	562	666	0.2465	6.505	95	367.348	388.15	3.03243
CliM	bs	744	mt	r24	ATG	AAGTATGTTTTAATAAGAGACATATTTGTAAATAGAATTACATATTCTGAAGAACGACTGCCTAAACAGATGATAGTTTTTCAGAAATATGATATTTGGCGGTATTGTAGTTTATTTAAA	KYVLIRDIFVNRITYSEERLPKQMIVFQKYDIWRYCSLFK	FALSE	spec	0	1	1	1	614	692	0.3335	6.355	96	391.67	374.386	2.61689
CliM	bs	744	mt	r24	ATG	AAGTATGTTTTAATAAGAGACATATTTGTAAATAGAATTACATATTCTGAAGAACGACTGCCTAAACAGATGATAGTTTTTCAGAAATATGATATTTGGCGGTATTGTAGTTTATTTAAA	KYVLIRDIFVNRITYSEERLPKQMIVFQKYDIWRYCSLFK	FALSE	spec	0	1	2	1	577	597	0.2465	6.505	95	377.153	347.936	2.90878
CliM	bs	745	mt	r24	ATT	AAGTATGTTTTAATAAGAGACATATTTGTAAATAGAATTACATATTCTGAAGAACGACTGCCTAAACAGATTATAGTTTTTCAGAAATATGATATTTGGCGGTATTGTAGTTTATTTAAA	KYVLIRDIFVNRITYSEERLPKQIIVFQKYDIWRYCSLFK	FALSE	spec	0	1	1	1	1	NA	0.3335	6.355	96	NA	NA	NA
CliM	bs	745	mt	r24	ATT	AAGTATGTTTTAATAAGAGACATATTTGTAAATAGAATTACATATTCTGAAGAACGACTGCCTAAACAGATTATAGTTTTTCAGAAATATGATATTTGGCGGTATTGTAGTTTATTTAAA	KYVLIRDIFVNRITYSEERLPKQIIVFQKYDIWRYCSLFK	FALSE	spec	0	1	2	1	1	1	0.2465	6.505	95	NA	NA	NA
CliM	bs	746	mt	r24	CAG	AAGTATGTTTTAATAAGAGACATATTTGTAAATAGAATTACATATTCTGAAGAACGACTGCCTAAACAGCAGATAGTTTTTCAGAAATATGATATTTGGCGGTATTGTAGTTTATTTAAA	KYVLIRDIFVNRITYSEERLPKQQIVFQKYDIWRYCSLFK	FALSE	spec	0	1	1	1	535	660	0.3335	6.355	96	341.276	357.073	2.69838
CliM	bs	746	mt	r24	CAG	AAGTATGTTTTAATAAGAGACATATTTGTAAATAGAATTACATATTCTGAAGAACGACTGCCTAAACAGCAGATAGTTTTTCAGAAATATGATATTTGGCGGTATTGTAGTTTATTTAAA	KYVLIRDIFVNRITYSEERLPKQQIVFQKYDIWRYCSLFK	FALSE	spec	0	1	2	1	599	680	0.2465	6.505	95	391.533	396.309	2.99329
CliM	bs	747	mt	r24	CAT	AAGTATGTTTTAATAAGAGACATATTTGTAAATAGAATTACATATTCTGAAGAACGACTGCCTAAACAGCATATAGTTTTTCAGAAATATGATATTTGGCGGTATTGTAGTTTATTTAAA	KYVLIRDIFVNRITYSEERLPKQHIVFQKYDIWRYCSLFK	FALSE	spec	0	1	1	1	540	735	0.3335	6.355	96	344.466	397.65	2.78704
CliM	bs	747	mt	r24	CAT	AAGTATGTTTTAATAAGAGACATATTTGTAAATAGAATTACATATTCTGAAGAACGACTGCCTAAACAGCATATAGTTTTTCAGAAATATGATATTTGGCGGTATTGTAGTTTATTTAAA	KYVLIRDIFVNRITYSEERLPKQHIVFQKYDIWRYCSLFK	FALSE	spec	0	1	2	1	545	631	0.2465	6.505	95	356.236	367.751	3.01123
CliM	bs	748	mt	r24	CCG	AAGTATGTTTTAATAAGAGACATATTTGTAAATAGAATTACATATTCTGAAGAACGACTGCCTAAACAGCCGATAGTTTTTCAGAAATATGATATTTGGCGGTATTGTAGTTTATTTAAA	KYVLIRDIFVNRITYSEERLPKQPIVFQKYDIWRYCSLFK	FALSE	spec	0	1	1	1	361	471	0.3335	6.355	96	230.282	254.82	2.74888
CliM	bs	748	mt	r24	CCG	AAGTATGTTTTAATAAGAGACATATTTGTAAATAGAATTACATATTCTGAAGAACGACTGCCTAAACAGCCGATAGTTTTTCAGAAATATGATATTTGGCGGTATTGTAGTTTATTTAAA	KYVLIRDIFVNRITYSEERLPKQPIVFQKYDIWRYCSLFK	FALSE	spec	0	1	2	1	390	416	0.2465	6.505	95	254.921	242.448	2.93653
CliM	bs	749	mt	r24	CCT	AAGTATGTTTTAATAAGAGACATATTTGTAAATAGAATTACATATTCTGAAGAACGACTGCCTAAACAGCCTATAGTTTTTCAGAAATATGATATTTGGCGGTATTGTAGTTTATTTAAA	KYVLIRDIFVNRITYSEERLPKQPIVFQKYDIWRYCSLFK	FALSE	spec	0	1	1	1	417	444	0.3335	6.355	96	266.004	240.213	2.56562
CliM	bs	749	mt	r24	CCT	AAGTATGTTTTAATAAGAGACATATTTGTAAATAGAATTACATATTCTGAAGAACGACTGCCTAAACAGCCTATAGTTTTTCAGAAATATGATATTTGGCGGTATTGTAGTTTATTTAAA	KYVLIRDIFVNRITYSEERLPKQPIVFQKYDIWRYCSLFK	FALSE	spec	0	1	2	1	417	501	0.2465	6.505	95	272.57	291.986	3.04495
CliM	bs	750	mt	r24	CGG	AAGTATGTTTTAATAAGAGACATATTTGTAAATAGAATTACATATTCTGAAGAACGACTGCCTAAACAGCGGATAGTTTTTCAGAAATATGATATTTGGCGGTATTGTAGTTTATTTAAA	KYVLIRDIFVNRITYSEERLPKQRIVFQKYDIWRYCSLFK	FALSE	spec	0	1	1	1	1817	1992	0.3335	6.355	96	1159.06	1077.71	2.59197
CliM	bs	750	mt	r24	CGG	AAGTATGTTTTAATAAGAGACATATTTGTAAATAGAATTACATATTCTGAAGAACGACTGCCTAAACAGCGGATAGTTTTTCAGAAATATGATATTTGGCGGTATTGTAGTTTATTTAAA	KYVLIRDIFVNRITYSEERLPKQRIVFQKYDIWRYCSLFK	FALSE	spec	0	1	2	1	1721	2104	0.2465	6.505	95	1124.92	1226.23	3.06081
CliM	bs	751	mt	r24	CGT	AAGTATGTTTTAATAAGAGACATATTTGTAAATAGAATTACATATTCTGAAGAACGACTGCCTAAACAGCGTATAGTTTTTCAGAAATATGATATTTGGCGGTATTGTAGTTTATTTAAA	KYVLIRDIFVNRITYSEERLPKQRIVFQKYDIWRYCSLFK	FALSE	spec	0	1	1	1	778	888	0.3335	6.355	96	496.286	480.426	2.6283
CliM	bs	751	mt	r24	CGT	AAGTATGTTTTAATAAGAGACATATTTGTAAATAGAATTACATATTCTGAAGAACGACTGCCTAAACAGCGTATAGTTTTTCAGAAATATGATATTTGGCGGTATTGTAGTTTATTTAAA	KYVLIRDIFVNRITYSEERLPKQRIVFQKYDIWRYCSLFK	FALSE	spec	0	1	2	1	849	866	0.2465	6.505	95	554.944	504.711	2.89579
CliM	bs	752	mt	r24	CTG	AAGTATGTTTTAATAAGAGACATATTTGTAAATAGAATTACATATTCTGAAGAACGACTGCCTAAACAGCTGATAGTTTTTCAGAAATATGATATTTGGCGGTATTGTAGTTTATTTAAA	KYVLIRDIFVNRITYSEERLPKQLIVFQKYDIWRYCSLFK	FALSE	spec	0	1	1	1	295	426	0.3335	6.355	96	188.18	230.474	2.84039
CliM	bs	752	mt	r24	CTG	AAGTATGTTTTAATAAGAGACATATTTGTAAATAGAATTACATATTCTGAAGAACGACTGCCTAAACAGCTGATAGTTTTTCAGAAATATGATATTTGGCGGTATTGTAGTTTATTTAAA	KYVLIRDIFVNRITYSEERLPKQLIVFQKYDIWRYCSLFK	FALSE	spec	0	1	2	1	341	398	0.2465	6.505	95	222.893	231.957	3.01857
CliM	bs	753	mt	r24	CTT	AAGTATGTTTTAATAAGAGACATATTTGTAAATAGAATTACATATTCTGAAGAACGACTGCCTAAACAGCTTATAGTTTTTCAGAAATATGATATTTGGCGGTATTGTAGTTTATTTAAA	KYVLIRDIFVNRITYSEERLPKQLIVFQKYDIWRYCSLFK	FALSE	spec	0	1	1	1	348	396	0.3335	6.355	96	221.989	214.244	2.62556
CliM	bs	753	mt	r24	CTT	AAGTATGTTTTAATAAGAGACATATTTGTAAATAGAATTACATATTCTGAAGAACGACTGCCTAAACAGCTTATAGTTTTTCAGAAATATGATATTTGGCGGTATTGTAGTTTATTTAAA	KYVLIRDIFVNRITYSEERLPKQLIVFQKYDIWRYCSLFK	FALSE	spec	0	1	2	1	326	380	0.2465	6.505	95	213.088	221.467	3.01739
CliM	bs	754	mt	r24	GAG	AAGTATGTTTTAATAAGAGACATATTTGTAAATAGAATTACATATTCTGAAGAACGACTGCCTAAACAGGAGATAGTTTTTCAGAAATATGATATTTGGCGGTATTGTAGTTTATTTAAA	KYVLIRDIFVNRITYSEERLPKQEIVFQKYDIWRYCSLFK	FALSE	spec	0	1	1	1	2464	2942	0.3335	6.355	96	1571.78	1591.68	2.66893
CliM	bs	754	mt	r24	GAG	AAGTATGTTTTAATAAGAGACATATTTGTAAATAGAATTACATATTCTGAAGAACGACTGCCTAAACAGGAGATAGTTTTTCAGAAATATGATATTTGGCGGTATTGTAGTTTATTTAAA	KYVLIRDIFVNRITYSEERLPKQEIVFQKYDIWRYCSLFK	FALSE	spec	0	1	2	1	2538	2927	0.2465	6.505	95	1658.95	1705.88	3.00766
CliM	bs	755	mt	r24	GAT	AAGTATGTTTTAATAAGAGACATATTTGTAAATAGAATTACATATTCTGAAGAACGACTGCCTAAACAGGATATAGTTTTTCAGAAATATGATATTTGGCGGTATTGTAGTTTATTTAAA	KYVLIRDIFVNRITYSEERLPKQDIVFQKYDIWRYCSLFK	FALSE	spec	0	1	1	1	1661	2030	0.3335	6.355	96	1059.55	1098.27	2.68995
CliM	bs	755	mt	r24	GAT	AAGTATGTTTTAATAAGAGACATATTTGTAAATAGAATTACATATTCTGAAGAACGACTGCCTAAACAGGATATAGTTTTTCAGAAATATGATATTTGGCGGTATTGTAGTTTATTTAAA	KYVLIRDIFVNRITYSEERLPKQDIVFQKYDIWRYCSLFK	FALSE	spec	0	1	2	1	1697	2004	0.2465	6.505	95	1109.24	1167.95	3.02924
CliM	bs	756	mt	r24	GCG	AAGTATGTTTTAATAAGAGACATATTTGTAAATAGAATTACATATTCTGAAGAACGACTGCCTAAACAGGCGATAGTTTTTCAGAAATATGATATTTGGCGGTATTGTAGTTTATTTAAA	KYVLIRDIFVNRITYSEERLPKQAIVFQKYDIWRYCSLFK	FALSE	spec	0	1	1	1	1530	1816	0.3335	6.355	96	975.986	982.492	2.66357
CliM	bs	756	mt	r24	GCG	AAGTATGTTTTAATAAGAGACATATTTGTAAATAGAATTACATATTCTGAAGAACGACTGCCTAAACAGGCGATAGTTTTTCAGAAATATGATATTTGGCGGTATTGTAGTTTATTTAAA	KYVLIRDIFVNRITYSEERLPKQAIVFQKYDIWRYCSLFK	FALSE	spec	0	1	2	1	1699	1620	0.2465	6.505	95	1110.54	944.148	2.83434
CliM	bs	757	mt	r24	GCT	AAGTATGTTTTAATAAGAGACATATTTGTAAATAGAATTACATATTCTGAAGAACGACTGCCTAAACAGGCTATAGTTTTTCAGAAATATGATATTTGGCGGTATTGTAGTTTATTTAAA	KYVLIRDIFVNRITYSEERLPKQAIVFQKYDIWRYCSLFK	FALSE	spec	0	1	1	1	802	932	0.3335	6.355	96	511.595	504.231	2.64451
CliM	bs	757	mt	r24	GCT	AAGTATGTTTTAATAAGAGACATATTTGTAAATAGAATTACATATTCTGAAGAACGACTGCCTAAACAGGCTATAGTTTTTCAGAAATATGATATTTGGCGGTATTGTAGTTTATTTAAA	KYVLIRDIFVNRITYSEERLPKQAIVFQKYDIWRYCSLFK	FALSE	spec	0	1	2	1	783	1041	0.2465	6.505	95	511.804	606.702	3.13723
CliM	bs	758	mt	r24	GGG	AAGTATGTTTTAATAAGAGACATATTTGTAAATAGAATTACATATTCTGAAGAACGACTGCCTAAACAGGGGATAGTTTTTCAGAAATATGATATTTGGCGGTATTGTAGTTTATTTAAA	KYVLIRDIFVNRITYSEERLPKQGIVFQKYDIWRYCSLFK	FALSE	spec	0	1	1	1	5815	7407	0.3335	6.355	96	3709.39	4007.33	2.72725
CliM	bs	758	mt	r24	GGG	AAGTATGTTTTAATAAGAGACATATTTGTAAATAGAATTACATATTCTGAAGAACGACTGCCTAAACAGGGGATAGTTTTTCAGAAATATGATATTTGGCGGTATTGTAGTTTATTTAAA	KYVLIRDIFVNRITYSEERLPKQGIVFQKYDIWRYCSLFK	FALSE	spec	0	1	2	1	6305	6786	0.2465	6.505	95	4121.23	3954.93	2.94472
CliM	bs	759	mt	r24	GGT	AAGTATGTTTTAATAAGAGACATATTTGTAAATAGAATTACATATTCTGAAGAACGACTGCCTAAACAGGGTATAGTTTTTCAGAAATATGATATTTGGCGGTATTGTAGTTTATTTAAA	KYVLIRDIFVNRITYSEERLPKQGIVFQKYDIWRYCSLFK	FALSE	spec	0	1	1	1	2471	3052	0.3335	6.355	96	1576.25	1651.19	2.69947
CliM	bs	759	mt	r24	GGT	AAGTATGTTTTAATAAGAGACATATTTGTAAATAGAATTACATATTCTGAAGAACGACTGCCTAAACAGGGTATAGTTTTTCAGAAATATGATATTTGGCGGTATTGTAGTTTATTTAAA	KYVLIRDIFVNRITYSEERLPKQGIVFQKYDIWRYCSLFK	FALSE	spec	0	1	2	1	2602	2772	0.2465	6.505	95	1700.78	1615.54	2.93539
CliM	bs	760	mt	r24	GTG	AAGTATGTTTTAATAAGAGACATATTTGTAAATAGAATTACATATTCTGAAGAACGACTGCCTAAACAGGTGATAGTTTTTCAGAAATATGATATTTGGCGGTATTGTAGTTTATTTAAA	KYVLIRDIFVNRITYSEERLPKQVIVFQKYDIWRYCSLFK	FALSE	spec	0	1	1	1	2222	2664	0.3335	6.355	96	1417.41	1441.28	2.67264
CliM	bs	760	mt	r24	GTG	AAGTATGTTTTAATAAGAGACATATTTGTAAATAGAATTACATATTCTGAAGAACGACTGCCTAAACAGGTGATAGTTTTTCAGAAATATGATATTTGGCGGTATTGTAGTTTATTTAAA	KYVLIRDIFVNRITYSEERLPKQVIVFQKYDIWRYCSLFK	FALSE	spec	0	1	2	1	2490	2729	0.2465	6.505	95	1627.58	1590.48	2.96124
CliM	bs	761	mt	r24	GTT	AAGTATGTTTTAATAAGAGACATATTTGTAAATAGAATTACATATTCTGAAGAACGACTGCCTAAACAGGTTATAGTTTTTCAGAAATATGATATTTGGCGGTATTGTAGTTTATTTAAA	KYVLIRDIFVNRITYSEERLPKQVIVFQKYDIWRYCSLFK	FALSE	spec	0	1	1	1	877	1064	0.3335	6.355	96	559.438	575.645	2.68333
CliM	bs	761	mt	r24	GTT	AAGTATGTTTTAATAAGAGACATATTTGTAAATAGAATTACATATTCTGAAGAACGACTGCCTAAACAGGTTATAGTTTTTCAGAAATATGATATTTGGCGGTATTGTAGTTTATTTAAA	KYVLIRDIFVNRITYSEERLPKQVIVFQKYDIWRYCSLFK	FALSE	spec	0	1	2	1	775	1039	0.2465	6.505	95	506.575	605.537	3.14484
CliM	bs	762	mt	r24	TAG	AAGTATGTTTTAATAAGAGACATATTTGTAAATAGAATTACATATTCTGAAGAACGACTGCCTAAACAGTAGATAGTTTTTCAGAAATATGATATTTGGCGGTATTGTAGTTTATTTAAA	KYVLIRDIFVNRITYSEERLPKQ*IVFQKYDIWRYCSLFK	TRUE	spec	0	1	1	1	734	900	0.3335	6.355	96	468.218	486.918	2.69289
CliM	bs	762	mt	r24	TAG	AAGTATGTTTTAATAAGAGACATATTTGTAAATAGAATTACATATTCTGAAGAACGACTGCCTAAACAGTAGATAGTTTTTCAGAAATATGATATTTGGCGGTATTGTAGTTTATTTAAA	KYVLIRDIFVNRITYSEERLPKQ*IVFQKYDIWRYCSLFK	TRUE	spec	0	1	2	1	713	897	0.2465	6.505	95	466.049	522.778	3.08691
CliM	bs	764	mt	r24	TCG	AAGTATGTTTTAATAAGAGACATATTTGTAAATAGAATTACATATTCTGAAGAACGACTGCCTAAACAGTCGATAGTTTTTCAGAAATATGATATTTGGCGGTATTGTAGTTTATTTAAA	KYVLIRDIFVNRITYSEERLPKQSIVFQKYDIWRYCSLFK	FALSE	spec	0	1	1	1	241	278	0.3335	6.355	96	153.734	150.404	2.63784
CliM	bs	764	mt	r24	TCG	AAGTATGTTTTAATAAGAGACATATTTGTAAATAGAATTACATATTCTGAAGAACGACTGCCTAAACAGTCGATAGTTTTTCAGAAATATGATATTTGGCGGTATTGTAGTTTATTTAAA	KYVLIRDIFVNRITYSEERLPKQSIVFQKYDIWRYCSLFK	FALSE	spec	0	1	2	1	233	337	0.2465	6.505	95	152.299	196.406	3.21399
CliM	bs	765	mt	r24	TCT	AAGTATGTTTTAATAAGAGACATATTTGTAAATAGAATTACATATTCTGAAGAACGACTGCCTAAACAGTCTATAGTTTTTCAGAAATATGATATTTGGCGGTATTGTAGTTTATTTAAA	KYVLIRDIFVNRITYSEERLPKQSIVFQKYDIWRYCSLFK	FALSE	spec	0	1	1	1	281	294	0.3335	6.355	96	179.25	159.06	2.54983
CliM	bs	765	mt	r24	TCT	AAGTATGTTTTAATAAGAGACATATTTGTAAATAGAATTACATATTCTGAAGAACGACTGCCTAAACAGTCTATAGTTTTTCAGAAATATGATATTTGGCGGTATTGTAGTTTATTTAAA	KYVLIRDIFVNRITYSEERLPKQSIVFQKYDIWRYCSLFK	FALSE	spec	0	1	2	1	272	283	0.2465	6.505	95	177.791	164.934	2.91385
CliM	bs	766	mt	r24	TGG	AAGTATGTTTTAATAAGAGACATATTTGTAAATAGAATTACATATTCTGAAGAACGACTGCCTAAACAGTGGATAGTTTTTCAGAAATATGATATTTGGCGGTATTGTAGTTTATTTAAA	KYVLIRDIFVNRITYSEERLPKQWIVFQKYDIWRYCSLFK	FALSE	spec	0	1	1	1	1571	1989	0.3335	6.355	96	1002.14	1076.09	2.72178
CliM	bs	766	mt	r24	TGG	AAGTATGTTTTAATAAGAGACATATTTGTAAATAGAATTACATATTCTGAAGAACGACTGCCTAAACAGTGGATAGTTTTTCAGAAATATGATATTTGGCGGTATTGTAGTTTATTTAAA	KYVLIRDIFVNRITYSEERLPKQWIVFQKYDIWRYCSLFK	FALSE	spec	0	1	2	1	1691	1892	0.2465	6.505	95	1105.31	1102.67	2.98007
CliM	bs	767	mt	r24	TGT	AAGTATGTTTTAATAAGAGACATATTTGTAAATAGAATTACATATTCTGAAGAACGACTGCCTAAACAGTGTATAGTTTTTCAGAAATATGATATTTGGCGGTATTGTAGTTTATTTAAA	KYVLIRDIFVNRITYSEERLPKQCIVFQKYDIWRYCSLFK	FALSE	spec	0	1	1	1	1496	1862	0.3335	6.355	96	954.298	1007.38	2.70639
CliM	bs	767	mt	r24	TGT	AAGTATGTTTTAATAAGAGACATATTTGTAAATAGAATTACATATTCTGAAGAACGACTGCCTAAACAGTGTATAGTTTTTCAGAAATATGATATTTGGCGGTATTGTAGTTTATTTAAA	KYVLIRDIFVNRITYSEERLPKQCIVFQKYDIWRYCSLFK	FALSE	spec	0	1	2	1	1596	1854	0.2465	6.505	95	1043.22	1080.52	3.01426
CliM	bs	768	mt	r24	TTG	AAGTATGTTTTAATAAGAGACATATTTGTAAATAGAATTACATATTCTGAAGAACGACTGCCTAAACAGTTGATAGTTTTTCAGAAATATGATATTTGGCGGTATTGTAGTTTATTTAAA	KYVLIRDIFVNRITYSEERLPKQLIVFQKYDIWRYCSLFK	FALSE	spec	0	1	1	1	601	712	0.3335	6.355	96	383.378	385.206	2.66187
CliM	bs	768	mt	r24	TTG	AAGTATGTTTTAATAAGAGACATATTTGTAAATAGAATTACATATTCTGAAGAACGACTGCCTAAACAGTTGATAGTTTTTCAGAAATATGATATTTGGCGGTATTGTAGTTTATTTAAA	KYVLIRDIFVNRITYSEERLPKQLIVFQKYDIWRYCSLFK	FALSE	spec	0	1	2	1	654	718	0.2465	6.505	95	427.484	418.456	2.9628
CliM	bs	769	mt	r24	TTT	AAGTATGTTTTAATAAGAGACATATTTGTAAATAGAATTACATATTCTGAAGAACGACTGCCTAAACAGTTTATAGTTTTTCAGAAATATGATATTTGGCGGTATTGTAGTTTATTTAAA	KYVLIRDIFVNRITYSEERLPKQFIVFQKYDIWRYCSLFK	FALSE	spec	0	1	1	1	410	396	0.3335	6.355	96	261.539	214.244	2.47773
CliM	bs	769	mt	r24	TTT	AAGTATGTTTTAATAAGAGACATATTTGTAAATAGAATTACATATTCTGAAGAACGACTGCCTAAACAGTTTATAGTTTTTCAGAAATATGATATTTGGCGGTATTGTAGTTTATTTAAA	KYVLIRDIFVNRITYSEERLPKQFIVFQKYDIWRYCSLFK	FALSE	spec	0	1	2	1	425	494	0.2465	6.505	95	277.799	287.907	3.01481
CliM	bs	770	mt	r25	AAG	AAGTATGTTTTAATAAGAGACATATTTGTAAATAGAATTACATATTCTGAAGAACGACTGCCTAAACAGTATAAGGTTTTTCAGAAATATGATATTTGGCGGTATTGTAGTTTATTTAAA	KYVLIRDIFVNRITYSEERLPKQYKVFQKYDIWRYCSLFK	FALSE	spec	0	1	1	1	1425	1771	0.3335	6.355	96	909.007	958.146	2.70506
CliM	bs	770	mt	r25	AAG	AAGTATGTTTTAATAAGAGACATATTTGTAAATAGAATTACATATTCTGAAGAACGACTGCCTAAACAGTATAAGGTTTTTCAGAAATATGATATTTGGCGGTATTGTAGTTTATTTAAA	KYVLIRDIFVNRITYSEERLPKQYKVFQKYDIWRYCSLFK	FALSE	spec	0	1	2	1	1568	1766	0.2465	6.505	95	1024.91	1029.24	2.98608
CliM	bs	771	mt	r25	AAT	AAGTATGTTTTAATAAGAGACATATTTGTAAATAGAATTACATATTCTGAAGAACGACTGCCTAAACAGTATAATGTTTTTCAGAAATATGATATTTGGCGGTATTGTAGTTTATTTAAA	KYVLIRDIFVNRITYSEERLPKQYNVFQKYDIWRYCSLFK	FALSE	spec	0	1	1	1	289	383	0.3335	6.355	96	184.353	207.211	2.76298
CliM	bs	771	mt	r25	AAT	AAGTATGTTTTAATAAGAGACATATTTGTAAATAGAATTACATATTCTGAAGAACGACTGCCTAAACAGTATAATGTTTTTCAGAAATATGATATTTGGCGGTATTGTAGTTTATTTAAA	KYVLIRDIFVNRITYSEERLPKQYNVFQKYDIWRYCSLFK	FALSE	spec	0	1	2	1	301	318	0.2465	6.505	95	196.747	185.333	2.92779
CliM	bs	772	mt	r25	ACG	AAGTATGTTTTAATAAGAGACATATTTGTAAATAGAATTACATATTCTGAAGAACGACTGCCTAAACAGTATACGGTTTTTCAGAAATATGATATTTGGCGGTATTGTAGTTTATTTAAA	KYVLIRDIFVNRITYSEERLPKQYTVFQKYDIWRYCSLFK	FALSE	spec	0	1	1	1	1521	1430	0.3335	6.355	96	970.245	773.658	2.45343
CliM	bs	772	mt	r25	ACG	AAGTATGTTTTAATAAGAGACATATTTGTAAATAGAATTACATATTCTGAAGAACGACTGCCTAAACAGTATACGGTTTTTCAGAAATATGATATTTGGCGGTATTGTAGTTTATTTAAA	KYVLIRDIFVNRITYSEERLPKQYTVFQKYDIWRYCSLFK	FALSE	spec	0	1	2	1	1359	1562	0.2465	6.505	95	888.303	910.345	3.00458
CliM	bs	773	mt	r25	ACT	AAGTATGTTTTAATAAGAGACATATTTGTAAATAGAATTACATATTCTGAAGAACGACTGCCTAAACAGTATACTGTTTTTCAGAAATATGATATTTGGCGGTATTGTAGTTTATTTAAA	KYVLIRDIFVNRITYSEERLPKQYTVFQKYDIWRYCSLFK	FALSE	spec	0	1	1	1	397	349	0.3335	6.355	96	253.246	188.816	2.39286
CliM	bs	773	mt	r25	ACT	AAGTATGTTTTAATAAGAGACATATTTGTAAATAGAATTACATATTCTGAAGAACGACTGCCTAAACAGTATACTGTTTTTCAGAAATATGATATTTGGCGGTATTGTAGTTTATTTAAA	KYVLIRDIFVNRITYSEERLPKQYTVFQKYDIWRYCSLFK	FALSE	spec	0	1	2	1	353	380	0.2465	6.505	95	230.737	221.467	2.94488
CliM	bs	774	mt	r25	AGG	AAGTATGTTTTAATAAGAGACATATTTGTAAATAGAATTACATATTCTGAAGAACGACTGCCTAAACAGTATAGGGTTTTTCAGAAATATGATATTTGGCGGTATTGTAGTTTATTTAAA	KYVLIRDIFVNRITYSEERLPKQYRVFQKYDIWRYCSLFK	FALSE	spec	0	1	1	1	2879	3182	0.3335	6.355	96	1836.51	1721.53	2.59928
CliM	bs	774	mt	r25	AGG	AAGTATGTTTTAATAAGAGACATATTTGTAAATAGAATTACATATTCTGAAGAACGACTGCCTAAACAGTATAGGGTTTTTCAGAAATATGATATTTGGCGGTATTGTAGTTTATTTAAA	KYVLIRDIFVNRITYSEERLPKQYRVFQKYDIWRYCSLFK	FALSE	spec	0	1	2	1	2786	3295	0.2465	6.505	95	1821.05	1920.35	3.03062
CliM	bs	775	mt	r25	AGT	AAGTATGTTTTAATAAGAGACATATTTGTAAATAGAATTACATATTCTGAAGAACGACTGCCTAAACAGTATAGTGTTTTTCAGAAATATGATATTTGGCGGTATTGTAGTTTATTTAAA	KYVLIRDIFVNRITYSEERLPKQYSVFQKYDIWRYCSLFK	FALSE	spec	0	1	1	1	1431	1628	0.3335	6.355	96	912.834	880.78	2.62535
CliM	bs	775	mt	r25	AGT	AAGTATGTTTTAATAAGAGACATATTTGTAAATAGAATTACATATTCTGAAGAACGACTGCCTAAACAGTATAGTGTTTTTCAGAAATATGATATTTGGCGGTATTGTAGTTTATTTAAA	KYVLIRDIFVNRITYSEERLPKQYSVFQKYDIWRYCSLFK	FALSE	spec	0	1	2	1	1380	1503	0.2465	6.505	95	902.03	875.959	2.95552
CliM	bs	776	mt	r25	ATG	AAGTATGTTTTAATAAGAGACATATTTGTAAATAGAATTACATATTCTGAAGAACGACTGCCTAAACAGTATATGGTTTTTCAGAAATATGATATTTGGCGGTATTGTAGTTTATTTAAA	KYVLIRDIFVNRITYSEERLPKQYMVFQKYDIWRYCSLFK	FALSE	spec	0	1	1	1	1479	1586	0.3335	6.355	96	943.453	858.057	2.57204
CliM	bs	776	mt	r25	ATG	AAGTATGTTTTAATAAGAGACATATTTGTAAATAGAATTACATATTCTGAAGAACGACTGCCTAAACAGTATATGGTTTTTCAGAAATATGATATTTGGCGGTATTGTAGTTTATTTAAA	KYVLIRDIFVNRITYSEERLPKQYMVFQKYDIWRYCSLFK	FALSE	spec	0	1	2	1	1429	1672	0.2465	6.505	95	934.058	974.454	3.02082
CliM	bs	777	mt	r25	ATT	AAGTATGTTTTAATAAGAGACATATTTGTAAATAGAATTACATATTCTGAAGAACGACTGCCTAAACAGTATATTGTTTTTCAGAAATATGATATTTGGCGGTATTGTAGTTTATTTAAA	KYVLIRDIFVNRITYSEERLPKQYIVFQKYDIWRYCSLFK	FALSE	spec	0	1	1	1	1035	1096	0.3335	6.355	96	660.226	592.958	2.56069
CliM	bs	777	mt	r25	ATT	AAGTATGTTTTAATAAGAGACATATTTGTAAATAGAATTACATATTCTGAAGAACGACTGCCTAAACAGTATATTGTTTTTCAGAAATATGATATTTGGCGGTATTGTAGTTTATTTAAA	KYVLIRDIFVNRITYSEERLPKQYIVFQKYDIWRYCSLFK	FALSE	spec	0	1	2	1	1031	1214	0.2465	6.505	95	673.908	707.528	3.02661
CliM	bs	778	mt	r25	CAG	AAGTATGTTTTAATAAGAGACATATTTGTAAATAGAATTACATATTCTGAAGAACGACTGCCTAAACAGTATCAGGTTTTTCAGAAATATGATATTTGGCGGTATTGTAGTTTATTTAAA	KYVLIRDIFVNRITYSEERLPKQYQVFQKYDIWRYCSLFK	FALSE	spec	0	1	1	1	1330	1503	0.3335	6.355	96	848.406	813.153	2.61932
CliM	bs	778	mt	r25	CAG	AAGTATGTTTTAATAAGAGACATATTTGTAAATAGAATTACATATTCTGAAGAACGACTGCCTAAACAGTATCAGGTTTTTCAGAAATATGATATTTGGCGGTATTGTAGTTTATTTAAA	KYVLIRDIFVNRITYSEERLPKQYQVFQKYDIWRYCSLFK	FALSE	spec	0	1	2	1	1358	1600	0.2465	6.505	95	887.65	932.492	3.02715
CliM	bs	779	mt	r25	CAT	AAGTATGTTTTAATAAGAGACATATTTGTAAATAGAATTACATATTCTGAAGAACGACTGCCTAAACAGTATCATGTTTTTCAGAAATATGATATTTGGCGGTATTGTAGTTTATTTAAA	KYVLIRDIFVNRITYSEERLPKQYHVFQKYDIWRYCSLFK	FALSE	spec	0	1	1	1	1135	1269	0.3335	6.355	96	724.016	686.554	2.60968
CliM	bs	779	mt	r25	CAT	AAGTATGTTTTAATAAGAGACATATTTGTAAATAGAATTACATATTCTGAAGAACGACTGCCTAAACAGTATCATGTTTTTCAGAAATATGATATTTGGCGGTATTGTAGTTTATTTAAA	KYVLIRDIFVNRITYSEERLPKQYHVFQKYDIWRYCSLFK	FALSE	spec	0	1	2	1	1109	1227	0.2465	6.505	95	724.892	715.105	2.96986
CliM	bs	780	mt	r25	CCG	AAGTATGTTTTAATAAGAGACATATTTGTAAATAGAATTACATATTCTGAAGAACGACTGCCTAAACAGTATCCGGTTTTTCAGAAATATGATATTTGGCGGTATTGTAGTTTATTTAAA	KYVLIRDIFVNRITYSEERLPKQYPVFQKYDIWRYCSLFK	FALSE	spec	0	1	1	1	947	1060	0.3335	6.355	96	604.091	573.481	2.6107
CliM	bs	780	mt	r25	CCG	AAGTATGTTTTAATAAGAGACATATTTGTAAATAGAATTACATATTCTGAAGAACGACTGCCTAAACAGTATCCGGTTTTTCAGAAATATGATATTTGGCGGTATTGTAGTTTATTTAAA	KYVLIRDIFVNRITYSEERLPKQYPVFQKYDIWRYCSLFK	FALSE	spec	0	1	2	1	882	1010	0.2465	6.505	95	576.515	588.635	3.0012
CliM	bs	781	mt	r25	CCT	AAGTATGTTTTAATAAGAGACATATTTGTAAATAGAATTACATATTCTGAAGAACGACTGCCTAAACAGTATCCTGTTTTTCAGAAATATGATATTTGGCGGTATTGTAGTTTATTTAAA	KYVLIRDIFVNRITYSEERLPKQYPVFQKYDIWRYCSLFK	FALSE	spec	0	1	1	1	382	455	0.3335	6.355	96	243.678	246.164	2.66674
CliM	bs	781	mt	r25	CCT	AAGTATGTTTTAATAAGAGACATATTTGTAAATAGAATTACATATTCTGAAGAACGACTGCCTAAACAGTATCCTGTTTTTCAGAAATATGATATTTGGCGGTATTGTAGTTTATTTAAA	KYVLIRDIFVNRITYSEERLPKQYPVFQKYDIWRYCSLFK	FALSE	spec	0	1	2	1	394	443	0.2465	6.505	95	257.536	258.184	2.98453
CliM	bs	782	mt	r25	CGG	AAGTATGTTTTAATAAGAGACATATTTGTAAATAGAATTACATATTCTGAAGAACGACTGCCTAAACAGTATCGGGTTTTTCAGAAATATGATATTTGGCGGTATTGTAGTTTATTTAAA	KYVLIRDIFVNRITYSEERLPKQYRVFQKYDIWRYCSLFK	FALSE	spec	0	1	1	1	1492	1423	0.3335	6.355	96	951.746	769.871	2.46636
CliM	bs	782	mt	r25	CGG	AAGTATGTTTTAATAAGAGACATATTTGTAAATAGAATTACATATTCTGAAGAACGACTGCCTAAACAGTATCGGGTTTTTCAGAAATATGATATTTGGCGGTATTGTAGTTTATTTAAA	KYVLIRDIFVNRITYSEERLPKQYRVFQKYDIWRYCSLFK	FALSE	spec	0	1	2	1	1336	1652	0.2465	6.505	95	873.269	962.798	3.07118
CliM	bs	783	mt	r25	CGT	AAGTATGTTTTAATAAGAGACATATTTGTAAATAGAATTACATATTCTGAAGAACGACTGCCTAAACAGTATCGTGTTTTTCAGAAATATGATATTTGGCGGTATTGTAGTTTATTTAAA	KYVLIRDIFVNRITYSEERLPKQYRVFQKYDIWRYCSLFK	FALSE	spec	0	1	1	1	709	887	0.3335	6.355	96	452.271	479.885	2.71102
CliM	bs	783	mt	r25	CGT	AAGTATGTTTTAATAAGAGACATATTTGTAAATAGAATTACATATTCTGAAGAACGACTGCCTAAACAGTATCGTGTTTTTCAGAAATATGATATTTGGCGGTATTGTAGTTTATTTAAA	KYVLIRDIFVNRITYSEERLPKQYRVFQKYDIWRYCSLFK	FALSE	spec	0	1	2	1	785	906	0.2465	6.505	95	513.111	528.023	3.00835
CliM	bs	784	mt	r25	CTG	AAGTATGTTTTAATAAGAGACATATTTGTAAATAGAATTACATATTCTGAAGAACGACTGCCTAAACAGTATCTGGTTTTTCAGAAATATGATATTTGGCGGTATTGTAGTTTATTTAAA	KYVLIRDIFVNRITYSEERLPKQYLVFQKYDIWRYCSLFK	FALSE	spec	0	1	1	1	880	882	0.3335	6.355	96	561.352	477.18	2.5111
CliM	bs	784	mt	r25	CTG	AAGTATGTTTTAATAAGAGACATATTTGTAAATAGAATTACATATTCTGAAGAACGACTGCCTAAACAGTATCTGGTTTTTCAGAAATATGATATTTGGCGGTATTGTAGTTTATTTAAA	KYVLIRDIFVNRITYSEERLPKQYLVFQKYDIWRYCSLFK	FALSE	spec	0	1	2	1	783	1023	0.2465	6.505	95	511.804	596.212	3.12134
CliM	bs	785	mt	r25	CTT	AAGTATGTTTTAATAAGAGACATATTTGTAAATAGAATTACATATTCTGAAGAACGACTGCCTAAACAGTATCTTGTTTTTCAGAAATATGATATTTGGCGGTATTGTAGTTTATTTAAA	KYVLIRDIFVNRITYSEERLPKQYLVFQKYDIWRYCSLFK	FALSE	spec	0	1	1	1	259	315	0.3335	6.355	96	165.216	170.421	2.68555
CliM	bs	785	mt	r25	CTT	AAGTATGTTTTAATAAGAGACATATTTGTAAATAGAATTACATATTCTGAAGAACGACTGCCTAAACAGTATCTTGTTTTTCAGAAATATGATATTTGGCGGTATTGTAGTTTATTTAAA	KYVLIRDIFVNRITYSEERLPKQYLVFQKYDIWRYCSLFK	FALSE	spec	0	1	2	1	290	303	0.2465	6.505	95	189.557	176.591	2.91768
CliM	bs	786	mt	r25	GAG	AAGTATGTTTTAATAAGAGACATATTTGTAAATAGAATTACATATTCTGAAGAACGACTGCCTAAACAGTATGAGGTTTTTCAGAAATATGATATTTGGCGGTATTGTAGTTTATTTAAA	KYVLIRDIFVNRITYSEERLPKQYEVFQKYDIWRYCSLFK	FALSE	spec	0	1	1	1	984	1133	0.3335	6.355	96	627.693	612.975	2.63619
CliM	bs	786	mt	r25	GAG	AAGTATGTTTTAATAAGAGACATATTTGTAAATAGAATTACATATTCTGAAGAACGACTGCCTAAACAGTATGAGGTTTTTCAGAAATATGATATTTGGCGGTATTGTAGTTTATTTAAA	KYVLIRDIFVNRITYSEERLPKQYEVFQKYDIWRYCSLFK	FALSE	spec	0	1	2	1	987	1261	0.2465	6.505	95	645.147	734.92	3.10096
CliM	bs	787	mt	r25	GAT	AAGTATGTTTTAATAAGAGACATATTTGTAAATAGAATTACATATTCTGAAGAACGACTGCCTAAACAGTATGATGTTTTTCAGAAATATGATATTTGGCGGTATTGTAGTTTATTTAAA	KYVLIRDIFVNRITYSEERLPKQYDVFQKYDIWRYCSLFK	FALSE	spec	0	1	1	1	205	257	0.3335	6.355	96	130.769	139.042	2.71289
CliM	bs	787	mt	r25	GAT	AAGTATGTTTTAATAAGAGACATATTTGTAAATAGAATTACATATTCTGAAGAACGACTGCCTAAACAGTATGATGTTTTTCAGAAATATGATATTTGGCGGTATTGTAGTTTATTTAAA	KYVLIRDIFVNRITYSEERLPKQYDVFQKYDIWRYCSLFK	FALSE	spec	0	1	2	1	223	222	0.2465	6.505	95	145.763	129.383	2.87363
CliM	bs	788	mt	r25	GCG	AAGTATGTTTTAATAAGAGACATATTTGTAAATAGAATTACATATTCTGAAGAACGACTGCCTAAACAGTATGCGGTTTTTCAGAAATATGATATTTGGCGGTATTGTAGTTTATTTAAA	KYVLIRDIFVNRITYSEERLPKQYAVFQKYDIWRYCSLFK	FALSE	spec	0	1	1	1	1379	1513	0.3335	6.355	96	879.663	818.563	2.59267
CliM	bs	788	mt	r25	GCG	AAGTATGTTTTAATAAGAGACATATTTGTAAATAGAATTACATATTCTGAAGAACGACTGCCTAAACAGTATGCGGTTTTTCAGAAATATGATATTTGGCGGTATTGTAGTTTATTTAAA	KYVLIRDIFVNRITYSEERLPKQYAVFQKYDIWRYCSLFK	FALSE	spec	0	1	2	1	1396	1572	0.2465	6.505	95	912.488	916.173	2.98592
CliM	bs	789	mt	r25	GCT	AAGTATGTTTTAATAAGAGACATATTTGTAAATAGAATTACATATTCTGAAGAACGACTGCCTAAACAGTATGCTGTTTTTCAGAAATATGATATTTGGCGGTATTGTAGTTTATTTAAA	KYVLIRDIFVNRITYSEERLPKQYAVFQKYDIWRYCSLFK	FALSE	spec	0	1	1	1	621	763	0.3335	6.355	96	396.136	412.798	2.69473
CliM	bs	789	mt	r25	GCT	AAGTATGTTTTAATAAGAGACATATTTGTAAATAGAATTACATATTCTGAAGAACGACTGCCTAAACAGTATGCTGTTTTTCAGAAATATGATATTTGGCGGTATTGTAGTTTATTTAAA	KYVLIRDIFVNRITYSEERLPKQYAVFQKYDIWRYCSLFK	FALSE	spec	0	1	2	1	641	726	0.2465	6.505	95	418.986	423.118	2.99119
CliM	bs	790	mt	r25	GGG	AAGTATGTTTTAATAAGAGACATATTTGTAAATAGAATTACATATTCTGAAGAACGACTGCCTAAACAGTATGGGGTTTTTCAGAAATATGATATTTGGCGGTATTGTAGTTTATTTAAA	KYVLIRDIFVNRITYSEERLPKQYGVFQKYDIWRYCSLFK	FALSE	spec	0	1	1	1	1462	1727	0.3335	6.355	96	932.609	934.341	2.65926
CliM	bs	790	mt	r25	GGG	AAGTATGTTTTAATAAGAGACATATTTGTAAATAGAATTACATATTCTGAAGAACGACTGCCTAAACAGTATGGGGTTTTTCAGAAATATGATATTTGGCGGTATTGTAGTTTATTTAAA	KYVLIRDIFVNRITYSEERLPKQYGVFQKYDIWRYCSLFK	FALSE	spec	0	1	2	1	1489	1740	0.2465	6.505	95	973.277	1014.08	3.01967
CliM	bs	791	mt	r25	GGT	AAGTATGTTTTAATAAGAGACATATTTGTAAATAGAATTACATATTCTGAAGAACGACTGCCTAAACAGTATGGTGTTTTTCAGAAATATGATATTTGGCGGTATTGTAGTTTATTTAAA	KYVLIRDIFVNRITYSEERLPKQYGVFQKYDIWRYCSLFK	FALSE	spec	0	1	1	1	760	1004	0.3335	6.355	96	484.804	543.184	2.76011
CliM	bs	791	mt	r25	GGT	AAGTATGTTTTAATAAGAGACATATTTGTAAATAGAATTACATATTCTGAAGAACGACTGCCTAAACAGTATGGTGTTTTTCAGAAATATGATATTTGGCGGTATTGTAGTTTATTTAAA	KYVLIRDIFVNRITYSEERLPKQYGVFQKYDIWRYCSLFK	FALSE	spec	0	1	2	1	737	908	0.2465	6.505	95	481.736	529.189	3.06785
CliM	bs	792	mt	r25	GTG	AAGTATGTTTTAATAAGAGACATATTTGTAAATAGAATTACATATTCTGAAGAACGACTGCCTAAACAGTATGTGGTTTTTCAGAAATATGATATTTGGCGGTATTGTAGTTTATTTAAA	KYVLIRDIFVNRITYSEERLPKQYVVFQKYDIWRYCSLFK	FALSE	spec	0	1	1	1	1353	1553	0.3335	6.355	96	863.078	840.204	2.63336
CliM	bs	792	mt	r25	GTG	AAGTATGTTTTAATAAGAGACATATTTGTAAATAGAATTACATATTCTGAAGAACGACTGCCTAAACAGTATGTGGTTTTTCAGAAATATGATATTTGGCGGTATTGTAGTTTATTTAAA	KYVLIRDIFVNRITYSEERLPKQYVVFQKYDIWRYCSLFK	FALSE	spec	0	1	2	1	1407	1645	0.2465	6.505	95	919.678	958.718	3.02013
CliM	bs	793	mt	r25	GTT	AAGTATGTTTTAATAAGAGACATATTTGTAAATAGAATTACATATTCTGAAGAACGACTGCCTAAACAGTATGTTGTTTTTCAGAAATATGATATTTGGCGGTATTGTAGTTTATTTAAA	KYVLIRDIFVNRITYSEERLPKQYVVFQKYDIWRYCSLFK	FALSE	spec	0	1	1	1	64	66	0.3335	6.355	96	40.8256	35.7073	2.5368
CliM	bs	793	mt	r25	GTT	AAGTATGTTTTAATAAGAGACATATTTGTAAATAGAATTACATATTCTGAAGAACGACTGCCTAAACAGTATGTTGTTTTTCAGAAATATGATATTTGGCGGTATTGTAGTTTATTTAAA	KYVLIRDIFVNRITYSEERLPKQYVVFQKYDIWRYCSLFK	FALSE	spec	0	1	2	1	37	51	0.2465	6.505	95	24.1849	29.7232	3.17013
CliM	bs	794	mt	r25	TAG	AAGTATGTTTTAATAAGAGACATATTTGTAAATAGAATTACATATTCTGAAGAACGACTGCCTAAACAGTATTAGGTTTTTCAGAAATATGATATTTGGCGGTATTGTAGTTTATTTAAA	KYVLIRDIFVNRITYSEERLPKQY*VFQKYDIWRYCSLFK	TRUE	spec	0	1	1	1	1162	1133	0.3335	6.355	96	741.239	612.975	2.48626
CliM	bs	794	mt	r25	TAG	AAGTATGTTTTAATAAGAGACATATTTGTAAATAGAATTACATATTCTGAAGAACGACTGCCTAAACAGTATTAGGTTTTTCAGAAATATGATATTTGGCGGTATTGTAGTTTATTTAAA	KYVLIRDIFVNRITYSEERLPKQY*VFQKYDIWRYCSLFK	TRUE	spec	0	1	2	1	1066	1232	0.2465	6.505	95	696.785	718.019	3.0096
CliM	bs	795	mt	r25	TAT	AAGTATGTTTTAATAAGAGACATATTTGTAAATAGAATTACATATTCTGAAGAACGACTGCCTAAACAGTATTATGTTTTTCAGAAATATGATATTTGGCGGTATTGTAGTTTATTTAAA	KYVLIRDIFVNRITYSEERLPKQYYVFQKYDIWRYCSLFK	FALSE	spec	0	1	1	1	168	214	0.3335	6.355	96	107.167	115.778	2.72727
CliM	bs	795	mt	r25	TAT	AAGTATGTTTTAATAAGAGACATATTTGTAAATAGAATTACATATTCTGAAGAACGACTGCCTAAACAGTATTATGTTTTTCAGAAATATGATATTTGGCGGTATTGTAGTTTATTTAAA	KYVLIRDIFVNRITYSEERLPKQYYVFQKYDIWRYCSLFK	FALSE	spec	0	1	2	1	202	219	0.2465	6.505	95	132.036	127.635	2.95135
CliM	bs	796	mt	r25	TCG	AAGTATGTTTTAATAAGAGACATATTTGTAAATAGAATTACATATTCTGAAGAACGACTGCCTAAACAGTATTCGGTTTTTCAGAAATATGATATTTGGCGGTATTGTAGTTTATTTAAA	KYVLIRDIFVNRITYSEERLPKQYSVFQKYDIWRYCSLFK	FALSE	spec	0	1	1	1	1044	1172	0.3335	6.355	96	665.967	634.075	2.61334
CliM	bs	796	mt	r25	TCG	AAGTATGTTTTAATAAGAGACATATTTGTAAATAGAATTACATATTCTGAAGAACGACTGCCTAAACAGTATTCGGTTTTTCAGAAATATGATATTTGGCGGTATTGTAGTTTATTTAAA	KYVLIRDIFVNRITYSEERLPKQYSVFQKYDIWRYCSLFK	FALSE	spec	0	1	2	1	989	1138	0.2465	6.505	95	646.455	663.235	3.0056
CliM	bs	797	mt	r25	TCT	AAGTATGTTTTAATAAGAGACATATTTGTAAATAGAATTACATATTCTGAAGAACGACTGCCTAAACAGTATTCTGTTTTTCAGAAATATGATATTTGGCGGTATTGTAGTTTATTTAAA	KYVLIRDIFVNRITYSEERLPKQYSVFQKYDIWRYCSLFK	FALSE	spec	0	1	1	1	302	352	0.3335	6.355	96	192.646	190.439	2.6472
CliM	bs	797	mt	r25	TCT	AAGTATGTTTTAATAAGAGACATATTTGTAAATAGAATTACATATTCTGAAGAACGACTGCCTAAACAGTATTCTGTTTTTCAGAAATATGATATTTGGCGGTATTGTAGTTTATTTAAA	KYVLIRDIFVNRITYSEERLPKQYSVFQKYDIWRYCSLFK	FALSE	spec	0	1	2	1	253	347	0.2465	6.505	95	165.372	202.234	3.1656
[truncated: 3,458 more rows]

## Sheet: fitness
pattern_number	seq	seq_aa	wtmt	mt_res	codon	rep_selection	condition_control	condition_treated	fitness
[truncated: 2,514 more rows]

[truncated: 1 more sheets: homologs]
